# Supplementary material for: Interdependence of Pasha and Drosha for localization and function of the Microprocessor in C. elegans
Source: Nat Commun. 2025 Jul 1;16:5595. doi: 10.1038/s41467-025-60721-5 (PMC12219410; doi:10.1038/s41467-025-60721-5)
Supplement: Supplementary file 2 — Supplementary Data 1 [file 41467_2025_60721_MOESM2_ESM.xlsx]

## Sheet: Data 1
Supplemental Data 1. Differential expression analysis of small RNAs in pash-1(ram33) mutants.
				20˚C				25˚C
Feature ID	Feature Name	Classifier		Library Mean	log2 Fold Change	Corrected P value		Library Mean	log2 Fold Change	Corrected P value
MIMAT0000001	let-7-5p	iso-miR		144.867	-0.159997	0.832298		151.316	-0.784357	3.7204e-06
MIMAT0000001	let-7-5p	miRNA		80495.3	-0.0564008	0.897431		84305.2	-0.558994	1.65414e-25
MIMAT0000002	lin-4-5p	iso-miR		230.876	-0.0592956	0.943508		308.143	0.39028	0.00256566
MIMAT0000002	lin-4-5p	miRNA		29459.2	-0.182758	0.57985		34304.2	0.112191	0.269721
MIMAT0000003	miR-1-3p	iso-miR		13674.5	-0.320454	0.14519		14329.8	-0.433733	8.11428e-06
MIMAT0000003	miR-1-3p	miRNA		4.0225e+06	-0.313474	0.14867		4.23022e+06	-0.478654	2.40519e-07
MIMAT0000004	miR-2-3p	iso-miR		2.45944	0.454744	NA		2.56712	0.0325639	0.986346
MIMAT0000004	miR-2-3p	miRNA		1851.22	-0.421209	0.0194798		2508.44	-1.25337	9.41121e-58
MIMAT0000005	miR-34-5p	iso-miR		26.0818	-0.0216111	0.992633		17.2464	0.205366	0.737548
MIMAT0000005	miR-34-5p	miRNA		5246.39	-0.178201	0.357344		4964.02	-0.218297	0.0119733
MIMAT0000006	miR-35-3p	iso-miR		6340.78	-1.20795	2.44892e-34		7304.06	-2.06421	8.38157e-130
MIMAT0000006	miR-35-3p	miRNA		1.2128e+06	-1.15336	8.61654e-32		1.41771e+06	-2.0466	5.71342e-150
MIMAT0000007	miR-36-3p	iso-miR		519.409	-0.630438	4.53825e-05		487.609	-1.61016	1.09146e-52
MIMAT0000007	miR-36-3p	miRNA		117042	-0.665859	5.03972e-11		111002	-1.64543	3.05736e-94
MIMAT0000008	miR-37-3p	iso-miR		4820.42	-1.16056	1.15673e-32		5655.15	-2.18635	1.65245e-120
MIMAT0000008	miR-37-3p	miRNA		966091	-1.31436	3.64815e-43		1.0388e+06	-2.38501	5.71342e-150
MIMAT0000009	miR-38-3p	iso-miR		33.0036	-0.483551	0.723299		42.8664	-1.53748	4.45538e-07
MIMAT0000009	miR-38-3p	miRNA		4872.08	-0.363758	0.0518713		5972.33	-1.60097	1.00312e-53
MIMAT0000010	miR-39-3p	iso-miR		2772.06	-1.70146	8.99739e-74		2787.36	-3.16006	2.80691e-194
MIMAT0000010	miR-39-3p	miRNA		426205	-1.76517	5.4509e-78		424798	-3.04866	2.0075e-303
MIMAT0000011	miR-40-3p	iso-miR		677.34	-0.175409	0.657928		844.254	-0.861454	5.63708e-11
MIMAT0000011	miR-40-3p	miRNA		89744.4	-0.359226	0.00896907		79570.4	-1.39073	2.02678e-43
MIMAT0000012	miR-41-3p	iso-miR		13.5682	-1.27248	0.426467		11.3954	-1.45285	0.0308475
MIMAT0000012	miR-41-3p	miRNA		757.559	-1.53288	2.47597e-21		612.494	-2.09071	2.21201e-62
MIMAT0000013	miR-42-3p	iso-miR		42.8209	0.629085	0.496022		48.1748	-0.153501	0.678136
MIMAT0000013	miR-42-3p	miRNA		3883.46	0.794047	2.94002e-08		5311.74	-0.9188	1.68346e-16
MIMAT0000014	miR-43-3p	iso-miR		0.508085	0.453283	NA		0.398015	-1.17415	NA
MIMAT0000014	miR-43-3p	miRNA		168.923	0.833324	0.00627471		223.409	-0.402345	0.00849235
MIMAT0000015	miR-44-3p	iso-miR		792.957	0.0369337	0.946594		1088.22	-0.285293	0.000402538
MIMAT0000015	miR-44-3p	miRNA		119821	-0.0417576	0.931781		166776	-0.236445	0.00189478
MIMAT0000016	miR-45-3p	iso-miR		787.514	0.0300027	0.957385		1074.01	-0.298374	0.000186195
MIMAT0000016	miR-45-3p	miRNA		119821	-0.0417576	0.931781		166776	-0.236445	0.00189478
MIMAT0000017	miR-46-3p	iso-miR		159.298	-0.143862	0.880041		199.442	-0.241426	0.120402
MIMAT0000017	miR-46-3p	miRNA		55500	-0.309641	0.0454894		63589.9	-0.346562	3.86695e-05
MIMAT0000018	miR-47-3p	iso-miR		440.622	-0.244554	0.488169		448.722	-0.674283	5.67054e-10
MIMAT0000018	miR-47-3p	miRNA		117307	-0.272188	0.179609		110756	-0.888665	9.06246e-45
MIMAT0000019	miR-48-5p	iso-miR		3277.44	0.457177	0.00173749		5224.13	0.864451	1.52544e-33
MIMAT0000019	miR-48-5p	miRNA		705693	0.0202466	0.96754		966037	0.342829	9.12097e-06
MIMAT0000020	miR-49-3p	iso-miR		90.0282	0.604017	0.34341		148.137	-0.643333	0.00505687
MIMAT0000020	miR-49-3p	miRNA		5970.29	-0.000455124	0.999289		7132.99	-0.776301	1.03625e-19
MIMAT0000021	miR-50-5p	iso-miR		168.712	-1.32654	1.46526e-08		163.842	-2.59105	5.62111e-58
MIMAT0000021	miR-50-5p	miRNA		44276.2	-1.32209	2.00445e-53		43911.2	-2.56701	0
MIMAT0000022	miR-51-5p	iso-miR		1069.31	-1.37153	6.26366e-31		1193.51	-2.35763	5.06363e-172
MIMAT0000022	miR-51-5p	miRNA		149984	-1.37595	1.60597e-57		166737	-2.31196	3.75289e-259
MIMAT0000023	miR-52-5p	iso-miR		1608.18	-0.122151	0.74268		1957.12	-0.242966	0.0105886
MIMAT0000023	miR-52-5p	miRNA		169953	-0.109085	0.79003		206702	-0.18539	0.0302019
MIMAT0000024	miR-53-5p	iso-miR		84.413	-0.46069	0.535997		125.199	-0.35039	0.128436
MIMAT0000024	miR-53-5p	miRNA		8746.42	-0.531495	0.000149652		11868.2	-0.40791	9.3785e-06
MIMAT0000025	miR-54-3p	iso-miR		798.819	-0.0578016	0.929537		798.022	-0.00140255	0.992292
MIMAT0000025	miR-54-3p	miRNA		91417.1	-0.0343015	0.940958		93897.7	0.155204	0.0420352
MIMAT0000026	miR-55-3p	iso-miR		696.208	-0.694387	1.81082e-05		703.273	-1.26736	4.03462e-52
MIMAT0000026	miR-55-3p	miRNA		91276.7	-0.297195	0.0659934		86556.5	-0.841026	8.70617e-33
MIMAT0000027	miR-56-5p	iso-miR		0.690569	-0.447	NA		1.12658	-0.0579303	0.983288
MIMAT0000027	miR-56-5p	miRNA		43.0365	-1.04096	0.055282		41.701	-1.23729	9.82082e-05
MIMAT0000028	miR-56-3p	iso-miR		439.733	-0.00348852	0.995363		443.515	-0.366588	0.00185852
MIMAT0000028	miR-56-3p	miRNA		109902	-0.128418	0.688547		116797	-0.382453	8.02746e-08
MIMAT0000029	miR-57-5p	iso-miR		130.465	-0.179799	0.818328		257.736	0.775751	2.99091e-08
MIMAT0000029	miR-57-5p	miRNA		36651.6	0.00932389	0.983378		70844.9	0.808823	1.89317e-33
MIMAT0000030	miR-58a-3p	iso-miR		299.878	0.134894	0.822508		407.381	-0.0178783	0.926692
MIMAT0000030	miR-58a-3p	miRNA		1.03686e+06	0.114161	0.67702		1.15033e+06	-0.150684	0.100916
MIMAT0000031	miR-59-3p	iso-miR		101.203	-0.265435	0.768351		126.525	-0.0932301	0.745694
MIMAT0000031	miR-59-3p	miRNA		44527.5	-0.286361	0.0152447		56843.4	-0.0454617	0.563649
MIMAT0000032	miR-60-3p	iso-miR		129.546	-0.536874	0.154265		151.184	-0.604843	0.00414479
MIMAT0000032	miR-60-3p	miRNA		16959.6	-0.47461	6.63486e-05		20539.5	-0.73329	7.82095e-06
MIMAT0000033	miR-61-3p	iso-miR		2715.34	0.179277	0.552821		3102.88	-0.223259	0.00465656
MIMAT0000033	miR-61-3p	miRNA		426548	0.08513	0.82895		487038	-0.276187	0.000110467
MIMAT0000034	miR-62	iso-miR		4.30374	0.507361	NA		7.39757	1.90935	0.0168678
MIMAT0000034	miR-62	miRNA		1125.5	0.408806	0.006611		1706.07	1.19023	1.73767e-35
MIMAT0000035	miR-63-3p	iso-miR		32.0247	-1.01467	0.171593		44.5775	-2.31005	7.51701e-15
MIMAT0000035	miR-63-3p	miRNA		11851.9	-1.28826	1.03067e-40		12768.9	-2.57758	0
MIMAT0000036	miR-64-5p	iso-miR		1469.11	-0.598568	0.000119576		1645.91	-0.905106	2.62198e-28
MIMAT0000036	miR-64-5p	miRNA		376862	-0.564994	8.26926e-06		416239	-0.932413	1.39711e-35
MIMAT0000037	miR-65-5p	iso-miR		1465.99	-0.342369	0.172315		1603.17	-0.589152	1.17616e-10
MIMAT0000037	miR-65-5p	miRNA		415007	-0.323184	0.0728303		454157	-0.56236	4.17346e-11
MIMAT0000038	miR-66-5p	iso-miR		1527.26	-0.309649	0.056946		1388.16	-0.63899	4.2536e-10
MIMAT0000038	miR-66-5p	miRNA		191478	0.0761576	0.824191		204981	-0.316177	0.000124361
MIMAT0000039	miR-67-3p	iso-miR		7.16227	0.305356	NA		9.23676	0.12569	0.894389
MIMAT0000039	miR-67-3p	miRNA		135.452	-0.0402034	0.968946		157.243	-0.162984	0.408918
MIMAT0000042	miR-70-3p	iso-miR		1584.58	-1.05474	1.69845e-26		1167.88	-2.89776	5.75386e-261
MIMAT0000042	miR-70-3p	miRNA		247085	-1.14425	4.42643e-49		205258	-3.00522	0
MIMAT0000043	miR-71-5p	iso-miR		2413.15	-0.797547	5.27064e-15		2271.25	-1.31203	2.24947e-65
MIMAT0000043	miR-71-5p	miRNA		1.19126e+06	-0.722165	6.58528e-14		1.17015e+06	-1.40449	3.10948e-96
MIMAT0000044	miR-72-5p	iso-miR		779.106	-0.178175	0.650125		879.972	-0.156566	0.199066
MIMAT0000044	miR-72-5p	miRNA		451209	-0.0474659	0.899938		527516	-0.0290828	0.796858
MIMAT0000045	miR-73-3p	iso-miR		171.586	0.215671	0.739603		236.283	-0.0153088	0.94769
MIMAT0000045	miR-73-3p	miRNA		41581	0.201661	0.420264		56748.7	-0.0337514	0.712248
MIMAT0000046	miR-74-3p	iso-miR		6.51825	-0.604114	NA		15.4169	-0.739607	0.237544
MIMAT0000046	miR-74-3p	miRNA		1602.47	-0.333346	0.0827692		2018.45	-0.71204	0.00138812
MIMAT0000047	miR-75-3p	iso-miR		4.36848	0.952566	NA		12.445	-1.2817	0.0548795
MIMAT0000047	miR-75-3p	miRNA		912.629	-0.869407	1.67649e-10		1110.78	-1.64699	2.68971e-42
MIMAT0000048	miR-76-3p	iso-miR		6.32934	0.234708	NA		7.39484	0.416678	0.708371
MIMAT0000048	miR-76-3p	miRNA		2343.87	-0.24743	0.23482		2716.44	-0.0754026	0.516089
MIMAT0000049	miR-77-3p	iso-miR		1313.81	0.122285	0.747905		1068.38	-0.466367	0.000121464
MIMAT0000049	miR-77-3p	miRNA		262962	-0.0280363	0.9507		215359	-0.666818	3.05234e-15
MIMAT0000050	miR-78	iso-miR		94.9114	0.28303	0.760654		80.2852	0.0293439	0.935464
MIMAT0000050	miR-78	miRNA		2930.83	0.179712	0.353714		2510.75	0.738778	8.95885e-27
MIMAT0000051	miR-79-3p	iso-miR		15.9892	-0.406008	0.855822		16.2688	-0.408741	0.478197
MIMAT0000051	miR-79-3p	miRNA		2464.89	0.0640449	0.901203		3089.8	0.0433366	0.722417
MIMAT0000052	miR-80-5p	iso-miR		19.7622	-1.09452	0.302024		24.5408	-0.860391	0.038388
MIMAT0000052	miR-80-5p	miRNA		4369.78	-0.992861	2.76648e-21		5556.08	-1.79745	1.57347e-183
MIMAT0000053	miR-80-3p	iso-miR		3001.22	-0.39884	0.000194376		3311.89	-0.556825	6.21113e-15
MIMAT0000053	miR-80-3p	miRNA		648786	-0.35927	0.000530926		714994	-0.654305	1.58656e-21
MIMAT0000054	miR-81-3p	iso-miR		43.6303	-0.434235	0.80304		44.6674	-1.30533	8.37471e-05
MIMAT0000054	miR-81-3p	miRNA		55722	-0.430316	3.84121e-06		59725.6	-1.13598	5.35171e-80
MIMAT0000055	miR-82-3p	iso-miR		172.71	-0.75225	0.00167591		182.083	-1.08212	3.50201e-11
MIMAT0000055	miR-82-3p	miRNA		314723	-0.619931	2.30687e-12		351768	-0.850108	3.83094e-44
MIMAT0000056	miR-83-3p	iso-miR		3.93607	-1.06552	NA		2.44884	-0.885048	0.601642
MIMAT0000056	miR-83-3p	miRNA		581.217	-0.782044	1.53048e-06		692.654	-0.662556	0.00962351
MIMAT0000057	miR-84-5p	iso-miR		367.937	-0.145677	0.792692		461.348	0.367476	0.000686427
MIMAT0000057	miR-84-5p	miRNA		94225.5	0.0163617	0.969672		121178	0.340488	1.43381e-05
MIMAT0000058	miR-85-3p	iso-miR		2571.45	-0.239049	0.122988		2667.07	-1.03839	2.27167e-60
MIMAT0000058	miR-85-3p	miRNA		31161.2	-0.231176	0.0838462		29153.1	-1.22955	1.94161e-138
MIMAT0000059	miR-86-5p	iso-miR		79.7	-0.642788	0.223798		74.0947	-1.25921	7.45959e-09
MIMAT0000059	miR-86-5p	miRNA		17337.8	-0.521975	1.00432e-05		17246.6	-1.19647	2.85808e-64
MIMAT0000060	miR-87-3p	iso-miR		2.39827	-0.108284	NA		3.82403	-1.02467	0.387464
MIMAT0000060	miR-87-3p	miRNA		15032.6	-0.57125	4.07564e-05		18298.6	-0.23506	0.00863291
MIMAT0000061	miR-90-3p	iso-miR		220.456	0.381938	0.280984		295.168	0.721185	1.11895e-08
MIMAT0000061	miR-90-3p	miRNA		36884.6	0.181555	0.521188		45419.3	0.48602	3.00433e-17
MIMAT0000282	miR-124-3p	iso-miR		0.44314	2.08845	NA		1.0735	3.37008	NA
MIMAT0000282	miR-124-3p	miRNA		70.7046	0.303185	0.787647		90.5948	0.727817	0.00185476
MIMAT0000283	miR-228-5p	iso-miR		339.991	-0.257238	0.525229		393.235	-0.157518	0.199052
MIMAT0000283	miR-228-5p	miRNA		81258.9	-0.283488	0.0688735		94929.5	-0.114984	0.224673
MIMAT0000284	miR-229-5p	iso-miR		80.3574	-0.446547	0.496022		72.7146	-0.758546	0.00149543
MIMAT0000284	miR-229-5p	miRNA		16086	-0.476573	4.52612e-06		13953.5	-1.03772	5.42489e-44
MIMAT0000285	miR-230-3p	iso-miR		152.682	-0.234653	0.768351		267.069	-0.281902	0.0463543
MIMAT0000285	miR-230-3p	miRNA		1350.79	-0.384892	0.0183181		1836.76	-0.971931	2.93045e-37
MIMAT0000286	miR-231-3p	iso-miR		1.63161	-0.973247	NA		0.60458	-0.991939	NA
MIMAT0000286	miR-231-3p	miRNA		249.069	0.471493	0.0954822		347.612	-0.272902	0.0499295
MIMAT0000287	miR-232-3p	iso-miR		3.02364	-0.710774	NA		2.9123	0.425451	0.79585
MIMAT0000287	miR-232-3p	miRNA		118.011	-0.213811	0.802276		145.172	-0.00472475	0.984827
MIMAT0000288	miR-233-3p	iso-miR		3.21778	-1.83265	NA		3.53001	-2.88661	0.0278318
MIMAT0000288	miR-233-3p	miRNA		906.252	-1.24049	3.48244e-21		939.224	-1.73574	7.14929e-68
MIMAT0000289	miR-234-3p	iso-miR		21.7115	-0.343278	0.858004		21.7884	0.697936	0.152726
MIMAT0000289	miR-234-3p	miRNA		3449.01	-0.213521	0.429445		3745.95	0.214778	0.0512234
MIMAT0000290	miR-235-3p	iso-miR		146.94	0.0917016	0.926483		148.307	0.255182	0.271023
MIMAT0000290	miR-235-3p	miRNA		26641.6	0.330242	0.0177943		30833.4	0.128977	0.165593
MIMAT0000291	miR-236-3p	iso-miR		12.3588	-0.199261	0.944492		10.9474	-0.619957	0.377243
MIMAT0000291	miR-236-3p	miRNA		1984.79	0.021637	0.969672		1589.28	-0.669696	3.38341e-18
MIMAT0000292	miR-237-5p	iso-miR		91.0546	-0.434908	0.573905		96.1099	-1.34127	1.09202e-09
MIMAT0000292	miR-237-5p	miRNA		30318	-0.413599	0.000328896		27340	-1.58676	2.20297e-157
MIMAT0000293	miR-238-3p	iso-miR		2407.16	-0.488511	0.00111422		2659.63	-0.617544	5.8102e-17
MIMAT0000293	miR-238-3p	miRNA		135406	-0.795233	1.64618e-09		138605	-0.91718	4.39929e-36
MIMAT0000294	miR-239a-5p	iso-miR		0.804903	-3.3277	NA		0.11798	0.30274	NA
MIMAT0000294	miR-239a-5p	miRNA		307.631	-0.808668	6.63486e-05		305.05	-0.694801	1.25829e-08
MIMAT0000295	miR-239b-5p	iso-miR		0	NA	NA		0	NA	NA
MIMAT0000295	miR-239b-5p	miRNA		22.5169	-2.00912	0.0049374		17.7005	-0.817237	0.121086
MIMAT0000296	miR-240-3p	iso-miR		4376.46	-0.478261	0.000162135		5305.04	-0.29933	0.00786344
MIMAT0000296	miR-240-3p	miRNA		3081.48	-0.432161	0.000194376		3537.35	-0.495241	5.82698e-06
MIMAT0000297	miR-241-5p	iso-miR		31.8899	-1.39333	0.0194798		65.3075	-1.71552	7.08909e-10
MIMAT0000297	miR-241-5p	miRNA		20886.1	-1.5689	1.2347e-45		31763.9	-1.47909	4.16355e-54
MIMAT0000298	miR-242	iso-miR		14.9656	-1.54286	0.155655		14.2568	-1.21109	0.019417
MIMAT0000298	miR-242	miRNA		1025.87	-1.08312	5.07302e-15		1039.94	-1.04743	4.1702e-17
MIMAT0000299	miR-243-3p	iso-miR		138.926	-2.57217	9.83183e-24		57.5369	-2.85163	2.8719e-18
MIMAT0000299	miR-243-3p	miRNA		949.595	-2.00436	5.0068e-75		1042.7	-2.95052	5.631e-225
MIMAT0000300	miR-244-5p	iso-miR		3.49805	-1.60524	NA		4.3481	-3.21227	0.00528373
MIMAT0000300	miR-244-5p	miRNA		807.557	-0.396639	0.0151617		746.517	-1.45223	9.63192e-64
MIMAT0000301	miR-245-3p	iso-miR		55.1143	0.0920359	0.953634		61.6885	0.117354	0.756406
MIMAT0000301	miR-245-3p	miRNA		5076.56	-0.302439	0.211667		4712.99	-0.145556	0.188628
MIMAT0000302	miR-246-3p	iso-miR		4441.43	0.00331703	0.993918		4702.08	-0.605815	1.69515e-21
MIMAT0000302	miR-246-3p	miRNA		79166.1	-0.238182	0.0697428		75911.4	-1.08168	1.53465e-85
MIMAT0000303	miR-247-3p	iso-miR		0.339576	-2.13099	NA		0.646235	-2.12011	NA
MIMAT0000303	miR-247-3p	miRNA		103.291	-1.788	2.76834e-11		100.51	-3.22919	2.79014e-42
MIMAT0000304	miR-248	iso-miR		4196.09	-1.8876	1.10076e-57		4464.55	-3.00339	2.40333e-287
MIMAT0000304	miR-248	miRNA		5749.31	-1.886	1.48425e-66		5677.21	-3.14072	0
MIMAT0000305	miR-249-3p	iso-miR		2.08704	-0.932876	NA		2.00883	-0.276332	0.886272
MIMAT0000305	miR-249-3p	miRNA		205.554	-0.89388	6.0105e-06		282.286	-0.510303	0.000249748
MIMAT0000306	miR-250-3p	iso-miR		4.04633	-0.620998	NA		3.74891	0.478582	0.731352
MIMAT0000306	miR-250-3p	miRNA		13420.6	0.29249	0.0281511		15204.5	-0.0918903	0.351688
MIMAT0000307	miR-251	iso-miR		0	NA	NA		0.805193	-2.43444	NA
MIMAT0000307	miR-251	miRNA		87.5298	-1.30626	3.066e-05		91.5624	-2.04502	2.30256e-20
MIMAT0000308	miR-252-5p	iso-miR		17.3084	0.372107	0.871381		18.6747	-0.0500669	0.940814
MIMAT0000308	miR-252-5p	miRNA		4181.16	0.121899	0.730741		4809.23	0.186687	0.0623245
MIMAT0000309	miR-253-5p	iso-miR		0.961391	-1.2535	NA		2.83556	-1.65134	0.287368
MIMAT0000309	miR-253-5p	miRNA		82.9047	-2.64625	3.54211e-16		69.2079	-5.06796	3.81559e-38
MIMAT0000310	miR-254-3p	iso-miR		0.551005	-1.36173	NA		0.653678	-1.0267	NA
MIMAT0000310	miR-254-3p	miRNA		21.0683	-0.700596	0.613247		20.5507	-0.646343	0.196845
MIMAT0000311	miR-256	iso-miR		0	NA	NA		0	NA	NA
MIMAT0000311	miR-256	miRNA		0	NA	NA		0	NA	NA
MIMAT0000314	miR-259-5p	iso-miR		75.9098	0.0183162	0.990361		84.7238	-0.0514637	0.872716
MIMAT0000314	miR-259-5p	miRNA		1104.74	-0.255906	0.221647		1186.91	-0.216092	0.054361
MIMAT0000316	miR-261	iso-miR		0	NA	NA		0	NA	NA
MIMAT0000316	miR-261	miRNA		0	NA	NA		0	NA	NA
MIMAT0000320	miR-264	iso-miR		0	NA	NA		0	NA	NA
MIMAT0000320	miR-264	miRNA		0	NA	NA		0	NA	NA
MIMAT0000321	miR-265	iso-miR		0	NA	NA		0	NA	NA
MIMAT0000321	miR-265	miRNA		0	NA	NA		0	NA	NA
MIMAT0000322	miR-266	iso-miR		0	NA	NA		0	NA	NA
MIMAT0000322	miR-266	miRNA		0	NA	NA		0	NA	NA
MIMAT0000323	miR-267	iso-miR		0	NA	NA		0	NA	NA
MIMAT0000323	miR-267	miRNA		0	NA	NA		0	NA	NA
MIMAT0000324	miR-268	iso-miR		0	NA	NA		0	NA	NA
MIMAT0000324	miR-268	miRNA		0	NA	NA		0	NA	NA
MIMAT0000325	miR-269	iso-miR		0	NA	NA		0	NA	NA
MIMAT0000325	miR-269	miRNA		0	NA	NA		0	NA	NA
MIMAT0000326	miR-270	iso-miR		0	NA	NA		0	NA	NA
MIMAT0000326	miR-270	miRNA		0	NA	NA		0	NA	NA
MIMAT0000327	miR-271	iso-miR		0	NA	NA		0	NA	NA
MIMAT0000327	miR-271	miRNA		0	NA	NA		0	NA	NA
MIMAT0000328	miR-272	iso-miR		0	NA	NA		0	NA	NA
MIMAT0000328	miR-272	miRNA		0	NA	NA		0	NA	NA
MIMAT0000329	miR-273	iso-miR		0	NA	NA		0	NA	NA
MIMAT0000329	miR-273	miRNA		0	NA	NA		0	NA	NA
MIMAT0000696	miR-354-3p	iso-miR		0	NA	NA		0.11798	0.30274	NA
MIMAT0000696	miR-354-3p	miRNA		0	NA	NA		0	NA	NA
MIMAT0000697	miR-355-5p	iso-miR		17.0128	0.381475	0.869717		19.8754	0.477568	0.342134
MIMAT0000697	miR-355-5p	miRNA		3866.68	-0.61688	1.24486e-07		4395.67	-1.36357	4.72035e-56
MIMAT0000698	miR-356a	iso-miR		0	NA	NA		0	NA	NA
MIMAT0000698	miR-356a	miRNA		0	NA	NA		0	NA	NA
MIMAT0000699	miR-357-3p	iso-miR		76.0997	0.234422	0.835924		71.3921	-0.30554	0.294757
MIMAT0000699	miR-357-3p	miRNA		193.996	0.142883	0.84797		186.788	-0.409631	0.013558
MIMAT0000700	miR-358-3p	iso-miR		19.9293	0.272141	0.906379		16.7569	-1.62958	0.00374054
MIMAT0000700	miR-358-3p	miRNA		47.9048	-0.0808072	0.957088		45.5995	-1.25906	1.79148e-05
MIMAT0000701	miR-359	iso-miR		141.838	-2.17973	2.69441e-13		103.864	-2.40274	2.51425e-29
MIMAT0000701	miR-359	miRNA		12888.3	-2.11807	4.85422e-47		9681.85	-2.70783	0
MIMAT0000702	miR-360-3p	iso-miR		4.39651	-3.83863	NA		2.66438	-0.465052	0.761009
MIMAT0000702	miR-360-3p	miRNA		0.704065	2.76444	NA		0.364021	-1.12533	NA
MIMAT0000749	lsy-6-3p	iso-miR		0.711252	2.77704	NA		1.52445	1.3147	0.544338
MIMAT0000749	lsy-6-3p	miRNA		144.379	0.444157	0.308177		185.546	1.32438	6.90978e-17
MIMAT0000768	miR-392-3p	iso-miR		0.411872	1.99394	NA		0	NA	NA
MIMAT0000768	miR-392-3p	miRNA		0.44437	0.45213	NA		0.549997	1.25005	NA
MIMAT0004215	miR-253-3p	iso-miR		13.5455	-2.19359	0.0172661		6.34622	-3.48399	0.000674396
MIMAT0004215	miR-253-3p	miRNA		3258.2	-2.26806	1.53526e-120		2261.56	-3.28991	0
MIMAT0004216	miR-255-3p	iso-miR		0.866665	1.79059	NA		1.99803	3.43063	0.0676888
MIMAT0004216	miR-255-3p	miRNA		137.972	0.99286	0.000202099		225.229	1.68036	1.87938e-25
MIMAT0004219	miR-784-5p	iso-miR		0.761871	0.272763	NA		1.39588	-3.32805	0.109552
MIMAT0004219	miR-784-5p	miRNA		326.29	-1.04135	2.33992e-10		231.044	-1.92717	3.1631e-43
MIMAT0004220	miR-785-3p	iso-miR		21.3295	-0.667124	0.67452		19.1849	-0.034911	0.961912
MIMAT0004220	miR-785-3p	miRNA		7886.81	-0.498963	2.94663e-06		7194.51	-0.615985	1.24666e-12
MIMAT0004221	miR-786-3p	iso-miR		40.1568	-0.00223734	0.999217		77.4797	-0.386996	0.168883
MIMAT0004221	miR-786-3p	miRNA		184.213	0.24984	0.706347		245.797	-0.268659	0.0992147
MIMAT0004222	miR-787-3p	iso-miR		12.5723	-2.16118	0.029936		7.2678	-3.13299	0.000379045
MIMAT0004222	miR-787-3p	miRNA		2167.29	-2.49688	3.36942e-114		1481.4	-3.42019	0
MIMAT0004223	miR-788-5p	iso-miR		29.8163	-1.16051	0.176855		51.5399	-2.94015	6.34714e-19
MIMAT0004223	miR-788-5p	miRNA		39.6768	-2.39658	6.69063e-08		34.558	-2.43433	8.58104e-11
MIMAT0004224	miR-789-3p	iso-miR		0.463535	0.538065	NA		0.708486	-3.19049	NA
MIMAT0004224	miR-789-3p	miRNA		8.47468	-1.70322	NA		8.70323	-1.10767	0.111822
MIMAT0004224_1	miR-789-3p	iso-miR		0.463535	0.538065	NA		0.708486	-3.19049	NA
MIMAT0004224_1	miR-789-3p	miRNA		8.47468	-1.70322	NA		8.70323	-1.10767	0.111822
MIMAT0004225	miR-790-5p	iso-miR		50.4117	-0.621712	0.445339		43.6451	0.046649	0.913632
MIMAT0004225	miR-790-5p	miRNA		6544.55	-0.667173	0.156921		5288.78	-0.192503	0.0844847
MIMAT0004226	miR-791-3p	iso-miR		6.07948	-0.588069	NA		4.90631	-1.95506	0.0624842
MIMAT0004226	miR-791-3p	miRNA		80.9532	-1.406	5.2139e-06		67.8263	-1.26879	1.23583e-07
MIMAT0004227	miR-792-3p	iso-miR		3.50466	-0.117542	NA		4.87948	0.531243	0.642678
MIMAT0004227	miR-792-3p	miRNA		37.5014	0.0473416	0.978397		37.8227	0.788236	0.0371554
MIMAT0004228	miR-793	iso-miR		16.4911	-0.468731	0.827315		19.4635	0.179606	0.772208
MIMAT0004228	miR-793	miRNA		2657.82	-0.713137	9.12796e-11		2752.56	-0.041032	0.733759
MIMAT0004229	miR-794-5p	iso-miR		4.74826	-1.63678	NA		3.85618	-4.11243	0.00426234
MIMAT0004229	miR-794-5p	miRNA		190.684	-2.48292	4.9562e-33		152.031	-3.63309	2.91368e-73
MIMAT0004230	miR-795-5p	iso-miR		4.17749	0.117273	NA		4.51758	0.0194696	0.988678
MIMAT0004230	miR-795-5p	miRNA		1103.75	0.0298781	0.96132		1394.37	0.306238	0.00169599
MIMAT0004231	miR-796	iso-miR		0.147713	0.566576	NA		0	NA	NA
MIMAT0004231	miR-796	miRNA		27.4892	-1.32551	0.0543198		70.1665	-2.74037	1.65222e-22
MIMAT0004232	miR-797-5p	iso-miR		1.49392	-3.16636	NA		2.31073	-1.47805	0.350882
MIMAT0004232	miR-797-5p	miRNA		40.6139	-1.66602	0.000136355		68.23	-1.68341	2.45562e-10
MIMAT0004233	miR-798	iso-miR		0	NA	NA		0	NA	NA
MIMAT0004233	miR-798	miRNA		7.87428	0.411748	NA		7.55496	0.309402	0.726087
MIMAT0004234	miR-799	iso-miR		0	NA	NA		0	NA	NA
MIMAT0004234	miR-799	miRNA		25.2141	-0.105363	0.961829		15.7096	-3.64427	1.33081e-08
MIMAT0004235	miR-800-3p	iso-miR		17.0536	-3.15995	0.000387388		18.4796	-3.88433	9.22898e-10
MIMAT0004235	miR-800-3p	miRNA		81.9129	-3.90093	6.66438e-28		83.2647	-6.14731	2.89977e-37
MIMAT0005031	miR-1018	iso-miR		0.233503	-1.35698	NA		0.644092	0.265723	NA
MIMAT0005031	miR-1018	miRNA		31.4341	1.17581	0.184212		61.3805	1.11409	0.000109706
MIMAT0005032	miR-1019-3p	iso-miR		0	NA	NA		0	NA	NA
MIMAT0005032	miR-1019-3p	miRNA		0	NA	NA		0.11798	0.30274	NA
MIMAT0005033	miR-1020-3p	iso-miR		597.909	1.10992	1.40107e-17		1472.5	2.16497	5.50621e-78
MIMAT0005033	miR-1020-3p	miRNA		499.354	0.706815	1.72461e-05		620.144	1.66932	4.49202e-51
MIMAT0005522	miR-1021	iso-miR		0	NA	NA		0	NA	NA
MIMAT0005522	miR-1021	miRNA		0	NA	NA		0	NA	NA
MIMAT0005523	miR-1022-5p	iso-miR		2.81808	-0.873319	NA		2.78502	-1.25536	0.347644
MIMAT0005523	miR-1022-5p	miRNA		676.958	-0.77022	3.74186e-08		642.113	0.0433108	0.797913
MIMAT0005822	miR-1019-5p	iso-miR		0	NA	NA		0	NA	NA
MIMAT0005822	miR-1019-5p	miRNA		1.0248	2.08044	NA		1.44002	2.92387	0.141847
MIMAT0006584	miR-1817	iso-miR		4.00054	-2.15405	NA		2.31974	-3.3077	0.051929
MIMAT0006584	miR-1817	miRNA		536.546	-1.0251	4.7663e-14		456.858	-1.80261	1.31166e-51
MIMAT0006585	miR-1818	iso-miR		0	NA	NA		0	NA	NA
MIMAT0006585	miR-1818	miRNA		0	NA	NA		0	NA	NA
MIMAT0006586	miR-1819-3p	iso-miR		0.592083	1.06628	NA		0.855783	-3.46087	NA
MIMAT0006586	miR-1819-3p	miRNA		322.362	-1.03382	1.37718e-08		171.586	-2.26964	5.71949e-48
MIMAT0006587	miR-1820-5p	iso-miR		10.1816	-1.06201	0.636524		16.064	-0.137642	0.853054
MIMAT0006587	miR-1820-5p	miRNA		10042.5	-0.161055	0.505174		15216.5	0.333552	8.14891e-07
MIMAT0006588	miR-1821-3p	iso-miR		6.73609	-0.958756	NA		16.096	-1.58879	0.00721301
MIMAT0006588	miR-1821-3p	miRNA		226.834	-1.35522	5.14525e-12		277.901	-0.427311	0.0152747
MIMAT0006589	miR-1822-3p	iso-miR		638.221	0.477156	0.00159619		562.593	0.0649197	0.635387
MIMAT0006589	miR-1822-3p	miRNA		611.641	0.390256	0.262254		489.323	-0.534364	8.94869e-06
MIMAT0006590	miR-1823-3p	iso-miR		4.03087	-1.9222	NA		3.82672	-2.95565	0.0244013
MIMAT0006590	miR-1823-3p	miRNA		3.29755	-0.618908	NA		5.16197	-1.30653	0.163418
MIMAT0006591	miR-1824-5p	iso-miR		0	NA	NA		0.147297	-1.13993	NA
MIMAT0006591	miR-1824-5p	miRNA		25.8453	-0.178564	0.938479		23.4012	-0.693554	0.171015
MIMAT0006768	miR-1828	iso-miR		1.17227	2.31115	NA		0.272117	-1.84879	NA
MIMAT0006768	miR-1828	miRNA		0	NA	NA		0.328943	1.65737	NA
MIMAT0006769	miR-1829a-3p	iso-miR		7.11993	0.978775	NA		24.2996	1.28965	0.00234281
MIMAT0006769	miR-1829a-3p	miRNA		865.776	0.90617	7.12438e-15		2366.03	1.17279	6.76647e-55
MIMAT0006770	miR-1829b-5p	iso-miR		1.88667	-1.20074	NA		2.60523	1.47964	0.352678
MIMAT0006770	miR-1829b-5p	miRNA		261.688	0.905163	1.49128e-05		297.499	0.732087	3.30068e-07
MIMAT0006771	miR-1829c-5p	iso-miR		5.54569	2.39339	NA		10.9847	1.53641	0.026075
MIMAT0006771	miR-1829c-5p	miRNA		603.849	1.19428	1.2529e-17		1967.71	1.53716	8.26618e-42
MIMAT0006772	miR-1830-5p	iso-miR		0	NA	NA		0.145076	-1.13993	NA
MIMAT0006772	miR-1830-5p	miRNA		6.97499	-6.44286	NA		5.44199	-4.00378	0.00062164
MIMAT0006774	miR-1832a-3p	iso-miR		0	NA	NA		0	NA	NA
MIMAT0006774	miR-1832a-3p	miRNA		20.6549	-2.8974	1.63739e-05		19.8436	-3.87991	7.04861e-12
MIMAT0006775	miR-1833	iso-miR		0	NA	NA		0	NA	NA
MIMAT0006775	miR-1833	miRNA		0.168108	-1.35698	NA		0.435228	-2.48354	NA
MIMAT0006776	miR-58b-3p	iso-miR		0.715206	2.78394	NA		0	NA	NA
MIMAT0006776	miR-58b-3p	miRNA		4.55641	1.73672	NA		2.10061	1.45462	0.431683
MIMAT0011425	miR-2207-5p	iso-miR		4.59946	-3.29339	NA		4.49737	-3.2885	0.0145782
MIMAT0011425	miR-2207-5p	miRNA		0.168108	-1.35698	NA		2.98102	-1.26865	0.360369
MIMAT0011426	miR-2207-3p	iso-miR		0	NA	NA		0	NA	NA
MIMAT0011426	miR-2207-3p	miRNA		0	NA	NA		0	NA	NA
MIMAT0011427	miR-2208a-5p	iso-miR		0.570008	2.4571	NA		0.584746	-2.9065	NA
MIMAT0011427	miR-2208a-5p	miRNA		27.2009	-1.63907	0.00896907		34.5398	-1.06356	0.00241351
MIMAT0011428	miR-2208a-3p	iso-miR		0	NA	NA		0	NA	NA
MIMAT0011428	miR-2208a-3p	miRNA		0	NA	NA		0	NA	NA
MIMAT0011429	miR-2208b-5p	iso-miR		4.01938	-2.55882	NA		3.00782	-4.5093	0.00613652
MIMAT0011429	miR-2208b-5p	miRNA		37.821	-1.91693	9.84854e-05		33.7811	-2.84355	1.23998e-13
MIMAT0011430	miR-2208b-3p	iso-miR		0.233503	-1.35698	NA		1.72833	-4.47264	0.0160106
MIMAT0011430	miR-2208b-3p	miRNA		14.1711	-1.99485	0.0512231		14.3457	-4.42521	1.11123e-08
MIMAT0011431	miR-2209a-5p	iso-miR		0.848941	-3.44562	NA		0.282276	-1.8593	NA
MIMAT0011431	miR-2209a-5p	miRNA		0	NA	NA		0	NA	NA
MIMAT0011432	miR-2209a-3p	iso-miR		0	NA	NA		0	NA	NA
MIMAT0011432	miR-2209a-3p	miRNA		59.5607	-3.10488	4.2739e-15		48.1791	-3.4716	7.63905e-22
MIMAT0011433	miR-2209c-5p	iso-miR		0.336217	-2.12125	NA		0.573507	-2.88245	NA
MIMAT0011433	miR-2209c-5p	miRNA		0	NA	NA		0	NA	NA
MIMAT0011434	miR-2209c-3p	iso-miR		0	NA	NA		0.442801	2.08583	NA
MIMAT0011434	miR-2209c-3p	miRNA		4.36563	-0.833545	NA		4.81613	-1.67477	0.0881985
MIMAT0011435	miR-2210-5p	iso-miR		0.336217	-2.12125	NA		0	NA	NA
MIMAT0011435	miR-2210-5p	miRNA		0.336217	-2.12125	NA		1.79619	-4.5393	0.0208326
MIMAT0011436	miR-2210-3p	iso-miR		0.887222	-2.26781	NA		0.770037	-2.41768	NA
MIMAT0011436	miR-2210-3p	miRNA		198.339	-3.3086	9.98657e-54		296.777	-4.15032	3.48338e-140
MIMAT0011437	miR-2211-5p	iso-miR		0	NA	NA		0	NA	NA
MIMAT0011437	miR-2211-5p	miRNA		0	NA	NA		0	NA	NA
MIMAT0011438	miR-2211-3p	iso-miR		0	NA	NA		0.407096	-2.40288	NA
MIMAT0011438	miR-2211-3p	miRNA		1.63449	1.8571	NA		5.53643	1.97274	0.0467998
MIMAT0011439	miR-2212-5p	iso-miR		2.09974	-2.58775	NA		0.294594	-1.90058	NA
MIMAT0011439	miR-2212-5p	miRNA		130.565	-1.52304	2.30516e-10		71.22	-2.22003	4.53105e-20
MIMAT0011440	miR-2212-3p	iso-miR		0.295427	1.50247	NA		0	NA	NA
MIMAT0011440	miR-2212-3p	miRNA		0	NA	NA		0	NA	NA
MIMAT0011441	miR-2213-5p	iso-miR		6.0641	0.520949	NA		6.71128	0.893012	0.350157
MIMAT0011441	miR-2213-5p	miRNA		3.04285	0.954201	NA		2.53073	0.334616	0.845799
MIMAT0011442	miR-2213-3p	iso-miR		0	NA	NA		0	NA	NA
MIMAT0011442	miR-2213-3p	miRNA		0.411872	1.99394	NA		0.23596	1.11751	NA
MIMAT0011445	miR-2215-5p	iso-miR		0	NA	NA		0	NA	NA
MIMAT0011445	miR-2215-5p	miRNA		0	NA	NA		0	NA	NA
MIMAT0011446	miR-2215-3p	iso-miR		0.169788	-1.35698	NA		1.15825	-3.89446	0.0870944
MIMAT0011446	miR-2215-3p	miRNA		0	NA	NA		0.272117	-1.84879	NA
MIMAT0011447	miR-2216-5p	iso-miR		1.41866	-4.18076	NA		0.281134	-1.86392	NA
MIMAT0011447	miR-2216-5p	miRNA		3.05297	-4.23284	NA		0.855783	-3.46087	NA
MIMAT0011448	miR-2216-3p	iso-miR		0	NA	NA		0.511327	-0.398826	NA
MIMAT0011448	miR-2216-3p	miRNA		0	NA	NA		0.283355	-1.86391	NA
MIMAT0011449	miR-1832b-5p	iso-miR		0.281769	1.44294	NA		0.604657	1.39793	NA
MIMAT0011449	miR-1832b-5p	miRNA		1.41194	-4.1743	NA		1.40688	-4.1825	0.0287653
MIMAT0011450	miR-1832b-3p	iso-miR		1.07908	-3.78235	NA		1.52355	-1.41833	0.527224
MIMAT0011450	miR-1832b-3p	miRNA		0.5714	-2.84844	NA		1.70873	0.418755	0.865197
MIMAT0011451	miR-2217a-5p	iso-miR		0	NA	NA		0.0929836	0.30274	NA
MIMAT0011451	miR-2217a-5p	miRNA		0	NA	NA		0	NA	NA
MIMAT0011452	miR-2217a-3p	iso-miR		0	NA	NA		0.216733	1.08145	NA
MIMAT0011452	miR-2217a-3p	miRNA		2.59082	3.58313	NA		7.79826	1.5709	0.0395209
MIMAT0011453	miR-2209b-5p	iso-miR		0	NA	NA		0	NA	NA
MIMAT0011453	miR-2209b-5p	miRNA		0.147713	0.566576	NA		0	NA	NA
MIMAT0011454	miR-2209b-3p	iso-miR		0	NA	NA		0	NA	NA
MIMAT0011454	miR-2209b-3p	miRNA		0.70051	-3.10593	NA		1.18202	-1.40867	0.567816
MIMAT0011455	miR-2218a-5p	iso-miR		0	NA	NA		0	NA	NA
MIMAT0011455	miR-2218a-5p	miRNA		0	NA	NA		0	NA	NA
MIMAT0011456	miR-2218a-3p	iso-miR		0	NA	NA		0	NA	NA
MIMAT0011456	miR-2218a-3p	miRNA		0.168108	-1.35698	NA		1.09005	-2.94307	NA
MIMAT0011457	miR-2218b-5p	iso-miR		0.168108	-1.35698	NA		0	NA	NA
MIMAT0011457	miR-2218b-5p	miRNA		0.467007	-2.51888	NA		0.0929836	0.30274	NA
MIMAT0011458	miR-2218b-3p	iso-miR		0.168108	-1.35698	NA		0.147297	-1.13993	NA
MIMAT0011458	miR-2218b-3p	miRNA		2.5256	-3.9609	NA		2.56301	-2.93032	0.0830834
MIMAT0011459	miR-2219-5p	iso-miR		0.747703	1.51264	NA		1.46026	1.317	0.542694
MIMAT0011459	miR-2219-5p	miRNA		0.292192	1.4885	NA		1.68679	3.17986	0.0880254
MIMAT0011460	miR-2219-3p	iso-miR		2.1467	4.36942	NA		0.831735	2.04325	NA
MIMAT0011460	miR-2219-3p	miRNA		1.83198	-0.156073	NA		2.64751	-0.435474	0.793168
MIMAT0011461	miR-2220-5p	iso-miR		0	NA	NA		0	NA	NA
MIMAT0011461	miR-2220-5p	miRNA		1.65503	0.504573	NA		0.455338	0.867075	NA
MIMAT0011462	miR-2220-3p	iso-miR		0	NA	NA		0.788111	-1.40302	NA
MIMAT0011462	miR-2220-3p	miRNA		20.8717	0.622491	0.715451		29.1206	1.46899	0.000132865
MIMAT0011463	miR-2221	iso-miR		0	NA	NA		0	NA	NA
MIMAT0011463	miR-2221	miRNA		2.64492	-0.361297	NA		4.0314	1.11443	0.40189
MIMAT0014446	miR-2953-5p	iso-miR		0	NA	NA		0	NA	NA
MIMAT0014446	miR-2953-5p	miRNA		2.37975	-0.867243	NA		0	NA	NA
MIMAT0014447	miR-2953-3p	iso-miR		129.02	-2.13549	1.23316e-19		71.5821	-2.48294	1.05501e-18
MIMAT0014447	miR-2953-3p	miRNA		0.169788	-1.35698	NA		0.136058	-1.13993	NA
MIMAT0015091	let-7-3p	iso-miR		7.79767	-1.35632	NA		12.0321	-0.598794	0.398637
MIMAT0015091	let-7-3p	miRNA		13.9484	-0.272102	0.926483		14.5614	-0.698474	0.233791
MIMAT0015092	lin-4-3p	iso-miR		0.168108	-1.35698	NA		0	NA	NA
MIMAT0015092	lin-4-3p	miRNA		0	NA	NA		0.136058	-1.13993	NA
MIMAT0015093	miR-34-3p	iso-miR		5.14207	-0.849674	NA		4.15495	-0.215413	0.876877
MIMAT0015093	miR-34-3p	miRNA		383.239	-0.334263	0.193531		293.551	0.114509	0.504061
MIMAT0015094	miR-37-5p	iso-miR		3.06004	-2.59217	NA		2.9347	-1.03015	0.454201
MIMAT0015094	miR-37-5p	miRNA		430.756	-1.08323	1.30783e-12		405.517	-2.58519	9.14787e-100
MIMAT0015095	miR-42-5p	iso-miR		198.191	0.472661	0.104756		278.989	-1.14508	1.57044e-19
MIMAT0015095	miR-42-5p	miRNA		163.436	0.112401	0.89592		183.185	-1.80228	5.08593e-30
MIMAT0015096	miR-46-5p	iso-miR		12.4353	-0.682988	0.797929		14.2468	-0.394226	0.573796
MIMAT0015096	miR-46-5p	miRNA		2234.18	-0.678205	1.97334e-06		2704.62	-0.508827	7.97352e-08
MIMAT0015097	miR-47-5p	iso-miR		9.29168	-0.19818	NA		8.05212	-0.899033	0.268409
MIMAT0015097	miR-47-5p	miRNA		1332.75	-0.149878	0.70991		1466.04	-0.895549	7.99146e-30
MIMAT0015098	miR-48-3p	iso-miR		28.2687	0.870654	0.397586		43.5767	1.37098	1.36536e-05
MIMAT0015098	miR-48-3p	miRNA		729.494	-0.108203	0.802398		1193.98	-0.0726311	0.680313
MIMAT0015099	miR-51-3p	iso-miR		28.2326	-1.65244	0.00922343		30.7913	-2.80485	2.11403e-13
MIMAT0015099	miR-51-3p	miRNA		1777.13	-1.35847	4.56409e-17		2330.86	-3.16311	0
MIMAT0015100	miR-58a-5p	iso-miR		411.45	-1.67236	5.90642e-33		403.214	-1.81961	2.06507e-46
MIMAT0015100	miR-58a-5p	miRNA		1114.81	-1.04871	1.85808e-20		1425.61	-1.05862	4.91919e-20
MIMAT0015101	miR-59-5p	iso-miR		0	NA	NA		0	NA	NA
MIMAT0015101	miR-59-5p	miRNA		1.82428	0.377462	NA		2.58853	-0.784974	0.669545
MIMAT0015102	miR-60-5p	iso-miR		0.144479	0.566576	NA		0.11798	0.30274	NA
MIMAT0015102	miR-60-5p	miRNA		31.8563	-0.589359	0.597154		38.4642	-0.694045	0.0449882
MIMAT0015103	miR-61-5p	iso-miR		176.321	-0.450954	0.172459		234.342	-1.65791	2.41781e-25
MIMAT0015103	miR-61-5p	miRNA		3440.91	0.0134143	0.976569		3762.28	-0.960286	1.80719e-54
MIMAT0015104	miR-63-5p	iso-miR		10.7617	0.125151	0.971049		12.0437	-0.542825	0.414421
MIMAT0015104	miR-63-5p	miRNA		1290.18	-1.59502	2.68764e-48		1282.67	-2.43187	4.81703e-192
MIMAT0015105	miR-64-3p	iso-miR		41.6415	-0.856433	0.410016		44.1649	-1.64789	7.66851e-06
MIMAT0015105	miR-64-3p	miRNA		0.137291	0.566576	NA		0.796818	0.83446	NA
MIMAT0015106	miR-65-3p	iso-miR		3.83373	0.822185	NA		3.27709	0.178631	0.918634
MIMAT0015106	miR-65-3p	miRNA		94.9094	0.213629	0.820526		146.995	0.145205	0.609776
MIMAT0015107	miR-71-3p	iso-miR		9.68866	-1.03285	NA		12.5502	-1.98601	0.000555629
MIMAT0015107	miR-71-3p	miRNA		2287.76	-1.1271	1.57685e-24		3043.34	-1.67408	8.34717e-152
MIMAT0015108	miR-75-5p	iso-miR		1.63584	0.0953314	NA		0.294594	-1.90058	NA
MIMAT0015108	miR-75-5p	miRNA		62.5951	-0.739623	0.132297		81.8682	-1.95288	6.00497e-15
MIMAT0015109	miR-81-5p	iso-miR		18.3715	-0.235188	0.92881		18.8161	-0.566898	0.326474
MIMAT0015109	miR-81-5p	miRNA		602.053	-0.897061	8.01344e-10		679.42	-1.97278	2.86132e-94
MIMAT0015110	miR-84-3p	iso-miR		389.822	-0.510613	0.0545696		556.771	-0.295077	0.00763663
MIMAT0015110	miR-84-3p	miRNA		812.933	-0.752906	1.08985e-08		756.938	-0.283237	0.00657854
MIMAT0015111	miR-124-5p	iso-miR		0.144479	0.566576	NA		0.211787	1.05684	NA
MIMAT0015111	miR-124-5p	miRNA		8.97871	-2.38953	NA		14.0456	-0.155264	0.82475
MIMAT0015112	miR-229-3p	iso-miR		532.291	-0.454604	0.0119466		734.429	-1.19277	1.00833e-41
MIMAT0015112	miR-229-3p	miRNA		1976.77	-0.624674	1.11938e-09		2624.84	-1.40271	1.15132e-86
MIMAT0015113	miR-230-5p	iso-miR		0.454792	0.495785	NA		2.87253	1.66758	0.233652
MIMAT0015113	miR-230-5p	miRNA		528.012	-0.101957	0.862999		701.646	-0.268705	0.0117679
MIMAT0015114	miR-238-5p	iso-miR		1.7743	0.919245	NA		1.8942	1.17674	0.541031
MIMAT0015114	miR-238-5p	miRNA		101.138	-0.916534	0.00529811		71.7638	-1.87054	1.91009e-13
MIMAT0015115	miR-239b-3p	iso-miR		0	NA	NA		0	NA	NA
MIMAT0015115	miR-239b-3p	miRNA		0.339576	-2.13099	NA		0	NA	NA
MIMAT0015116	miR-240-5p	iso-miR		17.9176	-0.158972	0.952993		13.9108	-0.335206	0.675199
MIMAT0015116	miR-240-5p	miRNA		2415.47	-0.552657	1.4461e-06		1778.55	-0.601224	1.27879e-13
MIMAT0015117	miR-243-5p	iso-miR		0	NA	NA		0.0929836	0.30274	NA
MIMAT0015117	miR-243-5p	miRNA		32.4368	-2.043	5.15892e-05		30.6493	-3.61538	6.29139e-17
MIMAT0015118	miR-244-3p	iso-miR		0	NA	NA		0.145076	-1.13993	NA
MIMAT0015118	miR-244-3p	miRNA		20.3212	-1.62578	0.0518713		10.6331	-2.43173	0.000177786
MIMAT0015119	miR-247-5p	iso-miR		0	NA	NA		0	NA	NA
MIMAT0015119	miR-247-5p	miRNA		1.28217	-1.01214	NA		0.408175	-2.40454	NA
MIMAT0015120	miR-358-5p	iso-miR		0.281769	1.44294	NA		0	NA	NA
MIMAT0015120	miR-358-5p	miRNA		98.6742	-0.0327869	0.978861		90.7101	-0.643375	0.00363865
MIMAT0015121	miR-360-5p	iso-miR		0.144479	0.566576	NA		0	NA	NA
MIMAT0015121	miR-360-5p	miRNA		6.62775	-1.11428	NA		3.44965	-1.17645	0.328133
MIMAT0015239	miR-786-5p	iso-miR		0.504325	-2.69719	NA		0	NA	NA
MIMAT0015239	miR-786-5p	miRNA		4.78128	-0.349199	NA		6.31401	-1.21125	0.155357
MIMAT0015240	miR-788-3p	iso-miR		304.937	-0.984143	2.58769e-09		467.637	-2.14341	1.08755e-58
MIMAT0015240	miR-788-3p	miRNA		1972.56	-0.608602	6.45238e-09		2685.46	-2.02993	9.64641e-167
MIMAT0015241	miR-797-3p	iso-miR		2.29871	-1.56333	NA		3.89848	-2.01375	0.106643
MIMAT0015241	miR-797-3p	miRNA		33.4496	-0.909944	0.266636		38.383	-2.0519	4.17105e-09
MIMAT0015266	miR-1822-5p	iso-miR		3.24134	0.897658	NA		4.72145	1.42455	0.165333
MIMAT0015266	miR-1822-5p	miRNA		35.6969	-0.368075	0.782521		30.1894	-1.12838	0.00862152
MIMAT0015267	miR-1829a-5p	iso-miR		13.5481	0.376897	0.892282		29.0235	2.44228	1.21577e-09
MIMAT0015267	miR-1829a-5p	miRNA		2253.28	0.902162	3.29952e-14		7496.86	1.49735	1.15132e-86
MIMAT0019986	miR-4805-5p	iso-miR		0	NA	NA		0	NA	NA
MIMAT0019986	miR-4805-5p	miRNA		0	NA	NA		0	NA	NA
MIMAT0019987	miR-4805-3p	iso-miR		0.467007	-2.51888	NA		0.698389	-3.17447	NA
MIMAT0019987	miR-4805-3p	miRNA		2.8306	-5.17784	NA		4.93006	-5.9912	8.43351e-06
MIMAT0019988	miR-4806-5p	iso-miR		0	NA	NA		0.134979	-1.13993	NA
MIMAT0019988	miR-4806-5p	miRNA		20.0283	-4.04623	9.40972e-07		20.0658	-4.49799	6.11816e-12
MIMAT0019989	miR-4806-3p	iso-miR		0	NA	NA		0	NA	NA
MIMAT0019989	miR-4806-3p	miRNA		3.43001	-1.5736	NA		1.68801	-4.4454	0.0130316
MIMAT0019990	miR-4807	iso-miR		3.0371	-0.131671	NA		5.3063	0.796506	0.531819
MIMAT0019990	miR-4807	miRNA		217.862	0.712337	0.00212021		289.241	0.61328	1.71805e-06
MIMAT0019991	miR-4808-5p	iso-miR		0	NA	NA		0	NA	NA
MIMAT0019991	miR-4808-5p	miRNA		0	NA	NA		0	NA	NA
MIMAT0019992	miR-4808-3p	iso-miR		0.137291	0.566576	NA		0.315208	1.60677	NA
MIMAT0019992	miR-4808-3p	miRNA		35.006	0.687148	0.482473		61.6922	0.926841	0.000198681
MIMAT0019993	miR-4809-5p	iso-miR		0	NA	NA		0	NA	NA
MIMAT0019993	miR-4809-5p	miRNA		0	NA	NA		0	NA	NA
MIMAT0019994	miR-4809-3p	iso-miR		0	NA	NA		0	NA	NA
MIMAT0019994	miR-4809-3p	miRNA		6.05288	0.669748	NA		7.77639	0.202917	0.835569
MIMAT0019995	miR-4810a	iso-miR		0	NA	NA		0.145076	-1.13993	NA
MIMAT0019995	miR-4810a	miRNA		1.09525	0.841934	NA		4.26975	1.26199	0.35064
MIMAT0019996	miR-4811-5p	iso-miR		0	NA	NA		0	NA	NA
MIMAT0019996	miR-4811-5p	miRNA		0.411872	1.99394	NA		0.562269	-2.85965	NA
MIMAT0019997	miR-4811-3p	iso-miR		1.26058	1.15028	NA		1.10021	-2.95414	NA
MIMAT0019997	miR-4811-3p	miRNA		55.5173	-1.11858	0.0210288		35.5434	-2.60422	6.98525e-12
MIMAT0019998	miR-4812-5p	iso-miR		0.896489	-0.0144888	NA		1.07185	3.366	NA
MIMAT0019998	miR-4812-5p	miRNA		238.671	1.53944	5.29601e-16		371.077	1.80531	1.07293e-44
MIMAT0019999	miR-4812-3p	iso-miR		1.96509	3.0956	NA		2.66479	2.44353	0.111506
MIMAT0019999	miR-4812-3p	miRNA		60.162	1.44196	0.000328896		89.1956	1.05958	5.54545e-07
MIMAT0020000	miR-4813-5p	iso-miR		101.479	-0.340473	0.665249		164.796	-2.60393	1.69443e-33
MIMAT0020000	miR-4813-5p	miRNA		746.563	-0.749668	3.3351e-05		1105.63	-2.37635	3.31175e-32
MIMAT0020001	miR-4813-3p	iso-miR		8.53821	-1.09474	NA		7.53321	-2.26145	0.00779069
MIMAT0020001	miR-4813-3p	miRNA		150.679	-1.81881	2.1952e-15		142.574	-2.58185	3.49068e-40
MIMAT0020002	miR-4814-5p	iso-miR		0.467007	-2.51888	NA		0.145076	-1.13993	NA
MIMAT0020002	miR-4814-5p	miRNA		1.82195	-4.53417	NA		2.39866	-4.95138	0.00225311
MIMAT0020003	miR-4814-3p	iso-miR		0	NA	NA		0.269958	-1.84207	NA
MIMAT0020003	miR-4814-3p	miRNA		20.8165	-2.2779	0.000527947		19.5082	-2.58276	6.55468e-07
MIMAT0020004	miR-4815	iso-miR		0	NA	NA		0	NA	NA
MIMAT0020004	miR-4815	miRNA		0.672434	-3.11157	NA		0.417255	-2.43188	NA
MIMAT0020005	miR-4816-5p	iso-miR		7.57598	0.143487	NA		12.4341	2.00511	0.00570486
MIMAT0020005	miR-4816-5p	miRNA		454.521	0.877991	7.03644e-07		1036.46	1.36364	6.55784e-36
MIMAT0020006	miR-4816-3p	iso-miR		75.1932	0.991145	0.0152447		157.169	1.47493	8.51391e-17
MIMAT0020006	miR-4816-3p	miRNA		118.886	0.551545	0.193391		236.179	1.22925	6.74647e-19
MIMAT0020126	miR-4920	iso-miR		0	NA	NA		0	NA	NA
MIMAT0020126	miR-4920	miRNA		105.634	2.55943	3.74303e-21		82.1988	2.7855	3.92033e-28
MIMAT0020127	miR-4921	iso-miR		0	NA	NA		0	NA	NA
MIMAT0020127	miR-4921	miRNA		0	NA	NA		0.631753	0.214746	NA
MIMAT0020128	miR-4922	iso-miR		0.292192	1.4885	NA		0	NA	NA
MIMAT0020128	miR-4922	miRNA		8.12905	1.77658	NA		16.0701	2.50946	4.41551e-06
MIMAT0020128_1	miR-4922	iso-miR		0.147713	0.566576	NA		0.413682	2.00142	NA
MIMAT0020128_1	miR-4922	miRNA		8.12905	1.77658	NA		16.0701	2.50946	4.41551e-06
MIMAT0020129	miR-4923a	iso-miR		0	NA	NA		0	NA	NA
MIMAT0020129	miR-4923a	miRNA		0	NA	NA		0.108367	0.30274	NA
MIMAT0020130	miR-4924	iso-miR		0	NA	NA		0	NA	NA
MIMAT0020130	miR-4924	miRNA		0.147713	0.566576	NA		0.442801	2.08583	NA
MIMAT0020131	miR-4923b	iso-miR		0	NA	NA		0	NA	NA
MIMAT0020131	miR-4923b	miRNA		8.3558	-0.540195	NA		9.74862	-0.23266	0.789186
MIMAT0020132	miR-4925	iso-miR		0	NA	NA		0	NA	NA
MIMAT0020132	miR-4925	miRNA		0.722393	2.79698	NA		0.604051	2.55215	NA
MIMAT0020133	miR-4926	iso-miR		0	NA	NA		0	NA	NA
MIMAT0020133	miR-4926	miRNA		12.9118	2.12986	0.0522532		22.1542	2.34247	5.96204e-06
MIMAT0020134	miR-4927	iso-miR		0	NA	NA		0	NA	NA
MIMAT0020134	miR-4927	miRNA		0.285004	1.45714	NA		0.864728	3.05475	NA
MIMAT0020135	miR-4929	iso-miR		4.00966	-4.65696	NA		4.08909	-3.60455	0.00545811
MIMAT0020135	miR-4929	miRNA		23.0865	-2.74751	9.2973e-06		17.0354	-5.29597	9.91696e-10
MIMAT0020136	miR-4930	iso-miR		0	NA	NA		0	NA	NA
MIMAT0020136	miR-4930	miRNA		0	NA	NA		0	NA	NA
MIMAT0020137	miR-4931	iso-miR		0	NA	NA		0	NA	NA
MIMAT0020137	miR-4931	miRNA		0	NA	NA		0	NA	NA
MIMAT0020138	miR-4932	iso-miR		0	NA	NA		0	NA	NA
MIMAT0020138	miR-4932	miRNA		0	NA	NA		0	NA	NA
MIMAT0020139	miR-4933	iso-miR		0.233503	-1.35698	NA		1.15607	-1.57684	0.549577
MIMAT0020139	miR-4933	miRNA		0	NA	NA		0.290152	-1.90058	NA
MIMAT0020140	miR-4934	iso-miR		0	NA	NA		0	NA	NA
MIMAT0020140	miR-4934	miRNA		1.16164	1.23759	NA		1.47547	-2.60877	0.175
MIMAT0020141	miR-4935	iso-miR		0	NA	NA		0	NA	NA
MIMAT0020141	miR-4935	miRNA		0	NA	NA		0	NA	NA
MIMAT0020142	miR-4936	iso-miR		21.5573	0.634697	0.679334		53.3083	-0.444048	0.177851
MIMAT0020142	miR-4936	miRNA		72.7552	0.136586	0.911378		166.732	0.74435	3.12048e-05
MIMAT0020143	miR-4937	iso-miR		53.5399	-0.373658	0.723299		47.5667	0.484848	0.186913
MIMAT0020143	miR-4937	miRNA		197.993	0.0731128	0.93489		191.38	0.556544	0.000570975
MIMAT0020144	miR-4938	iso-miR		0	NA	NA		0	NA	NA
MIMAT0020144	miR-4938	miRNA		0	NA	NA		0	NA	NA
MIMAT0020301	miR-1-5p	iso-miR		9.65155	-0.243512	NA		12.2025	-1.95509	0.00309898
MIMAT0020301	miR-1-5p	miRNA		1304.97	-0.950477	2.21196e-10		1627.09	-1.05329	6.33145e-24
MIMAT0020302	miR-2-5p	iso-miR		2.00611	-0.895487	NA		3.00121	-0.0143332	0.994049
MIMAT0020302	miR-2-5p	miRNA		54.953	0.121845	0.937476		69.4051	-1.19132	3.72033e-07
MIMAT0020303	miR-35-5p	iso-miR		3.38796	-1.02283	NA		3.12552	-0.283921	0.845899
MIMAT0020303	miR-35-5p	miRNA		216.706	-0.755963	0.000556082		229.907	-1.84155	2.58737e-44
MIMAT0020304	miR-36-5p	iso-miR		21.377	-1.03944	0.409201		20.9645	-0.621795	0.199478
MIMAT0020304	miR-36-5p	miRNA		1148.36	-0.566524	0.331898		1109.29	-1.12775	5.62397e-20
MIMAT0020305	miR-38-5p	iso-miR		2.47596	-1.31587	NA		0.695333	-2.18691	NA
MIMAT0020305	miR-38-5p	miRNA		130.478	-1.10957	1.1462e-05		139.135	-2.16469	8.07958e-36
MIMAT0020306	miR-39-5p	iso-miR		35.8792	-0.92031	0.20417		32.0255	-2.53946	1.36046e-12
MIMAT0020306	miR-39-5p	miRNA		2067.87	-0.968503	1.86989e-23		2984.25	-2.96261	0
MIMAT0020307	miR-40-5p	iso-miR		36.6346	0.283928	0.865672		32.1993	-1.34377	0.000321608
MIMAT0020307	miR-40-5p	miRNA		6114.88	-0.409095	0.0112375		6302.43	-1.72953	4.73255e-120
MIMAT0020308	miR-43-5p	iso-miR		0	NA	NA		0.818485	-1.40881	NA
MIMAT0020308	miR-43-5p	miRNA		15.2694	0.48473	0.833848		18.7605	-0.934924	0.0520626
MIMAT0020309	miR-49-5p	iso-miR		7.33872	-1.69868	NA		11.1549	0.655694	0.34653
MIMAT0020309	miR-49-5p	miRNA		516.108	0.350046	0.191571		880.336	-0.799751	4.35491e-14
MIMAT0020310	miR-50-3p	iso-miR		0	NA	NA		1.38302	-3.30816	0.115067
MIMAT0020310	miR-50-3p	miRNA		34.3391	-1.40942	0.0101405		33.0269	-1.93885	3.66449e-07
MIMAT0020311	miR-52-3p	iso-miR		1.0317	-1.35513	NA		3.6785	-1.36143	0.259484
MIMAT0020311	miR-52-3p	miRNA		107.032	0.877399	0.00933092		161.266	-0.874996	7.05843e-06
MIMAT0020312	miR-53-3p	iso-miR		0.285004	1.45714	NA		0.450187	0.885734	NA
MIMAT0020312	miR-53-3p	miRNA		4.09856	0.137862	NA		3.67718	-0.465	0.749736
MIMAT0020313	miR-55-5p	iso-miR		1.75584	-3.36262	NA		2.57139	-2.8422	0.0526412
MIMAT0020313	miR-55-5p	miRNA		127.506	-1.27412	2.51723e-07		130.356	-2.59652	1.91344e-38
MIMAT0020314	miR-57-3p	iso-miR		2.18761	2.36278	NA		2.54349	1.82081	0.24059
MIMAT0020314	miR-57-3p	miRNA		87.426	-0.0215279	0.98465		164.474	-0.228701	0.207408
MIMAT0020315	miR-66-3p	iso-miR		20.4842	-0.330249	0.888242		18.7688	-0.563746	0.327889
MIMAT0020315	miR-66-3p	miRNA		60.1719	-0.209944	0.873826		62.7102	-0.811216	0.00222428
MIMAT0020316	miR-67-5p	iso-miR		1.04397	2.11003	NA		1.28661	-1.77304	0.453263
MIMAT0020316	miR-67-5p	miRNA		102.922	0.776138	0.0707954		174.265	-1.06466	1.87909e-08
MIMAT0020317	miR-70-5p	iso-miR		1.70695	-0.0207997	NA		2.29163	-3.33143	0.0508425
MIMAT0020317	miR-70-5p	miRNA		366.248	-1.03445	7.73226e-12		468.093	-3.19682	4.19371e-154
MIMAT0020318	miR-72-3p	iso-miR		8.95902	-1.21514	NA		9.26155	-0.912821	0.235876
MIMAT0020318	miR-72-3p	miRNA		898.918	-0.582827	0.0013411		865.397	-0.767282	5.1583e-10
MIMAT0020319	miR-73-5p	iso-miR		5.41313	-0.1605	NA		8.36187	-1.14587	0.138852
MIMAT0020319	miR-73-5p	miRNA		1956.52	-0.184578	0.487559		2396.08	-1.19405	4.15536e-39
MIMAT0020320	miR-74-5p	iso-miR		34.1519	-0.756162	0.461933		34.6944	-1.92728	6.48829e-09
MIMAT0020320	miR-74-5p	miRNA		3491.02	-0.728407	3.6704e-09		3605.61	-1.88035	3.29095e-155
MIMAT0020321	miR-76-5p	iso-miR		0.467007	-2.51888	NA		0.136058	-1.13993	NA
MIMAT0020321	miR-76-5p	miRNA		1.54461	-0.292827	NA		1.49165	-2.69787	0.569103
MIMAT0020322	miR-79-5p	iso-miR		25.2159	-0.633687	0.652055		28.6103	0.307506	0.545121
MIMAT0020322	miR-79-5p	miRNA		173.082	-0.174229	0.806201		273.214	-0.325595	0.0375526
MIMAT0020323	miR-82-5p	iso-miR		13.0967	-0.533775	0.823715		15.4144	-0.496872	0.466999
MIMAT0020323	miR-82-5p	miRNA		1141.73	-0.641936	3.03306e-05		1348.79	-1.72216	1.06325e-97
MIMAT0020324	miR-85-5p	iso-miR		1.82249	1.30983	NA		0.725246	-3.2194	NA
MIMAT0020324	miR-85-5p	miRNA		16.918	0.00486587	0.998841		23.1217	-1.44008	0.00207524
MIMAT0020325	miR-87-5p	iso-miR		0	NA	NA		0.550013	-2.83322	NA
MIMAT0020325	miR-87-5p	miRNA		64.5372	-1.97965	5.07151e-09		50.4471	-2.86859	1.83476e-19
MIMAT0020326	miR-90-5p	iso-miR		23.2086	-1.02786	0.292142		19.5015	-3.00539	9.7877e-09
MIMAT0020326	miR-90-5p	miRNA		921.493	-1.18386	3.87318e-22		791.4	-1.95908	1.37775e-84
MIMAT0020327	miR-228-3p	iso-miR		1.35917	-1.9383	NA		2.93332	0.117967	0.944541
MIMAT0020327	miR-228-3p	miRNA		263.933	-0.439179	0.0998381		376.077	-0.596716	1.89718e-07
MIMAT0020328	miR-231-5p	iso-miR		37.6128	-0.0215251	0.991275		51.9972	-0.423623	0.243365
MIMAT0020328	miR-231-5p	miRNA		738.305	0.00784864	0.990834		1142.97	-0.49901	6.32528e-07
MIMAT0020329	miR-233-5p	iso-miR		0	NA	NA		0.11798	0.30274	NA
MIMAT0020329	miR-233-5p	miRNA		27.5207	-2.11838	0.000150614		40.7542	-2.45962	3.96987e-13
MIMAT0020330	miR-234-5p	iso-miR		0	NA	NA		0	NA	NA
MIMAT0020330	miR-234-5p	miRNA		2.14703	-3.68547	NA		1.14092	-2.24195	0.39325
MIMAT0020331	miR-235-5p	iso-miR		0	NA	NA		0.11798	0.30274	NA
MIMAT0020331	miR-235-5p	miRNA		18.6685	-0.582566	0.793065		17.6087	-0.447465	0.465507
MIMAT0020332	miR-236-5p	iso-miR		5.33752	-0.572432	NA		3.18954	-1.26497	0.318513
MIMAT0020332	miR-236-5p	miRNA		33.3911	0.179007	0.926483		47.0948	-0.492319	0.158887
MIMAT0020333	miR-237-3p	iso-miR		77.4569	-0.741307	0.154446		55.5586	-1.73117	6.58433e-09
MIMAT0020333	miR-237-3p	miRNA		177.453	-1.18657	1.44658e-08		165.108	-2.25698	5.23673e-43
MIMAT0020334	miR-239a-3p	iso-miR		62.1359	-1.01	0.0194798		74.0199	-0.833748	0.001903
MIMAT0020334	miR-239a-3p	miRNA		262.727	-1.87588	6.29678e-17		188.306	-0.696304	3.98895e-05
MIMAT0020335	miR-241-3p	iso-miR		1.75752	-3.36326	NA		1.11992	-2.96579	NA
MIMAT0020335	miR-241-3p	miRNA		714.327	-1.67913	1.15269e-33		970.403	-1.2721	2.19418e-44
MIMAT0020336	miR-245-5p	iso-miR		3.45589	1.46963	NA		0.549988	0.0452665	NA
MIMAT0020336	miR-245-5p	miRNA		0.782266	-0.905751	NA		0.86588	-3.47526	NA
MIMAT0020337	miR-246-5p	iso-miR		5.66077	-1.05133	NA		8.70186	0.474291	0.634056
MIMAT0020337	miR-246-5p	miRNA		341.909	-1.24686	8.03944e-13		332.922	-1.91203	3.36133e-62
MIMAT0020338	miR-249-5p	iso-miR		0	NA	NA		0	NA	NA
MIMAT0020338	miR-249-5p	miRNA		0	NA	NA		0	NA	NA
MIMAT0020339	miR-250-5p	iso-miR		45.5659	-0.869134	0.222106		38.0044	-0.724799	0.0257545
MIMAT0020339	miR-250-5p	miRNA		1958.89	-0.755872	1.47171e-07		2197.34	-1.27121	8.97674e-71
MIMAT0020340	miR-252-3p	iso-miR		0.233503	-1.35698	NA		0.387578	-1.17446	NA
MIMAT0020340	miR-252-3p	miRNA		0.147713	0.566576	NA		0	NA	NA
MIMAT0020341	miR-255-5p	iso-miR		0	NA	NA		0.134979	-1.13993	NA
MIMAT0020341	miR-255-5p	miRNA		18.4049	0.92753	0.553907		36.6016	1.87153	8.78619e-08
MIMAT0020342	miR-259-3p	iso-miR		83.2073	-0.115472	0.932731		117.194	-0.381067	0.0525767
MIMAT0020342	miR-259-3p	miRNA		82.4106	-0.397822	0.63471		107.708	-0.55182	0.00670667
MIMAT0020343	miR-357-5p	iso-miR		0	NA	NA		0	NA	NA
MIMAT0020343	miR-357-5p	miRNA		0	NA	NA		0.809874	-3.39369	NA
MIMAT0020344	miR-392-5p	iso-miR		0	NA	NA		0	NA	NA
MIMAT0020344	miR-392-5p	miRNA		0.57308	-2.85311	NA		3.88875	-1.62882	0.144746
MIMAT0020347	miR-784-3p	iso-miR		0	NA	NA		0	NA	NA
MIMAT0020347	miR-784-3p	miRNA		11.1696	-1.18393	0.523219		6.39532	-2.33964	0.0121267
MIMAT0020348	miR-787-5p	iso-miR		0	NA	NA		0	NA	NA
MIMAT0020348	miR-787-5p	miRNA		0	NA	NA		0	NA	NA
MIMAT0020349	miR-790-3p	iso-miR		17.9778	-0.717955	0.723299		14.2816	-1.05596	0.0554736
MIMAT0020349	miR-790-3p	miRNA		439.358	-1.44384	2.62505e-15		269.486	-2.21893	1.04804e-49
MIMAT0020350	miR-791-5p	iso-miR		3.07019	-0.431894	NA		4.00463	0.395366	0.785602
MIMAT0020350	miR-791-5p	miRNA		29.1063	-2.46909	2.07762e-06		27.2953	-2.1437	3.16594e-08
MIMAT0020351	miR-792-5p	iso-miR		0	NA	NA		0	NA	NA
MIMAT0020351	miR-792-5p	miRNA		0.451558	0.483063	NA		0.691093	1.6866	NA
MIMAT0020352	miR-794-3p	iso-miR		3.22266	-1.41864	NA		4.74988	-1.36997	0.227827
MIMAT0020352	miR-794-3p	miRNA		37.6357	-1.28682	0.0163629		26.0687	-1.92292	7.14032e-06
MIMAT0020353	miR-795-3p	iso-miR		1.743	2.96081	NA		2.01245	0.871848	0.606699
MIMAT0020353	miR-795-3p	miRNA		329.588	0.173196	0.813125		601.88	0.915325	3.60972e-15
MIMAT0020354	miR-800-5p	iso-miR		0	NA	NA		0	NA	NA
MIMAT0020354	miR-800-5p	miRNA		3.14596	-3.30751	NA		5.74783	-3.03497	0.00219641
MIMAT0020356	miR-1020-5p	iso-miR		0	NA	NA		0	NA	NA
MIMAT0020356	miR-1020-5p	miRNA		22.7526	1.82974	0.0133764		25.922	1.91669	3.87988e-05
MIMAT0020357	miR-1022-3p	iso-miR		0.48729	-1.17711	NA		0.303947	1.55944	NA
MIMAT0020357	miR-1022-3p	miRNA		0.147713	0.566576	NA		0.271037	-1.84562	NA
MIMAT0020358	miR-1819-5p	iso-miR		0.436671	2.06895	NA		0.441891	-2.50214	NA
MIMAT0020358	miR-1819-5p	miRNA		0.818592	-2.16457	NA		0.721946	-3.21268	NA
MIMAT0020359	miR-1820-3p	iso-miR		6.7129	-0.200904	NA		16.6233	0.563557	0.352445
MIMAT0020359	miR-1820-3p	miRNA		1.94049	1.43741	NA		3.53215	-0.0896403	0.953705
MIMAT0020360	miR-1824-3p	iso-miR		0	NA	NA		0.304771	1.56576	NA
MIMAT0020360	miR-1824-3p	miRNA		0	NA	NA		0.243346	-0.418598	NA
MIMAT0020361	miR-58b-5p	iso-miR		20.3103	0.752273	0.626575		7.71981	0.924119	0.252393
MIMAT0020361	miR-58b-5p	miRNA		302.704	0.580773	0.00965692		58.7653	0.668951	0.0188767
MIMAT0020770	miR-41-5p	iso-miR		43.7923	-1.2503	0.0218802		41.8359	-1.39653	5.16898e-05
MIMAT0020770	miR-41-5p	miRNA		8978.72	-1.63664	3.91095e-83		6769.75	-2.64048	0
MIMAT0020771	miR-44-5p	iso-miR		48.315	-0.0090207	0.995352		70.8783	-0.720231	0.00192533
MIMAT0020771	miR-44-5p	miRNA		3285.47	0.18666	0.464977		5292.95	-0.997067	1.29448e-33
MIMAT0020772	miR-45-5p	iso-miR		40.259	-1.11873	0.0347078		49.4623	-2.01152	1.12158e-12
MIMAT0020772	miR-45-5p	miRNA		4933.22	-1.41184	7.37894e-36		5099.5	-2.24149	5.22646e-194
MIMAT0020773	miR-54-5p	iso-miR		42.1977	0.366955	0.782521		78.9616	0.411093	0.105389
MIMAT0020773	miR-54-5p	miRNA		3985.64	0.31955	0.0512231		6225.68	0.184028	0.0327774
MIMAT0020774	miR-77-5p	iso-miR		21.5983	-1.56272	0.0388404		21.0431	-0.583805	0.227301
MIMAT0020774	miR-77-5p	miRNA		24188.4	-1.58432	1.46163e-09		29565.2	-1.15966	2.87236e-67
MIMAT0020775	miR-83-5p	iso-miR		6.11058	-4.3371	NA		6.68329	-2.93597	0.00256412
MIMAT0020775	miR-83-5p	miRNA		400.949	-2.23058	7.57233e-44		337.322	-2.17859	4.72941e-59
MIMAT0020776	miR-86-3p	iso-miR		29.3431	-0.726431	0.484284		38.8946	-2.48265	1.52276e-12
MIMAT0020776	miR-86-3p	miRNA		2131.01	-1.0868	1.00802e-14		2545.92	-2.32746	1.13104e-189
MIMAT0020777	miR-232-5p	iso-miR		3.52314	-1.65262	NA		2.63645	-1.14693	0.449551
MIMAT0020777	miR-232-5p	miRNA		55.9765	-0.771825	0.258154		45.852	-1.08359	0.00141969
MIMAT0020778	miR-1830-3p	iso-miR		63.0463	-2.55471	2.48354e-14		24.0951	-3.94909	4.63195e-14
MIMAT0020778	miR-1830-3p	miRNA		336.62	-3.21468	3.76532e-79		207.512	-4.37472	5.074e-108
MIMAT0022181	miR-5545-5p	iso-miR		0	NA	NA		0	NA	NA
MIMAT0022181	miR-5545-5p	miRNA		0	NA	NA		0	NA	NA
MIMAT0022182	miR-5545-3p	iso-miR		0.312587	-0.395207	NA		0.842386	-3.44313	NA
MIMAT0022182	miR-5545-3p	miRNA		0.677473	-3.1251	NA		1.84324	-4.56989	0.0100497
MIMAT0022183	miR-5546-5p	iso-miR		0	NA	NA		0	NA	NA
MIMAT0022183	miR-5546-5p	miRNA		0	NA	NA		0.147297	-1.13993	NA
MIMAT0022184	miR-5546-3p	iso-miR		0.82786	0.127769	NA		1.44497	-4.21334	0.0341369
MIMAT0022184	miR-5546-3p	miRNA		2.09532	-2.68229	NA		1.29875	-4.06045	0.0603108
MIMAT0022185	miR-5547-5p	iso-miR		0.147713	0.566576	NA		0.783513	-0.317157	NA
MIMAT0022185	miR-5547-5p	miRNA		2.0707	-3.66384	NA		1.62362	-2.06257	0.379013
MIMAT0022186	miR-5547-3p	iso-miR		0	NA	NA		0	NA	NA
MIMAT0022186	miR-5547-3p	miRNA		0	NA	NA		0	NA	NA
MIMAT0022187	miR-5548-5p	iso-miR		0	NA	NA		0	NA	NA
MIMAT0022187	miR-5548-5p	miRNA		0	NA	NA		0	NA	NA
MIMAT0022188	miR-5548-3p	iso-miR		0	NA	NA		0	NA	NA
MIMAT0022188	miR-5548-3p	miRNA		0	NA	NA		0.145076	-1.13993	NA
MIMAT0022189	miR-5549-5p	iso-miR		0	NA	NA		0	NA	NA
MIMAT0022189	miR-5549-5p	miRNA		0	NA	NA		0	NA	NA
MIMAT0022190	miR-5549-3p	iso-miR		0	NA	NA		0.506666	2.298	NA
MIMAT0022190	miR-5549-3p	miRNA		29.7521	-0.12406	0.952993		110.637	0.246597	0.248432
MIMAT0022191	miR-5550-5p	iso-miR		0.686454	2.73053	NA		0.134979	-1.13993	NA
MIMAT0022191	miR-5550-5p	miRNA		0	NA	NA		0	NA	NA
MIMAT0022192	miR-5550-3p	iso-miR		1.03354	2.09522	NA		3.23668	0.626432	0.667955
MIMAT0022192	miR-5550-3p	miRNA		1.71074	4.04273	NA		1.67049	0.972089	0.637759
MIMAT0022193	miR-5551-5p	iso-miR		8.59134	-4.26227	NA		12.9782	-3.87219	2.50292e-07
MIMAT0022193	miR-5551-5p	miRNA		332.561	-3.40461	6.34012e-72		284.034	-3.71067	1.22581e-115
MIMAT0022194	miR-5551-3p	iso-miR		0.509364	-2.70981	NA		0.248497	-0.418599	NA
MIMAT0022194	miR-5551-3p	miRNA		0	NA	NA		0	NA	NA
MIMAT0022195	miR-5552-5p	iso-miR		0	NA	NA		0	NA	NA
MIMAT0022195	miR-5552-5p	miRNA		0	NA	NA		0	NA	NA
MIMAT0022196	miR-5552-3p	iso-miR		0	NA	NA		0.145076	-1.13993	NA
MIMAT0022196	miR-5552-3p	miRNA		0.675793	-3.12241	NA		0.82543	-3.41955	NA
MIMAT0022197	miR-5553-5p	iso-miR		1.1224	-2.64808	NA		2.41993	0.604396	0.779024
MIMAT0022197	miR-5553-5p	miRNA		0.92662	-0.29334	NA		1.2517	0.951695	0.690066
MIMAT0022198	miR-5553-3p	iso-miR		5.33051	0.565299	NA		14.906	0.457158	0.548837
MIMAT0022198	miR-5553-3p	miRNA		6.36822	0.191118	NA		5.52657	1.52661	0.13392
MIMAT0022305	miR-5592-5p	iso-miR		60.0206	-1.31072	0.000496042		71.1944	-2.38574	3.97089e-22
MIMAT0022305	miR-5592-5p	miRNA		152.44	-1.38756	2.05189e-10		143.911	-2.48886	2.32398e-40
MIMAT0022305_1	miR-5592-5p	iso-miR		53.2623	-1.44799	0.000225547		63.8566	-2.42542	2.3502e-19
MIMAT0022305_1	miR-5592-5p	miRNA		150.992	-1.37512	3.59543e-10		142.227	-2.48666	2.63408e-40
MIMAT0022306	miR-5592-3p	iso-miR		562.94	-1.08767	6.47041e-17		455.955	-2.00492	3.74887e-72
MIMAT0022306	miR-5592-3p	miRNA		903.292	-1.18561	3.04101e-23		792.607	-1.92958	2.6372e-109
MIMAT0022306_1	miR-5592-3p	iso-miR		562.94	-1.08767	6.47041e-17		455.986	-1.99867	1.74694e-71
MIMAT0022306_1	miR-5592-3p	miRNA		903.292	-1.18561	3.04101e-23		792.607	-1.92958	2.6372e-109
MIMAT0022307	miR-5593-5p	iso-miR		0	NA	NA		0	NA	NA
MIMAT0022307	miR-5593-5p	miRNA		0.168108	-1.35698	NA		0	NA	NA
MIMAT0022307_1	miR-5593-5p	iso-miR		0	NA	NA		0	NA	NA
MIMAT0022307_1	miR-5593-5p	miRNA		0.168108	-1.35698	NA		0	NA	NA
MIMAT0022308	miR-5593-3p	iso-miR		0	NA	NA		0	NA	NA
MIMAT0022308	miR-5593-3p	miRNA		0	NA	NA		0	NA	NA
MIMAT0022308_1	miR-5593-3p	iso-miR		0	NA	NA		0	NA	NA
MIMAT0022308_1	miR-5593-3p	miRNA		0	NA	NA		0	NA	NA
MIMAT0022309	miR-5594-5p	iso-miR		0	NA	NA		0.108367	0.30274	NA
MIMAT0022309	miR-5594-5p	miRNA		0.5714	-2.84844	NA		0.979524	-3.66194	NA
MIMAT0022310	miR-5594-3p	iso-miR		20.1777	-5.09366	1.97845e-07		53.9635	-4.1045	9.34901e-30
MIMAT0022310	miR-5594-3p	miRNA		60.3947	-3.4626	3.01138e-19		132.755	-4.54817	1.8725e-70
MIMAT0022311	miR-356b-5p	iso-miR		0	NA	NA		0	NA	NA
MIMAT0022311	miR-356b-5p	miRNA		0.317502	-0.395207	NA		1.31063	-1.60901	0.462017
MIMAT0022312	miR-356b-3p	iso-miR		11.5055	-1.57969	0.212072		15.8058	-1.82427	0.000368848
MIMAT0022312	miR-356b-3p	miRNA		842.732	-1.49647	1.80816e-29		832.064	-1.57108	4.55475e-44
MIMAT0022313	miR-5595-5p	iso-miR		0	NA	NA		0	NA	NA
MIMAT0022313	miR-5595-5p	miRNA		0.934013	-3.52275	NA		0.281134	-1.86392	NA
MIMAT0022314	miR-5595-3p	iso-miR		0	NA	NA		0	NA	NA
MIMAT0022314	miR-5595-3p	miRNA		0	NA	NA		0	NA	NA
MIMAT0031891	miR-254-5p	iso-miR		0	NA	NA		0	NA	NA
MIMAT0031891	miR-254-5p	miRNA		1.20512	-0.095882	NA		3.60157	-2.55873	0.036115
MIMAT0031894	miR-354-5p	iso-miR		0.168108	-1.35698	NA		0.136058	-1.13993	NA
MIMAT0031894	miR-354-5p	miRNA		0	NA	NA		0	NA	NA
MIMAT0031895	miR-355-3p	iso-miR		0	NA	NA		0	NA	NA
MIMAT0031895	miR-355-3p	miRNA		0.540582	-1.36211	NA		0.134979	-1.13993	NA
MIMAT0031896	lsy-6-5p	iso-miR		0	NA	NA		0	NA	NA
MIMAT0031896	lsy-6-5p	miRNA		0.169788	-1.35698	NA		0	NA	NA
MIMAT0032015	miR-785-5p	iso-miR		0	NA	NA		0	NA	NA
MIMAT0032015	miR-785-5p	miRNA		0.274582	1.41072	NA		0.825859	2.97894	NA
MIMAT0032016	miR-789-5p	iso-miR		20.2346	-1.06085	0.3167		17.1728	-2.61677	1.97507e-07
MIMAT0032016	miR-789-5p	miRNA		131.837	-1.68874	1.43176e-12		110.19	-3.50007	9.40685e-53
MIMAT0032017	miR-789-2-5p	iso-miR		3.80899	-1.23927	NA		4.35443	-1.23325	0.31519
MIMAT0032017	miR-789-2-5p	miRNA		131.201	-2.47985	1.12697e-25		101.16	-3.15584	1.95672e-36
MIMAT0032034	miR-1821-5p	iso-miR		0	NA	NA		0	NA	NA
MIMAT0032034	miR-1821-5p	miRNA		2.89858	0.0580661	NA		1.10478	-2.95999	NA
MIMAT0032035	miR-1823-5p	iso-miR		0	NA	NA		0	NA	NA
MIMAT0032035	miR-1823-5p	miRNA		0	NA	NA		0.103421	0.30274	NA
MIMAT0032037	miR-1829b-3p	iso-miR		13.1943	0.665015	0.779711		33.4602	0.454828	0.239477
MIMAT0032037	miR-1829b-3p	miRNA		1148.37	1.08825	3.07825e-15		2566.7	0.571919	1.39977e-15
MIMAT0032038	miR-1829c-3p	iso-miR		12.5796	0.766334	0.741376		33.0882	0.425947	0.276826
MIMAT0032038	miR-1829c-3p	miRNA		1144.62	1.08497	3.01847e-15		2560.48	0.575515	1.06634e-15
MIMAT0032039	miR-1832a-5p	iso-miR		17.3853	-3.06057	0.000137813		19.716	-4.50074	6.92018e-12
MIMAT0032039	miR-1832a-5p	miRNA		3.76286	-2.98133	NA		5.56896	-6.1707	3.04233e-06
MIMAT0032785	miR-8186-5p	iso-miR		1.73517	0.418904	NA		3.90291	4.46363	0.00191238
MIMAT0032785	miR-8186-5p	miRNA		5.99569	0.434251	NA		14.6678	1.98192	0.000264421
MIMAT0032785_1	miR-8186-5p	iso-miR		1.73517	0.418904	NA		3.90291	4.46363	0.00191238
MIMAT0032785_1	miR-8186-5p	miRNA		5.99569	0.434251	NA		14.6678	1.98192	0.000264421
MIMAT0032786	miR-8186-3p	iso-miR		0.841355	3.02221	NA		3.87405	1.30874	0.276775
MIMAT0032786	miR-8186-3p	miRNA		1.83689	-0.15465	NA		8.96891	1.35454	0.0618627
MIMAT0032786_1	miR-8186-3p	iso-miR		0.841355	3.02221	NA		3.87405	1.30874	0.276775
MIMAT0032786_1	miR-8186-3p	miRNA		1.83689	-0.15465	NA		8.96891	1.35454	0.0618627
MIMAT0032787	miR-8187-5p	iso-miR		0	NA	NA		0	NA	NA
MIMAT0032787	miR-8187-5p	miRNA		0	NA	NA		0	NA	NA
MIMAT0032788	miR-8187-3p	iso-miR		0	NA	NA		0	NA	NA
MIMAT0032788	miR-8187-3p	miRNA		0	NA	NA		0	NA	NA
MIMAT0032789	miR-8188-5p	iso-miR		0	NA	NA		0	NA	NA
MIMAT0032789	miR-8188-5p	miRNA		0	NA	NA		0	NA	NA
MIMAT0032790	miR-8188-3p	iso-miR		0	NA	NA		0	NA	NA
MIMAT0032790	miR-8188-3p	miRNA		0	NA	NA		0	NA	NA
MIMAT0032791	miR-8189-5p	iso-miR		0	NA	NA		0	NA	NA
MIMAT0032791	miR-8189-5p	miRNA		0.336217	-2.12125	NA		0.565631	-2.86638	NA
MIMAT0032792	miR-8189-3p	iso-miR		0.741188	-3.23191	NA		1.13362	-3.86876	0.0709244
MIMAT0032792	miR-8189-3p	miRNA		5.07318	-2.29639	NA		5.60577	-4.06097	0.000581775
MIMAT0032793	miR-8190-5p	iso-miR		0	NA	NA		0	NA	NA
MIMAT0032793	miR-8190-5p	miRNA		0.845581	-3.44512	NA		0.415034	-2.42565	NA
MIMAT0032794	miR-8190-3p	iso-miR		0	NA	NA		0	NA	NA
MIMAT0032794	miR-8190-3p	miRNA		0.650484	-1.75305	NA		0.976223	-3.65774	NA
MIMAT0032795	miR-8191-5p	iso-miR		0	NA	NA		0	NA	NA
MIMAT0032795	miR-8191-5p	miRNA		4.86573	0.792716	NA		15.2328	0.668741	0.267591
MIMAT0032796	miR-8191-3p	iso-miR		0	NA	NA		0	NA	NA
MIMAT0032796	miR-8191-3p	miRNA		0	NA	NA		0	NA	NA
MIMAT0032797	miR-8192-5p	iso-miR		0.233503	-1.35698	NA		1.15246	3.47744	0.170479
MIMAT0032797	miR-8192-5p	miRNA		0	NA	NA		0	NA	NA
MIMAT0032798	miR-8192-3p	iso-miR		6.42439	2.98795	NA		9.78117	3.39472	0.000140704
MIMAT0032798	miR-8192-3p	miRNA		3.93404	3.21579	NA		7.28999	1.16911	0.139947
MIMAT0032799	miR-8193-5p	iso-miR		0	NA	NA		0	NA	NA
MIMAT0032799	miR-8193-5p	miRNA		15.8755	-2.56464	0.00132997		7.02271	-5.76581	9.6257e-06
MIMAT0032800	miR-8193-3p	iso-miR		0	NA	NA		0	NA	NA
MIMAT0032800	miR-8193-3p	miRNA		0.804903	-3.3277	NA		0.11798	0.30274	NA
MIMAT0032801	miR-8194-5p	iso-miR		0	NA	NA		0.0929836	0.30274	NA
MIMAT0032801	miR-8194-5p	miRNA		0	NA	NA		0	NA	NA
MIMAT0032802	miR-8194-3p	iso-miR		0	NA	NA		0.485792	2.24509	NA
MIMAT0032802	miR-8194-3p	miRNA		0	NA	NA		0	NA	NA
MIMAT0032803	miR-8195-5p	iso-miR		4.48893	0.189479	NA		7.1504	-3.338	0.00028493
MIMAT0032803	miR-8195-5p	miRNA		0	NA	NA		0	NA	NA
MIMAT0032804	miR-8195-3p	iso-miR		13.7426	-0.982964	0.602337		9.43097	-1.55621	0.0218995
MIMAT0032804	miR-8195-3p	miRNA		10.8983	-0.783766	0.759192		8.96922	-2.01099	0.00271104
MIMAT0032805	miR-8196a-5p	iso-miR		0	NA	NA		0.103421	0.30274	NA
MIMAT0032805	miR-8196a-5p	miRNA		0	NA	NA		0	NA	NA
MIMAT0032806	miR-8196a-3p	iso-miR		728.076	1.34967	1.13155e-25		1204.63	1.92381	1.88715e-101
MIMAT0032806	miR-8196a-3p	miRNA		24.3215	1.28638	0.145986		29.7307	2.89777	3.89528e-12
MIMAT0032807	miR-8197-5p	iso-miR		0	NA	NA		0	NA	NA
MIMAT0032807	miR-8197-5p	miRNA		0	NA	NA		0	NA	NA
MIMAT0032808	miR-8197-3p	iso-miR		0	NA	NA		0	NA	NA
MIMAT0032808	miR-8197-3p	miRNA		0	NA	NA		0.145076	-1.13993	NA
MIMAT0032809	miR-8198-5p	iso-miR		0	NA	NA		0.136058	-1.13993	NA
MIMAT0032809	miR-8198-5p	miRNA		0	NA	NA		0	NA	NA
MIMAT0032810	miR-8198-3p	iso-miR		40.0873	-0.093927	0.955696		44.1204	0.289165	0.412351
MIMAT0032810	miR-8198-3p	miRNA		45.1252	-0.0342384	0.983989		37.3116	0.281333	0.497324
MIMAT0032811	miR-8199-5p	iso-miR		3.77469	0.523324	NA		6.5836	0.799732	0.343569
MIMAT0032811	miR-8199-5p	miRNA		286.443	0.700904	0.0136176		378.674	-0.0327741	0.876577
MIMAT0032812	miR-8199-3p	iso-miR		0	NA	NA		0	NA	NA
MIMAT0032812	miR-8199-3p	miRNA		0	NA	NA		0.206841	1.0395	NA
MIMAT0032813	miR-8200-5p	iso-miR		0	NA	NA		0	NA	NA
MIMAT0032813	miR-8200-5p	miRNA		0	NA	NA		0	NA	NA
MIMAT0032814	miR-8200-3p	iso-miR		0	NA	NA		0	NA	NA
MIMAT0032814	miR-8200-3p	miRNA		0	NA	NA		0.430652	-2.46942	NA
MIMAT0032815	miR-8201-5p	iso-miR		0.625174	-0.26548	NA		0.56011	-2.855	NA
MIMAT0032815	miR-8201-5p	miRNA		7.96153	-1.08045	NA		9.04633	-0.846123	0.238893
MIMAT0032816	miR-8201-3p	iso-miR		0.168108	-1.35698	NA		0	NA	NA
MIMAT0032816	miR-8201-3p	miRNA		0.169788	-1.35698	NA		0.555472	-2.84503	NA
MIMAT0032817	miR-8202-5p	iso-miR		0.169788	-1.35698	NA		0.185967	0.956601	NA
MIMAT0032817	miR-8202-5p	miRNA		27.4617	0.264537	0.901203		7.82601	1.2086	0.155397
MIMAT0032818	miR-8202-3p	iso-miR		0.288957	1.47464	NA		0	NA	NA
MIMAT0032818	miR-8202-3p	miRNA		1.64307	-0.335187	NA		0.384555	-1.14228	NA
MIMAT0032819	miR-8203-5p	iso-miR		0	NA	NA		0	NA	NA
MIMAT0032819	miR-8203-5p	miRNA		0	NA	NA		0	NA	NA
MIMAT0032820	miR-8203-3p	iso-miR		0.168108	-1.35698	NA		0.147297	-1.13993	NA
MIMAT0032820	miR-8203-3p	miRNA		0	NA	NA		0	NA	NA
MIMAT0032821	miR-4810b-5p	iso-miR		0	NA	NA		0	NA	NA
MIMAT0032821	miR-4810b-5p	miRNA		1.03199	2.09049	NA		2.20654	-0.96123	0.598733
MIMAT0032822	miR-4810b-3p	iso-miR		0	NA	NA		0.404937	-2.39469	NA
MIMAT0032822	miR-4810b-3p	miRNA		2.01012	4.27395	NA		3.19069	1.82931	0.196432
MIMAT0032823	miR-8204-5p	iso-miR		0.233503	-1.35698	NA		0	NA	NA
MIMAT0032823	miR-8204-5p	miRNA		0.339576	-2.13099	NA		1.82119	-2.2694	0.231072
MIMAT0032824	miR-8204-3p	iso-miR		0	NA	NA		0	NA	NA
MIMAT0032824	miR-8204-3p	miRNA		0	NA	NA		0	NA	NA
MIMAT0032825	miR-8196b-5p	iso-miR		0	NA	NA		0	NA	NA
MIMAT0032825	miR-8196b-5p	miRNA		0	NA	NA		0	NA	NA
MIMAT0032826	miR-8196b-3p	iso-miR		4.99868	1.77165	NA		10.115	2.48668	0.00092289
MIMAT0032826	miR-8196b-3p	miRNA		130.855	0.913721	0.000468438		125.899	2.08257	1.0306e-29
MIMAT0032827	miR-8205-5p	iso-miR		0.870298	-3.42669	NA		0.437449	-2.48819	NA
MIMAT0032827	miR-8205-5p	miRNA		0.169788	-1.35698	NA		0.878351	-0.784934	NA
MIMAT0032828	miR-8205-3p	iso-miR		0	NA	NA		0	NA	NA
MIMAT0032828	miR-8205-3p	miRNA		0.339576	-2.13099	NA		0.134979	-1.13993	NA
MIMAT0032829	miR-8206-5p	iso-miR		0	NA	NA		0	NA	NA
MIMAT0032829	miR-8206-5p	miRNA		8.75263	-2.51399	NA		16.2202	-6.24789	1.20926e-07
MIMAT0032830	miR-8206-3p	iso-miR		0.233503	-1.35698	NA		0.35394	1.75352	NA
MIMAT0032830	miR-8206-3p	miRNA		0.169788	-1.35698	NA		0.282276	-1.8593	NA
MIMAT0032831	miR-8207-5p	iso-miR		0	NA	NA		0	NA	NA
MIMAT0032831	miR-8207-5p	miRNA		0	NA	NA		0	NA	NA
MIMAT0032832	miR-8207-3p	iso-miR		0.315822	-0.395207	NA		0.742626	2.83998	NA
MIMAT0032832	miR-8207-3p	miRNA		13.8443	1.76567	0.0947981		24.5328	2.6389	1.25459e-08
MIMAT0032833	miR-8208-5p	iso-miR		1.11917	3.4335	NA		1.40736	1.22252	0.589931
MIMAT0032833	miR-8208-5p	miRNA		5.59935	1.04078	NA		13.1379	2.38227	0.000539501
MIMAT0032834	miR-8208-3p	iso-miR		5.5339	1.17524	NA		14.3378	3.55244	4.55441e-07
MIMAT0032834	miR-8208-3p	miRNA		14.2534	1.26681	0.357344		43.3877	2.35655	2.27374e-11
MIMAT0032835	miR-8209-5p	iso-miR		0.137291	0.566576	NA		0.23596	1.11751	NA
MIMAT0032835	miR-8209-5p	miRNA		0.789329	-0.861083	NA		0.362405	0.360039	NA
MIMAT0032836	miR-8209-3p	iso-miR		0.778907	-0.895396	NA		0.565102	1.29255	NA
MIMAT0032836	miR-8209-3p	miRNA		2.43605	0.849384	NA		3.23362	1.55386	0.294329
MIMAT0032837	miR-8210-5p	iso-miR		0.169788	-1.35698	NA		0.134979	-1.13993	NA
MIMAT0032837	miR-8210-5p	miRNA		4.0544	-0.8821	NA		2.00829	-0.401266	0.857733
MIMAT0032838	miR-8210-3p	iso-miR		0.467007	-2.51888	NA		1.63485	-1.93313	0.322932
MIMAT0032838	miR-8210-3p	miRNA		5.92487	-1.66405	NA		6.42779	-2.28292	0.0202993
MIMAT0032839	miR-2217b-1-5p	iso-miR		0.274582	1.41072	NA		2.58993	4.64778	0.00277127
MIMAT0032839	miR-2217b-1-5p	miRNA		0	NA	NA		0	NA	NA
MIMAT0032840	miR-2217b-3p	iso-miR		0.855731	3.0433	NA		1.81612	4.12891	0.023078
MIMAT0032840	miR-2217b-3p	miRNA		1.55445	1.57277	NA		6.0159	4.34468	0.000909697
MIMAT0032840_1	miR-2217b-3p	iso-miR		0	NA	NA		0.328943	1.65737	NA
MIMAT0032840_1	miR-2217b-3p	miRNA		1.55445	1.57277	NA		6.0159	4.34468	0.000909697
MIMAT0032840_2	miR-2217b-3p	iso-miR		0	NA	NA		0.328943	1.65737	NA
MIMAT0032840_2	miR-2217b-3p	miRNA		1.55445	1.57277	NA		6.0159	4.34468	0.000909697
MIMAT0032840_3	miR-2217b-3p	iso-miR		0	NA	NA		0.328943	1.65737	NA
MIMAT0032840_3	miR-2217b-3p	miRNA		1.55445	1.57277	NA		6.0159	4.34468	0.000909697
MIMAT0032841	miR-2217b-5p	iso-miR		0	NA	NA		0.11798	0.30274	NA
MIMAT0032841	miR-2217b-5p	miRNA		0	NA	NA		0	NA	NA
MIMAT0032841_1	miR-2217b-5p	iso-miR		0	NA	NA		0.11798	0.30274	NA
MIMAT0032841_1	miR-2217b-5p	miRNA		0	NA	NA		0	NA	NA
MIMAT0032841_2	miR-2217b-5p	iso-miR		0	NA	NA		0.11798	0.30274	NA
MIMAT0032841_2	miR-2217b-5p	miRNA		0	NA	NA		0	NA	NA
MIMAT0032842	miR-8211-5p	iso-miR		0.72491	2.80052	NA		1.07982	-0.0274427	NA
MIMAT0032842	miR-8211-5p	miRNA		1.4661	-0.0404006	NA		1.82212	0.740803	0.704082
MIMAT0032843	miR-8211-3p	iso-miR		2.28413	0.0164578	NA		2.24727	1.05974	0.54772
MIMAT0032843	miR-8211-3p	miRNA		12.4084	0.210549	0.943364		17.0806	1.58388	0.00294477
MIMAT0032844	miR-8212-5p	iso-miR		0	NA	NA		0	NA	NA
MIMAT0032844	miR-8212-5p	miRNA		0	NA	NA		0	NA	NA
MIMAT0032845	miR-8212-3p	iso-miR		1.48574	-4.23452	NA		3.31872	-2.80251	0.0499276
MIMAT0032845	miR-8212-3p	miRNA		10.5785	-4.56859	0.000450145		7.92722	-3.04671	0.000284011
MIMAT0049028	miR-12134	iso-miR		0.169788	-1.35698	NA		0	NA	NA
MIMAT0049028	miR-12134	miRNA		1.04995	-2.57504	NA		0	NA	NA
MIMAT0049029	miR-55b	iso-miR		0	NA	NA		0	NA	NA
MIMAT0049029	miR-55b	miRNA		0.579981	1.03548	NA		0.544234	-2.81927	NA
MIMAT0049030	miR-58c	iso-miR		0	NA	NA		0	NA	NA
MIMAT0049030	miR-58c	miRNA		22.8358	0.0272928	0.991702		17.1888	0.0609951	0.931077
WBGene00000010	aat-9, Y53H1C.1	CSR Class 22G		34.7556	0.2615	0.890696		40.1491	-0.409928	0.329022
WBGene00000018	abl-1, M79.1	CSR Class 22G		3.63415	-0.10985	NA		3.79959	-2.27837	0.0690175
WBGene00000019	abt-1, C24F3.5	ALG Class 26G		4.14829	1.26549	NA		4.1336	2.67394	0.0276026
WBGene00000022	abt-4, Y39D8C.1	WAGO Class 22G		0.830933	3.00569	NA		0.265277	-0.418599	NA
WBGene00000023	abt-5, Y53C10A.9	ALG Class 26G		14.2585	0.924503	0.584952		64.242	3.26642	3.83934e-27
WBGene00000034	abu-11, T01D1.6	WAGO Class 22G		0	NA	NA		0	NA	NA
WBGene00000040	aco-1, ZK455.1	CSR Class 22G		3.68163	-0.688282	NA		1.44013	-1.83988	0.325899
WBGene00000041	aco-2, F54H12.1	ALG Class 26G		0.168108	-1.35698	NA		0.412574	-1.17372	NA
WBGene00000041	aco-2, F54H12.1	CSR Class 22G		99.3486	-0.42611	0.562474		99.5504	-0.68635	0.000895198
WBGene00000063	act-1, T04C12.6	ALG Class 26G		1.97095	0.059528	NA		4.16818	5.33276	0.00013204
WBGene00000064	act-2, T04C12.5	ALG Class 26G		18.8132	-0.0886362	0.974884		23.9302	2.32753	4.72608e-07
WBGene00000064	act-2, T04C12.5	CSR Class 22G		146.93	-0.798828	0.00425817		106.877	-0.506224	0.0191665
WBGene00000065	act-3, T04C12.4	ALG Class 26G		2.57029	-0.315025	NA		6.0456	1.88968	0.0452109
WBGene00000065	act-3, T04C12.4	CSR Class 22G		72.1344	-0.393391	0.639743		51.4991	-0.194836	0.54868
WBGene00000066	act-4, M03F4.2	CSR Class 22G		22.3532	-0.547824	0.748347		14.5736	-0.135197	0.838637
WBGene00000074	adm-2, C04A11.4	CSR Class 22G		5.07467	0.366491	NA		3.72386	-1.22235	0.339512
WBGene00000075	adm-4, ZK154.7	WAGO Class 22G		5.96789	0.70744	NA		5.7385	-0.411555	0.744801
WBGene00000079	adr-1, H15N14.1	CSR Class 22G		93.2388	-0.267891	0.782521		96.1266	-1.13047	3.64381e-08
WBGene00000080	adr-2, T20H4.4	CSR Class 22G		29.1706	-0.0544932	0.978087		34.611	-0.665929	0.0912835
WBGene00000081	ads-1, Y50D7A.7	WAGO Class 22G		36.864	0.458877	0.71528		66.6595	0.196651	0.513979
WBGene00000089	aex-6, Y87G2A.4	WAGO Class 22G		14.2382	-0.0873539	0.97634		26.4995	-0.581883	0.204789
WBGene00000090	age-1, B0334.8	CSR Class 22G		48.9384	-0.528361	0.605073		52.0013	-1.20025	2.58727e-05
WBGene00000093	agt-1, Y62E10A.5	CSR Class 22G		12.1685	-0.809087	0.693263		13.7184	-1.2243	0.0384835
WBGene00000094	agt-2, F09E5.13	CSR Class 22G		13.1981	0.052753	0.985066		9.53856	-0.959759	0.198538
WBGene00000097	aip-1, F58E10.4	CSR Class 22G		67.5774	-0.067836	0.963902		84.5959	-0.864023	0.000156427
WBGene00000098	air-1, K07C11.2	ALG Class 26G		1.01833	2.0717	NA		16.696	2.47421	1.49062e-05
WBGene00000099	air-2, B0207.4	CSR Class 22G		59.5089	-0.120312	0.933318		68.7712	-0.774599	0.00639052
WBGene00000101	aka-1, D1022.7	CSR Class 22G		36.5442	-0.213713	0.899744		42.8121	-1.35625	0.000353182
WBGene00000102	akt-1, C12D8.10	CSR Class 22G		30.0912	-0.0597974	0.976532		34.453	-1.0532	0.0155503
WBGene00000105	alg-1, F48F7.1	WAGO Class 22G		6.12806	1.04545	NA		5.33593	0.159138	0.901791
WBGene00000106	alg-2, T07D3.7	CSR Class 22G		27.08	0.130651	0.946587		38.0817	-1.16524	0.000385302
WBGene00000107	alh-1, F54D8.3	CSR Class 22G		5.32822	-0.451252	NA		7.45787	-0.830535	0.324982
WBGene00000109	alh-3, F36H1.6	CSR Class 22G		102.344	-0.589803	0.152129		103.249	-0.891052	5.03178e-05
WBGene00000114	alh-8, F13D12.4	ALG Class 26G		1.81413	0.704552	NA		6.11609	5.13214	0.00011291
WBGene00000115	alh-9, F01F1.6	CSR Class 22G		215.149	-0.123677	0.868999		247.748	-1.05049	1.64267e-13
WBGene00000121	aly-2, F23B2.6	CSR Class 22G		11.848	0.0887784	0.978397		16.9787	-1.07801	0.0405998
WBGene00000122	aly-3, M18.7	CSR Class 22G		64.3781	0.530029	0.4848		78.7058	-0.851497	0.000472268
WBGene00000123	ama-1, F36A4.7	CSR Class 22G		1007.76	-0.178385	0.492991		1067.36	-0.697997	1.62063e-18
WBGene00000137	amx-1, R13G10.2	CSR Class 22G		0.875858	3.0728	NA		0.990554	-1.13411	NA
WBGene00000140	anc-1, ZK973.6	WAGO Class 22G		25.9656	0.368714	0.827288		36.5167	-0.318545	0.397179
WBGene00000142	aos-1, C08B6.9	CSR Class 22G		9.78071	0.920868	NA		15.9755	-1.05754	0.10189
WBGene00000143	apc-2, K06H7.6	CSR Class 22G		24.3734	-0.313486	0.880113		34.1083	-0.585074	0.114241
WBGene00000144	apc-10, F15H10.3	CSR Class 22G		11.0301	0.38577	0.901203		11.8515	-0.771386	0.256416
WBGene00000145	apc-11, F35G12.9	CSR Class 22G		11.3304	-0.331998	0.913724		9.50507	-1.24656	0.119551
WBGene00000146	ape-1, F46F3.4	CSR Class 22G		49.5148	-0.165806	0.919631		50.9233	-1.07297	3.79517e-05
WBGene00000148	aph-2, ZC434.6	CSR Class 22G		9.8111	1.09875	NA		16.25	-1.31315	0.0162302
WBGene00000150	apm-1, F55A12.7	ALG Class 26G		0.601544	1.09741	NA		3.10328	1.47674	0.331021
WBGene00000151	apn-1, T05H10.2	CSR Class 22G		23.5599	0.0868546	0.971049		21.8304	-1.80811	2.56689e-05
WBGene00000155	app-1, W03G9.4	CSR Class 22G		106.794	0.0260985	0.979356		124.291	-0.868805	1.46314e-06
WBGene00000156	apr-1, K04G2.8	CSR Class 22G		91.1213	-0.275152	0.773014		105.552	-0.863838	1.89528e-05
WBGene00000158	apg-1, Y105E8A.9	CSR Class 22G		81.7787	-0.0763309	0.948021		86.5566	-0.857757	8.51082e-05
WBGene00000160	apb-1, Y71H2B.10	CSR Class 22G		56.125	0.0981485	0.946494		56.6386	-0.697659	0.0198245
WBGene00000161	apa-2, T20B5.1	CSR Class 22G		10.6191	-0.788013	0.746647		10.5952	-0.938337	0.147365
WBGene00000162	apd-3, W09G10.4	CSR Class 22G		75.3886	-0.335224	0.737246		60.5705	-1.28979	1.3921e-07
WBGene00000163	apb-3, R11A5.1	CSR Class 22G		13.823	0.61231	0.777049		12.791	-2.16669	0.000199534
WBGene00000168	apx-1, K08D9.3	CSR Class 22G		39.6966	-0.369789	0.777049		37.484	-0.264819	0.490293
WBGene00000177	aqp-9, K07A1.16	WAGO Class 22G		0.168108	-1.35698	NA		1.33278	-0.780634	0.737548
WBGene00000178	aqp-10, ZK1321.3	WAGO Class 22G		1.54123	0.304142	NA		1.3326	1.87396	0.420928
WBGene00000181	ard-1, F01G4.2	CSR Class 22G		2.7459	-3.08459	NA		3.36133	-0.7067	0.58617
WBGene00000182	arf-1, B0336.2	ALG Class 26G		3.94547	1.05826	NA		13.2257	3.2435	5.12013e-06
WBGene00000182	arf-1, B0336.2	CSR Class 22G		81.9068	0.419705	0.593502		127.446	-0.365171	0.0735112
WBGene00000183	arf-5, F57H12.1	CSR Class 22G		52.5016	0.0965299	0.949564		60.4475	-1.01501	9.50479e-05
WBGene00000184	arf-6, Y116A8C.12	CSR Class 22G		11.8547	0.281462	0.931662		11.7944	-0.295365	0.68898
WBGene00000187	arl-1, F54C9.10	ALG Class 26G		2.90144	-0.0393223	NA		3.07832	2.66506	0.090729
WBGene00000189	arl-5, ZK632.8	CSR Class 22G		3.50832	1.3148	NA		3.23009	-1.3807	0.326877
WBGene00000195	arr-1, F53H8.2	CSR Class 22G		5.42809	-1.10125	NA		3.87553	-1.40915	0.211685
WBGene00000197	aars-2, F28H1.3	CSR Class 22G		661.384	-0.185611	0.59086		722.306	-1.14314	2.48622e-29
WBGene00000198	art-1, C15F1.6	ALG Class 26G		0.650484	-1.75305	NA		7.63026	3.28052	0.000988291
WBGene00000199	arx-1, Y71F9AL.16	CSR Class 22G		35.3049	-0.414785	0.782521		42.9049	-0.373717	0.288132
WBGene00000201	arx-3, Y79H2A.6	CSR Class 22G		45.01	-0.257741	0.839152		46.1645	-0.4113	0.19799
WBGene00000203	arx-5, Y37D8A.1	CSR Class 22G		17.6499	0.167309	0.944492		23.6223	-0.434533	0.415592
WBGene00000204	arx-6, C35D10.16	CSR Class 22G		66.7139	-0.219662	0.851552		75.9905	-0.858684	0.000262529
WBGene00000205	arx-7, M01B12.3	CSR Class 22G		11.1291	-0.895116	0.665249		15.9638	-0.448021	0.466662
WBGene00000206	asb-1, F35G12.10	CSR Class 22G		11.1358	0.800296	0.765703		18.827	-0.321519	0.572858
WBGene00000207	asb-2, F02E8.1	WAGO Class 22G		11.4184	-0.341019	0.92881		11.9984	-0.131176	0.869459
WBGene00000208	trip-4, Y53F4B.15	CSR Class 22G		17.8429	-0.608963	0.743628		1.35178	-0.704059	0.762514
WBGene00000208	trip-4, Y53F4B.15	ERGO Class 26G		0	NA	NA		23.2082	-0.67451	0.113579
WBGene00000209	asg-1, K07A12.3	CSR Class 22G		9.78855	-0.167667	NA		12.6617	0.180249	0.822461
WBGene00000214	asp-1, Y39B6A.20	CSR Class 22G		0.339576	-2.13099	NA		0	NA	NA
WBGene00000221	atf-4, T04C10.4	WAGO Class 22G		5.64078	-1.38321	NA		2.74797	-0.0147233	0.993214
WBGene00000222	atf-6, F45E6.2	WAGO Class 22G		21.2872	-0.424202	0.854976		18.3764	-1.72199	0.00301859
WBGene00000223	atf-7, C07G2.2	CSR Class 22G		53.7776	-0.269671	0.816142		64.163	-0.535384	0.0816117
WBGene00000224	atgp-1, F26D10.9	WAGO Class 22G		2.75848	0.661081	NA		4.3888	1.25142	0.300491
WBGene00000226	atl-1, T06E4.3	CSR Class 22G		167.164	0.0787918	0.93489		238.483	-0.857772	1.05825e-10
WBGene00000227	atm-1, Y48G1BL.2	CSR Class 22G		261.125	-0.149753	0.824866		315.834	-0.718626	1.31638e-08
WBGene00000229	atp-2, C34E10.6	ALG Class 26G		0.295427	1.50247	NA		0.787326	1.90272	NA
WBGene00000229	atp-2, C34E10.6	CSR Class 22G		109.5	-0.0986794	0.932731		118.091	-0.507204	0.00862152
WBGene00000230	atp-3, F27C1.7	ALG Class 26G		0.758962	1.53994	NA		4.6408	0.780718	0.566497
WBGene00000231	atx-2, D2045.1	CSR Class 22G		160.462	0.132705	0.872325		134.686	-0.669346	0.00115894
WBGene00000235	B0464.7, baf-1	CSR Class 22G		4.54982	0.355353	NA		7.24061	-1.12543	0.219531
WBGene00000237	bam-2, Y71F9AR.1	WAGO Class 22G		3.65144	1.68696	NA		0.968956	0.422533	NA
WBGene00000247	bec-1, T19E7.3	CSR Class 22G		78.5447	0.0123102	0.993918		102.914	-0.802863	3.13043e-05
WBGene00000249	bir-1, T27F2.3	CSR Class 22G		68.7217	-0.0466111	0.976151		55.5311	-0.628659	0.0272253
WBGene00000257	bmk-1, F23B12.8	ALG Class 26G		2.23025	-1.6153	NA		2.95665	1.69228	0.206454
WBGene00000257	bmk-1, F23B12.8	CSR Class 22G		392.356	-0.159497	0.784935		433.675	-0.999031	9.27113e-21
WBGene00000262	bra-1, F54B11.6	WAGO Class 22G		1.63984	-0.339706	NA		4.86181	-0.807182	0.46876
WBGene00000263	F23H11.5	ALG Class 26G		1.35159	-4.12113	NA		1.47097	3.8285	0.046398
WBGene00000264	brc-1, C36A4.8	CSR Class 22G		98.5186	-0.490599	0.437197		116.213	-0.744016	0.000113682
WBGene00000265	brd-1, K04C2.4	CSR Class 22G		38.7076	-0.408156	0.779463		66.1253	-0.0153195	0.964275
WBGene00000266	bre-1, C53B4.7	ALG Class 26G		3.13028	-1.34598	NA		4.61944	3.94972	0.00777298
WBGene00000267	bre-2, Y39E4B.9	WAGO Class 22G		0.233503	-1.35698	NA		0.794166	0.904159	NA
WBGene00000268	B0464.4, bre-3	ALG Class 26G		3.84328	1.11418	NA		11.7279	3.68494	1.4851e-05
WBGene00000269	bre-4, Y73E7A.7	ALG Class 26G		1.50521	-1.34126	NA		1.08743	2.46334	NA
WBGene00000270	bre-5, T12G3.8	WAGO Class 22G		1.38437	-0.441178	NA		3.02035	-2.23332	0.117561
WBGene00000271	brf-1, F45E12.2	CSR Class 22G		71.7897	-0.126267	0.926483		91.2717	-1.03127	1.44211e-06
WBGene00000274	btf-1, F15D4.1	CSR Class 22G		187.648	-0.198338	0.770133		214.684	-0.825414	4.54312e-09
WBGene00000275	bub-1, R06C7.8	ALG Class 26G		0.919957	1.77137	NA		3.95102	3.68729	0.0145837
WBGene00000275	bub-1, R06C7.8	CSR Class 22G		504.276	-0.211308	0.683176		580.612	-0.932284	1.58394e-22
WBGene00000276	byn-1, F57B9.5	CSR Class 22G		94.6636	-0.325676	0.669368		96.0106	-0.577035	0.00441984
WBGene00000289	C01G6.8, cam-1	CSR Class 22G		8.55117	-0.752171	NA		12.3555	-0.897966	0.189692
WBGene00000292	cap-1, D2024.6	CSR Class 22G		35.7257	0.0780179	0.96754		33.0204	-0.975318	0.00491807
WBGene00000293	cap-2, M106.5	CSR Class 22G		55.5192	-0.0998197	0.942926		58.7459	-0.861278	0.00208858
WBGene00000294	cas-1, F41G4.2	WAGO Class 22G		4.45174	-2.01847	NA		4.90179	-0.772268	0.447196
WBGene00000366	cbp-1, R10E11.1	CSR Class 22G		175.89	-0.379792	0.456178		185.574	-1.23353	3.44159e-14
WBGene00000368	ccb-1, T28F2.5	WAGO Class 22G		1.92473	1.78111	NA		2.78403	0.575006	0.714585
WBGene00000369	ccf-1, Y56A3A.20	CSR Class 22G		167.457	-0.34743	0.606001		167.01	-0.776694	1.82544e-06
WBGene00000375	cyp-44A1, ZK177.5	CSR Class 22G		26.5135	-0.685514	0.565689		27.3445	-0.573897	0.169786
WBGene00000376	ccr-4, ZC518.3	CSR Class 22G		67.0923	0.189796	0.873334		69.8884	-0.769016	0.00283521
WBGene00000377	cct-1, T05C12.7	CSR Class 22G		91.322	-0.737207	0.066081		75.9745	-1.00579	0.000116312
WBGene00000378	cct-2, T21B10.7	CSR Class 22G		84.0915	-0.420713	0.531187		74.0584	-0.497295	0.0977108
WBGene00000379	cct-4, K01C8.10	CSR Class 22G		53.5548	-0.505545	0.549461		50.7741	-1.05624	9.89424e-05
WBGene00000380	C07G2.3, cct-5	CSR Class 22G		22.3612	-0.86468	0.504878		29.6112	-0.293156	0.513133
WBGene00000382	C43E11.10, cdc-6	CSR Class 22G		118.139	-0.112269	0.923487		146.427	-0.863197	2.64583e-06
WBGene00000383	C17G10.4, cdc-14	CSR Class 22G		61.4243	-0.241633	0.822914		60.1251	-0.778303	0.00467136
WBGene00000386	cdc-25.1, K06A5.7	CSR Class 22G		82.7973	0.0232768	0.985066		105.96	-0.531793	0.0162828
WBGene00000387	cdc-25.2, F16B4.8	WAGO Class 22G		20.1717	-0.870359	0.489445		28.7524	-0.941494	0.0141948
WBGene00000388	cdc-25.3, ZK637.11	CSR Class 22G		15.5138	-0.0841078	0.978427		7.64143	-0.429768	0.639364
WBGene00000389	cdc-25.4, R05H5.2	ALG Class 26G		4.9583	0.448531	NA		27.0213	3.04458	1.55265e-08
WBGene00000390	cdc-42, R07G3.1	CSR Class 22G		30.2735	-0.167817	0.93489		39.6393	-0.592606	0.0654332
WBGene00000393	C15B12.7, cdf-1	WAGO Class 22G		4.3632	-2.7557	NA		4.46489	-2.2887	0.0288758
WBGene00000396	cdh-4, F25F2.2	ERGO Class 26G		0	NA	NA		0.11798	0.30274	NA
WBGene00000397	cdh-5, F08B4.2	WAGO Class 22G		3.70534	0.778578	NA		0.697563	-0.47481	NA
WBGene00000405	cdk-1, T05G5.3	ALG Class 26G		1.35631	-1.07016	NA		9.26281	3.93531	3.88956e-05
WBGene00000405	cdk-1, T05G5.3	CSR Class 22G		357.516	0.0550711	0.944792		551.631	-0.966185	3.71504e-24
WBGene00000406	cdk-4, F18H3.5	CSR Class 22G		3.35777	1.40754	NA		1.16257	-0.500731	0.856808
WBGene00000407	cdk-5, T27E9.3	WAGO Class 22G		2.88141	-0.555475	NA		8.87578	0.306742	0.723631
WBGene00000408	cdk-7, Y39G10AL.3	CSR Class 22G		17.7209	-0.193661	0.937604		30.6126	-0.455938	0.254692
WBGene00000410	cdk-9, H25P06.2	CSR Class 22G		157.003	0.098493	0.925627		177.057	-0.961707	5.86555e-10
WBGene00000411	cdl-1, R06F6.1	CSR Class 22G		53.6105	-0.349628	0.76738		60.653	-0.852126	0.001258
WBGene00000413	cdt-1, Y54E10A.15	CSR Class 22G		95.1958	0.0233159	0.983817		110.591	-1.13832	4.84938e-09
WBGene00000414	cec-1, ZK1236.2	CSR Class 22G		5.67572	-0.373621	NA		5.88308	-1.33483	0.112792
WBGene00000416	ced-2, Y41D4B.13	CSR Class 22G		36.7674	0.232443	0.892169		38.4854	-1.21001	8.45747e-05
WBGene00000417	C48D1.2, ced-3	CSR Class 22G		24.9398	-0.250392	0.906379		31.2907	-0.204633	0.633561
WBGene00000418	C35D10.9, ced-4	ALG Class 26G		0	NA	NA		0	NA	NA
WBGene00000418	C35D10.9, ced-4	CSR Class 22G		69.9022	-0.0155389	0.991204		87.2535	-0.602943	0.020658
WBGene00000419	C02F4.1, ced-5	CSR Class 22G		54.1641	-0.131413	0.931781		75.2644	-1.26496	3.2637e-07
WBGene00000420	ced-6, F56D2.7	CSR Class 22G		11.4746	0.276596	0.930987		18.5118	-1.07393	0.0299933
WBGene00000423	ced-9, T07C4.8	CSR Class 22G		25.095	-0.263351	0.893308		26.8814	-0.698561	0.103851
WBGene00000424	C09G12.8, ced-10	CSR Class 22G		41.7963	-0.259404	0.852685		46.7946	-0.403297	0.226769
WBGene00000426	ced-12, Y106G6E.5	ALG Class 26G		0.137291	0.566576	NA		0	NA	NA
WBGene00000426	ced-12, Y106G6E.5	CSR Class 22G		6.322	0.133091	NA		7.92498	-1.09511	0.182913
WBGene00000441	ceh-18, ZC64.3	WAGO Class 22G		0	NA	NA		0	NA	NA
WBGene00000443	ceh-20, F31E3.1	WAGO Class 22G		22.5137	0.230743	0.92881		37.7373	-0.109053	0.827183
WBGene00000444	ceh-21, T26C11.6	CSR Class 22G		4.13938	0.416836	NA		4.08595	-1.38274	0.202177
WBGene00000459	ceh-38, F22D3.1	CSR Class 22G		37.2458	-0.457177	0.758857		37.5323	-1.07253	0.000798494
WBGene00000460	ceh-39, T26C11.7	WAGO Class 22G		13.8639	-1.07835	0.467538		22.9171	-0.665753	0.124172
WBGene00000462	ceh-41, T26C11.5	WAGO Class 22G		3.13837	2.29051	NA		7.06988	-0.0844467	0.941671
WBGene00000463	C28A5.4, ceh-43	WAGO Class 22G		1.58115	-1.3904	NA		4.25516	-5.0171	0.000447991
WBGene00000464	ceh-44, Y54F10AM.4	CSR Class 22G		21.296	0.301391	0.899938		28.5271	-1.53171	5.26476e-05
WBGene00000466	C03D6.3, cel-1	CSR Class 22G		41.9601	-0.14094	0.937604		50.5277	-0.614401	0.0473413
WBGene00000467	cep-1, F52B5.5	CSR Class 22G		53.4739	-0.439356	0.635472		70.8846	-0.97769	3.96695e-05
WBGene00000469	ces-2, ZK909.4	WAGO Class 22G		8.31296	-0.367636	NA		4.00639	-0.558153	0.680198
WBGene00000473	cey-2, F46F11.2	CSR Class 22G		183.76	-0.158033	0.818328		217.772	-0.593699	0.000101698
WBGene00000474	cey-3, M01E11.5	CSR Class 22G		96.8452	0.32823	0.656187		123.251	-0.51118	0.0120221
WBGene00000475	cey-4, Y39A1C.3	ALG Class 26G		1.12005	0.887182	NA		4.29623	2.03569	0.0984598
WBGene00000475	cey-4, Y39A1C.3	CSR Class 22G		12.8433	0.204205	0.944845		25.0875	-0.314382	0.527768
WBGene00000479	C07H6.5, cgh-1	CSR Class 22G		250.847	-0.379385	0.328592		0.226347	1.08994	NA
WBGene00000479	C07H6.5, cgh-1	ERGO Class 26G		0	NA	NA		235.762	-0.952492	1.85394e-12
WBGene00000481	cha-1, ZC416.8	WAGO Class 22G		0.169788	-1.35698	NA		0.103421	0.30274	NA
WBGene00000482	chd-3, T14G8.1	CSR Class 22G		2.71952	0.696595	NA		2.78049	-1.78148	0.186036
WBGene00000482	chd-3, T14G8.1	WAGO Class 22G		2.71952	0.696595	NA		2.78049	-1.78148	0.186036
WBGene00000496	chs-1, T25G3.2	CSR Class 22G		55.008	-0.0391923	0.978912		66.2393	-0.997904	4.51699e-05
WBGene00000497	chs-2, F48A11.1	WAGO Class 22G		2.60319	-0.0133973	NA		4.62766	-0.789483	0.476045
WBGene00000498	chk-1, Y39H10A.7	CSR Class 22G		159.477	-0.261321	0.669118		150.182	-0.682868	0.000157348
WBGene00000499	chk-2, Y60A3A.12	CSR Class 22G		283.134	0.178735	0.716116		445.976	-0.607391	1.26864e-08
WBGene00000502	chp-1, Y110A7A.13	CSR Class 22G		38.516	-0.0234549	0.990987		53.7869	-1.06867	3.97913e-05
WBGene00000507	cit-1.1, F44B9.4	CSR Class 22G		17.6193	0.595151	0.757011		21.0563	-0.597097	0.209151
WBGene00000508	cit-1.2, F44B9.3	CSR Class 22G		409.705	0.0149676	0.980439		471.728	-0.641692	8.80691e-08
WBGene00000509	C28D4.2, cka-1	CSR Class 22G		4.48447	0.23053	NA		6.85653	-0.315602	0.813637
WBGene00000512	B0285.9, ckb-2	ERGO Class 26G		0	NA	NA		0	NA	NA
WBGene00000514	ckb-4, F22F7.5	WAGO Class 22G		6.62601	-0.241671	NA		15.1634	0.0885668	0.896462
WBGene00000517	cki-2, T05A6.2	CSR Class 22G		168.291	-0.00101261	0.999289		206.959	-0.969604	2.15425e-09
WBGene00000518	C05H8.1, ckk-1	WAGO Class 22G		15.7112	-0.185667	0.943508		17.3361	-0.370948	0.534467
WBGene00000519	cku-70, Y47D3A.4	CSR Class 22G		42.539	-0.762417	0.401032		49.8597	-0.966928	0.00163955
WBGene00000520	cku-80, R07E5.8	CSR Class 22G		24.1166	-0.933155	0.469963		33.8829	-1.36237	5.51957e-05
WBGene00000530	clh-3, E04F6.11	CSR Class 22G		29.7315	-0.0369101	0.984885		27.9232	-0.744717	0.0524393
WBGene00000532	C07H4.2, clh-5	CSR Class 22G		107.174	-0.172796	0.86		127.608	-1.00951	4.3376e-09
WBGene00000535	cpi-1, K08B4.6	WAGO Class 22G		0	NA	NA		1.32735	0.507305	0.835526
WBGene00000536	clk-1, ZC395.2	WAGO Class 22G		3.21259	-1.15302	NA		6.48023	-1.1704	0.185073
WBGene00000537	C07H6.6, clk-2	CSR Class 22G		29.6286	0.197062	0.926483		28.1731	-1.22976	0.00106663
WBGene00000541	cln-3.3, ZC190.1	ALG Class 26G		0	NA	NA		0	NA	NA
WBGene00000542	C06G4.2, clp-1	CSR Class 22G		77.926	-0.40314	0.6634		97.8723	-1.10291	8.4375e-08
WBGene00000544	clp-3, Y47H10A.1	WAGO Class 22G		1.65305	-0.928708	NA		1.55499	-2.04728	0.27108
WBGene00000545	clp-4, Y39A3CL.5	WAGO Class 22G		7.49642	0.00377665	NA		13.4246	-0.826034	0.172495
WBGene00000546	clp-6, Y77E11A.10	WAGO Class 22G		5.56884	1.70813	NA		8.90918	-0.0590053	0.949399
WBGene00000548	clr-1, F56D1.4	CSR Class 22G		54.4168	-0.379997	0.744252		50.2969	-0.321985	0.393291
WBGene00000549	cls-2, R107.6	CSR Class 22G		1258.63	0.228202	0.307417		1986.94	-0.768174	5.88679e-23
WBGene00000550	clu-1, F55H2.6	CSR Class 22G		144.511	-0.358603	0.503147		144.679	-1.11887	2.06598e-11
WBGene00000552	cmd-1, T21H3.3	ALG Class 26G		9.24042	0.692383	NA		15.3294	2.30967	0.000204959
WBGene00000552	cmd-1, T21H3.3	CSR Class 22G		21.9324	0.360904	0.858694		27.7312	0.360697	0.404079
WBGene00000554	cnb-1, F55C10.1	WAGO Class 22G		11.5246	-0.637465	0.810815		7.31569	0.318655	0.750027
WBGene00000564	cnk-1, R01H10.8	CSR Class 22G		40.8379	-0.492822	0.635472		30.1869	-0.798179	0.0430591
WBGene00000565	cnt-1, Y17G7B.15	CSR Class 22G		27.8744	0.119528	0.953792		45.5192	-0.558991	0.140596
WBGene00000566	cnt-2, Y39A1A.15	CSR Class 22G		69.185	0.1101	0.934172		79.5665	-1.02345	1.67767e-05
WBGene00000567	cnx-1, ZK632.6	ALG Class 26G		0.168108	-1.35698	NA		1.48289	-0.406499	0.856656
WBGene00000567	cnx-1, ZK632.6	CSR Class 22G		43.1029	-0.251759	0.84797		50.0682	-0.496475	0.114991
WBGene00000585	C06G3.10, cogc-2	CSR Class 22G		14.3904	-0.0825301	0.976969		23.4098	-1.23361	0.008408
WBGene00000592	coh-3, F08H9.1	CSR Class 22G		122.868	-0.0518672	0.96031		142.705	-1.01653	1.74932e-09
WBGene00000615	col-38, F54C9.4	WAGO Class 22G		2.08608	-2.61915	NA		1.75375	1.60839	0.420588
WBGene00000622	col-45, F53G12.7	WAGO Class 22G		3.6478	1.06557	NA		13.2529	-0.659243	0.29341
WBGene00000636	col-60, F22D6.10	WAGO Class 22G		1.63185	1.86316	NA		2.46392	1.32176	0.41273
WBGene00000647	col-71, Y49F6B.10	WAGO Class 22G		25.1817	-0.036211	0.988054		52.5102	-0.250042	0.413644
WBGene00000685	col-111, F29B9.9	WAGO Class 22G		2.79535	1.86034	NA		10.6999	1.68707	0.0120544
WBGene00000709	col-136, Y51H4A.28	WAGO Class 22G		1.43165	-0.583962	NA		0.79369	1.93283	NA
WBGene00000727	col-154, F55C10.2	WAGO Class 22G		1.19262	-1.67874	NA		1.27806	-0.391294	0.870359
WBGene00000728	col-155, F55C10.3	WAGO Class 22G		0.821827	-2.16466	NA		0.889658	0.0793157	NA
WBGene00000730	col-157, T11F9.9	WAGO Class 22G		3.42859	-1.95059	NA		9.25385	-2.16454	0.00169599
WBGene00000759	col-186, E03G2.4	WAGO Class 22G		0	NA	NA		0	NA	NA
WBGene00000761	C24A11.9, coq-1	CSR Class 22G		31.2633	0.11238	0.955696		47.0933	-0.803303	0.00627489
WBGene00000762	coq-2, F57B9.4	WAGO Class 22G		2.74483	-4.04557	NA		3.92983	-1.00753	0.396907
WBGene00000763	coq-3, Y57G11C.11	CSR Class 22G		204.671	-0.0309983	0.975153		212.279	-0.76245	7.62098e-07
WBGene00000764	coq-4, T03F1.2	CSR Class 22G		7.09273	-0.653113	NA		12.2007	-2.1388	0.000947126
WBGene00000765	coq-5, ZK652.9	CSR Class 22G		43.8994	-0.38761	0.746807		53.8075	-1.08294	0.000208629
WBGene00000767	C35D10.4, coq-8	CSR Class 22G		40.7355	-0.679284	0.429445		32.5229	-0.871906	0.0213166
WBGene00000770	C40H1.1, cpb-1	WAGO Class 22G		17.1171	-0.244235	0.931781		20.2125	-0.377699	0.492153
WBGene00000771	C30B5.3, cpb-2	ALG Class 26G		2.62459	0.90794	NA		14.3647	2.55842	4.43572e-05
WBGene00000772	B0414.5, cpb-3	CSR Class 22G		252.829	-0.0914596	0.915513		299.974	-0.920013	6.70272e-14
WBGene00000773	cpf-1, F28C6.3	CSR Class 22G		31.5149	0.0183623	0.992633		40.0481	-0.923474	0.00408259
WBGene00000774	cpf-2, F56A8.6	CSR Class 22G		91.0257	-0.359382	0.650125		76.5797	-0.911984	9.3967e-05
WBGene00000775	cpin-1, F38E11.3	WAGO Class 22G		3.91352	-1.2951	NA		1.89236	-0.544587	0.798785
WBGene00000777	cpn-1, F43G9.9	ALG Class 26G		1.45902	-1.24907	NA		4.48887	1.77242	0.147003
WBGene00000777	cpn-1, F43G9.9	CSR Class 22G		5.09063	1.2805	NA		8.907	-0.0765726	0.940937
WBGene00000780	cpn-4, F49D11.8	WAGO Class 22G		23.1782	-0.760605	0.5786		19.5146	-0.158998	0.800315
WBGene00000787	C41D11.8, cps-6	WAGO Class 22G		16.5711	-1.42721	0.221647		17.007	-0.225938	0.754519
WBGene00000788	cpz-1, F32B5.8	ERGO Class 26G		0.274582	1.41072	NA		0	NA	NA
WBGene00000794	crn-1, Y47G6A.8	CSR Class 22G		25.067	-0.436825	0.793369		17.9069	-1.63621	0.00144352
WBGene00000796	C14A4.4, crn-3	CSR Class 22G		75.7846	-0.301598	0.742932		85.4844	-1.01164	8.83145e-06
WBGene00000798	C14A4.5, crn-5	CSR Class 22G		36.7345	-0.597667	0.553148		54.4579	-0.863554	0.00131809
WBGene00000801	cars-2, Y23H5A.1	WAGO Class 22G		184.473	-0.43268	0.254445		183.388	-0.360651	0.0431116
WBGene00000802	crt-1, Y38A10A.5	ALG Class 26G		2.60302	-1.857	NA		2.2492	0.362256	0.8515
WBGene00000802	crt-1, Y38A10A.5	CSR Class 22G		42.7882	-0.532532	0.564292		38.9463	-1.2535	7.7349e-05
WBGene00000803	csb-1, F53H4.1	WAGO Class 22G		8.31085	0.0803091	NA		15.9928	-0.48441	0.413505
WBGene00000804	csc-1, Y48E1B.12	CSR Class 22G		123.741	-0.530506	0.185909		131.555	-1.18069	5.81284e-10
WBGene00000812	csk-1, Y48G1C.2	WAGO Class 22G		24.449	-1.102	0.302568		31.099	-1.01615	0.0220524
WBGene00000813	csn-1, Y59A8A.1	CSR Class 22G		25.5436	0.0421326	0.983817		35.0404	-1.20115	0.000885748
WBGene00000814	B0025.2, csn-2	CSR Class 22G		26.379	0.0165255	0.993918		26.9513	-0.153968	0.74901
WBGene00000815	csn-3, Y38C1AA.2	CSR Class 22G		43.6615	-0.102485	0.952993		47.424	-1.35037	0.000309501
WBGene00000816	csn-4, Y55F3AM.15	CSR Class 22G		21.5427	-0.409764	0.826529		17.5222	-0.912042	0.0815009
WBGene00000817	B0547.1, csn-5	CSR Class 22G		79.2003	-0.266439	0.782521		77.5309	-1.09576	1.53168e-05
WBGene00000818	csn-6, Y67H2A.6	CSR Class 22G		38.9963	-0.00535501	0.997452		50.8549	-1.06124	0.000250131
WBGene00000819	csp-1, Y48E1B.13	WAGO Class 22G		59.7016	0.221913	0.869697		53.7454	1.00511	0.00153709
WBGene00000820	csp-2, Y73B6BL.7	WAGO Class 22G		12.367	0.265861	0.93256		25.0235	1.10232	0.0234734
WBGene00000821	csp-3, Y47H9C.6	WAGO Class 22G		9.32359	1.82893	NA		14.8272	1.70006	0.00687762
WBGene00000829	ctb-1, MTCE.21	ALG Class 26G		0	NA	NA		0	NA	NA
WBGene00000830	ctl-1, Y54G11A.6	CSR Class 22G		6.25001	-0.54083	NA		9.44541	-0.643174	0.364221
WBGene00000834	cua-1, Y76A2A.2	CSR Class 22G		53.7246	0.503383	0.55447		77.7242	-0.431204	0.0684943
WBGene00000835	cuc-1, ZK652.11	CSR Class 22G		5.55635	-1.1849	NA		7.31581	-1.29555	0.161076
WBGene00000836	cul-1, D2045.6	ALG Class 26G		0.144479	0.566576	NA		3.57576	4.3284	0.00509653
WBGene00000836	cul-1, D2045.6	CSR Class 22G		86.9203	0.0465299	0.971403		120.635	-1.05847	9.32592e-09
WBGene00000837	cul-2, ZK520.4	CSR Class 22G		105.42	-0.0336798	0.97516		94.8923	-1.01149	1.33908e-06
WBGene00000838	cul-3, Y108G3AL.1	CSR Class 22G		48.3575	0.0737309	0.96132		48.5434	-1.01401	0.000526891
WBGene00000839	cul-4, F45E12.3	CSR Class 22G		56.5707	-0.252901	0.826368		62.7683	-0.828696	0.00134721
WBGene00000840	cul-5, ZK856.1	CSR Class 22G		45.0522	0.181772	0.92553		49.138	-1.06528	0.00036516
WBGene00000843	cup-2, F25D7.1	ALG Class 26G		3.34663	-1.55211	NA		15.1647	3.29061	3.68723e-07
WBGene00000843	cup-2, F25D7.1	CSR Class 22G		10.9569	-0.351788	0.910614		18.7502	-0.595558	0.259906
WBGene00000846	cup-5, R13A5.1	CSR Class 22G		32.5061	0.169168	0.931623		36.7089	-1.38049	0.000189702
WBGene00000854	C07H6.8, cux-7	CSR Class 22G		11.3424	0.722996	0.768351		14.4951	-1.04022	0.0850859
WBGene00000857	cwn-1, K10B4.6	WAGO Class 22G		4.13865	-0.530566	NA		0.975706	3.2505	NA
WBGene00000863	cya-1, ZK507.6	CSR Class 22G		223.979	0.172787	0.802732		223.872	-0.729711	2.53242e-06
WBGene00000864	cya-2, F59H6.7	WAGO Class 22G		1.73744	0.425807	NA		3.94531	-0.22556	0.863262
WBGene00000865	cyb-1, ZC168.4	CSR Class 22G		90.0985	0.126217	0.923815		83.9913	-0.543835	0.0216336
WBGene00000866	cyb-2.1, Y43E12A.1	CSR Class 22G		38.8525	0.0488358	0.978427		53.7766	-0.505807	0.0763498
WBGene00000867	cyb-2.2, H31G24.4	CSR Class 22G		56.8073	0.325732	0.779839		82.5463	-0.536686	0.0297782
WBGene00000868	cyb-3, T06E6.2	CSR Class 22G		146.143	-0.0447211	0.96754		154.605	-0.301476	0.102952
WBGene00000869	C54G4.8, cyc-1	CSR Class 22G		9.11011	0.54508	NA		8.35707	-0.583677	0.506999
WBGene00000871	C37A2.4, cye-1	CSR Class 22G		54.2462	-0.423801	0.683176		59.3384	-0.961594	0.000581368
WBGene00000872	cyk-1, F11H8.4	CSR Class 22G		323.701	-0.0602724	0.942219		392.763	-1.03649	1.643e-18
WBGene00000874	cyk-3, ZK328.1	CSR Class 22G		163.185	-0.184398	0.810526		186.76	-1.01787	1.31728e-09
WBGene00000875	cyk-4, K08E3.6	ALG Class 26G		4.45514	1.12873	NA		21.0743	3.64601	4.91836e-10
WBGene00000875	cyk-4, K08E3.6	CSR Class 22G		186.189	-0.257159	0.703559		203.616	-0.995127	6.17183e-10
WBGene00000876	C52E4.6, cyl-1	CSR Class 22G		61.5717	0.00187832	0.999284		55.7288	-0.804557	0.00382158
WBGene00000877	cyn-1, Y49A3A.5	CSR Class 22G		18.9572	-0.50202	0.782521		28.5881	-0.984059	0.0120748
WBGene00000878	cyn-2, ZK520.5	ALG Class 26G		6.23352	0.895721	NA		9.1224	3.30377	0.000107874
WBGene00000880	cyn-4, F59E10.2	CSR Class 22G		111.304	-0.480721	0.331101		95.4247	-0.118392	0.656114
WBGene00000881	cyn-5, F31C3.1	ALG Class 26G		3.1086	-0.505615	NA		3.52834	0.815994	0.549577
WBGene00000883	cyn-7, Y75B12B.2	CSR Class 22G		75.4788	-0.749255	0.121554		71.4171	-1.47806	3.07436e-09
WBGene00000884	cyn-8, D1009.2	CSR Class 22G		3.33488	0.353406	NA		2.70244	-3.5643	0.0376515
WBGene00000885	cyn-9, T27D1.1	CSR Class 22G		21.6068	-0.223637	0.930447		21.1622	-1.07044	0.0285521
WBGene00000889	cyn-13, Y116A8C.34	CSR Class 22G		117.69	-0.309271	0.657506		116.938	-0.96373	8.20561e-08
WBGene00000891	cyn-15, Y87G2A.6	CSR Class 22G		54.8059	-0.0693988	0.962309		73.0271	-0.673662	0.00476307
WBGene00000892	cyn-16, Y17G7B.9	CSR Class 22G		23.1416	-0.166606	0.940829		24.7432	-1.15047	0.0117454
WBGene00000894	dab-1, M110.5	CSR Class 22G		38.9295	-0.0575446	0.975022		49.3603	-0.776768	0.00761989
WBGene00000895	B0412.1, dac-1	WAGO Class 22G		0	NA	NA		0	NA	NA
WBGene00000896	dad-1, F57B10.10	ALG Class 26G		0	NA	NA		1.80647	3.29129	0.088468
WBGene00000896	dad-1, F57B10.10	CSR Class 22G		58.233	0.119154	0.936126		79.0558	-0.452583	0.0632442
WBGene00000898	daf-2, Y55D5A.5	WAGO Class 22G		34.1601	-0.524574	0.670185		45.4404	-0.513535	0.112379
WBGene00000899	daf-3, F25E2.5	WAGO Class 22G		9.27245	0.0769327	NA		10.5074	-1.91323	0.0054102
WBGene00000900	C05D2.1, daf-4	CSR Class 22G		6.40326	-0.0913159	NA		3.39385	-2.1056	0.135991
WBGene00000901	daf-5, W01G7.1	CSR Class 22G		2.55423	-0.324848	NA		2.10069	-0.239312	0.902483
WBGene00000903	B0412.2, daf-7	WAGO Class 22G		0.522461	0.511827	NA		2.65001	1.89082	0.199817
WBGene00000912	daf-16, R13H8.1	WAGO Class 22G		70.9293	0.685698	0.203709		94.0435	-0.534675	0.0236649
WBGene00000913	daf-18, T07A9.6	CSR Class 22G		53.0112	-0.27743	0.837178		68.1689	-1.4435	1.38899e-08
WBGene00000915	C47E8.5, hsp-90	ALG Class 26G		12.8414	0.925539	0.658314		30.5394	2.75302	6.65803e-11
WBGene00000915	C47E8.5, hsp-90	CSR Class 22G		244.851	-0.641491	0.011274		205.074	-1.03569	1.16672e-12
WBGene00000923	daf-31, K07H8.3	CSR Class 22G		36.1089	-0.164379	0.931781		40.7879	-0.563232	0.143738
WBGene00000931	C25A1.10, dao-5	CSR Class 22G		280.371	-0.109932	0.865467		260.263	-0.906957	3.04752e-11
WBGene00000933	C14A4.2, dap-3	CSR Class 22G		92.4241	-0.0121865	0.992633		91.9819	-0.872296	5.25418e-05
WBGene00000935	daz-1, F56D1.7	CSR Class 22G		126.553	0.0971067	0.9319		98.3021	-0.249493	0.336527
WBGene00000938	C26C6.5, dcp-66	WAGO Class 22G		40.8589	-0.459551	0.681148		46.5495	-0.608501	0.064135
WBGene00000939	dcr-1, K12H4.8	CSR Class 22G		74.4432	-0.244339	0.813125		102.667	-0.853743	7.52401e-05
WBGene00000940	dcs-1, Y113G7A.9	CSR Class 22G		25.0667	-0.154189	0.940829		33.645	-0.581065	0.15161
WBGene00000950	C47C12.6, deg-1	WAGO Class 22G		0.233503	-1.35698	NA		0.282276	-1.8593	NA
WBGene00000959	dgk-2, F46H6.2	WAGO Class 22G		2.92891	-2.01463	NA		3.49064	0.560669	0.66776
WBGene00000962	dhc-1, T21E12.4	CSR Class 22G		493.986	-0.027288	0.964485		576.351	-0.955697	1.47756e-22
WBGene00000965	C01G8.3, dhs-1	CSR Class 22G		15.3607	0.000407774	0.999765		19.4992	-0.410529	0.495239
WBGene00000970	C17G10.8, dhs-6	CSR Class 22G		21.1693	-0.124313	0.957088		21.23	-1.40459	0.00222038
WBGene00000976	dhs-13, F36H9.3	CSR Class 22G		14.6259	0.487835	0.850312		25.834	-0.440519	0.473515
WBGene00000982	dhs-19, T11F9.11	WAGO Class 22G		0	NA	NA		0	NA	NA
WBGene00000987	dhs-24, Y60A3A.10	CSR Class 22G		26.0341	-0.101968	0.960629		36.3383	-1.29955	3.24782e-05
WBGene00000988	dhs-25, F09E10.3	CSR Class 22G		0.233503	-1.35698	NA		0	NA	NA
WBGene00000995	C18D1.1, die-1	CSR Class 22G		52.3629	-0.061703	0.971049		41.8227	-1.5308	7.31747e-06
WBGene00000996	dif-1, F49E8.5	CSR Class 22G		20.7925	0.218326	0.933057		21.9545	-0.843626	0.049366
WBGene00000998	dig-1, K07E12.1	ERGO Class 26G		0	NA	NA		0	NA	NA
WBGene00001002	div-1, R01H10.1	CSR Class 22G		75.2105	0.0662623	0.957088		68.8276	-0.927283	7.83786e-05
WBGene00001005	dlc-1, T26A5.9	ALG Class 26G		0.508085	0.453283	NA		1.62358	0.865431	0.70113
WBGene00001007	C39E9.14, dli-1	CSR Class 22G		167.815	-0.193225	0.77659		161.023	-0.798107	1.76336e-05
WBGene00001008	dlk-1, F33E2.2	WAGO Class 22G		14.5816	-0.523131	0.82186		30.5768	-0.181801	0.7106
WBGene00001016	dna-2, F43G6.1	CSR Class 22G		209.791	-0.134473	0.8413		208.157	-0.977124	2.26427e-09
WBGene00001017	dnc-1, ZK593.5	CSR Class 22G		156.405	-0.0194479	0.982916		149.175	-0.751762	9.61599e-06
WBGene00001018	C28H8.12, dnc-2	CSR Class 22G		14.7326	0.0387295	0.990406		15.9065	-0.983592	0.110759
WBGene00001019	B0035.14, dnj-1	CSR Class 22G		19.5734	-0.443483	0.822508		22.1681	-0.43729	0.409963
WBGene00001020	B0035.2, dnj-2	ALG Class 26G		1.01478	-2.45561	NA		1.39964	2.88683	0.14113
WBGene00001020	B0035.2, dnj-2	CSR Class 22G		29.5376	-0.219305	0.914257		25.3601	-0.629233	0.194295
WBGene00001023	C04A2.7, dnj-5	ALG Class 26G		0.590854	2.50365	NA		1.76098	3.23422	0.0794261
WBGene00001023	C04A2.7, dnj-5	CSR Class 22G		72.9828	0.0587221	0.96132		74.4358	-0.431708	0.0714808
WBGene00001025	C55B6.2, dnj-7	WAGO Class 22G		9.94045	-0.659908	NA		7.02751	-1.79577	0.0229189
WBGene00001027	dnj-9, F11G11.7	CSR Class 22G		34.706	-0.241248	0.899744		49.9576	-1.09066	0.00012565
WBGene00001028	dnj-10, F22B7.5	CSR Class 22G		54.2275	-0.152734	0.925725		56.4949	-1.35863	8.15109e-08
WBGene00001029	dnj-11, F38A5.13	CSR Class 22G		50.06	0.100664	0.94493		71.8429	-0.757443	0.00175424
WBGene00001030	dnj-12, F39B2.10	CSR Class 22G		93.6252	-0.0807769	0.944139		122.72	-1.24302	9.67685e-10
WBGene00001031	dnj-13, F54D5.8	CSR Class 22G		69.4184	-0.364499	0.670185		88.3215	-1.48794	2.14317e-12
WBGene00001032	dnj-14, K02G10.8	CSR Class 22G		5.87838	-0.531902	NA		6.52851	-1.10701	0.199256
WBGene00001033	dnj-15, K08D10.2	CSR Class 22G		9.72751	-0.398121	NA		6.8263	-1.15673	0.229101
WBGene00001035	dnj-17, T03F6.2	CSR Class 22G		33.5023	0.362749	0.811854		35.8092	-0.697325	0.0557404
WBGene00001037	dnj-19, T05C3.5	ALG Class 26G		4.90636	0.275979	NA		14.7151	3.22839	7.39152e-07
WBGene00001037	dnj-19, T05C3.5	CSR Class 22G		97.9084	-0.22334	0.793369		106.11	-0.67532	0.0012253
WBGene00001038	dnj-20, T15H9.7	ALG Class 26G		0.274582	1.41072	NA		4.30326	2.05748	0.0647388
WBGene00001040	dnj-22, T23B12.7	CSR Class 22G		12.5408	0.389041	0.891096		23.2143	-0.26669	0.637016
WBGene00001041	dnj-23, T24H10.3	CSR Class 22G		14.9654	-0.301869	0.91667		23.3958	-0.810113	0.0632743
WBGene00001042	dnj-24, W03A5.7	WAGO Class 22G		12.0237	1.1225	0.546851		17.7371	-0.205803	0.75024
WBGene00001043	dnj-25, W07A8.3	CSR Class 22G		49.3802	-0.180355	0.919439		47.0795	-1.1049	0.000567003
WBGene00001046	dnj-28, Y54E10BL.4	ALG Class 26G		1.15266	-2.75199	NA		4.10124	4.53942	0.00199767
WBGene00001047	dnj-29, Y63D3A.6	CSR Class 22G		73.5911	-0.240702	0.818328		67.8372	-0.85035	0.000353182
WBGene00001048	dnj-30, Y71F9B.16	CSR Class 22G		14.9883	-0.779685	0.685174		17.5297	-1.45559	0.00459535
WBGene00001049	dog-1, F33H2.1	CSR Class 22G		200.814	-0.00335326	0.996699		213.093	-0.861175	2.16595e-10
WBGene00001051	C09G4.3, cks-1	CSR Class 22G		33.5979	0.0405344	0.982916		47.2915	-0.571669	0.102919
WBGene00001057	dpf-4, F01F1.5	CSR Class 22G		23.1062	0.168631	0.938479		23.7728	-0.92747	0.0599427
WBGene00001058	dpf-5, R11E3.8	CSR Class 22G		52.2165	-0.41805	0.715253		58.1812	-0.902964	0.00344549
WBGene00001060	dpf-7, R11E3.7	CSR Class 22G		44.3774	0.01924	0.991246		67.9418	-0.89545	0.00087367
WBGene00001061	dpl-1, T23G7.1	CSR Class 22G		93.0998	-0.401947	0.512466		96.4448	-0.984136	9.63611e-07
WBGene00001080	dpy-21, Y59A8B.1	CSR Class 22G		217.355	-0.232057	0.67452		197.083	-0.557377	0.00019723
WBGene00001081	dpy-22, F47A4.2	CSR Class 22G		20.2598	-0.0526185	0.981779		26.3944	-0.773091	0.0613327
WBGene00001085	C25G4.5, dpy-26	CSR Class 22G		221.952	-0.491941	0.117441		257.922	-0.999486	1.10806e-13
WBGene00001086	dpy-27, R13G10.1	CSR Class 22G		14.8838	-0.635626	0.747434		17.5934	-1.59204	0.00175189
WBGene00001087	dpy-28, Y39A1B.3	CSR Class 22G		71.2533	-0.253115	0.816142		89.8374	-0.890089	1.85525e-05
WBGene00001088	dpy-30, ZK863.6	CSR Class 22G		30.5724	-0.260339	0.882543		28.8545	-0.671213	0.112997
WBGene00001090	drh-1, F15B10.2	CSR Class 22G		121.77	-0.075952	0.940958		136.926	-1.26284	3.23111e-14
WBGene00001092	dro-1, F53A2.5	CSR Class 22G		76.7546	-0.289468	0.768351		82.754	-1.43222	2.94993e-11
WBGene00001093	drp-1, T12E12.4	CSR Class 22G		163.625	-0.270921	0.614306		150.049	-1.08336	1.98042e-10
WBGene00001095	dars-2, F10C2.6	CSR Class 22G		21.2824	0.178385	0.937421		26.0536	-0.715986	0.0696501
WBGene00001102	C27A2.6, dsh-2	CSR Class 22G		135.21	-0.282534	0.75641		152.175	-1.04238	1.48225e-09
WBGene00001110	duo-1, F38B7.5	CSR Class 22G		240.986	-0.0829746	0.913724		289.355	-1.19584	1.04562e-19
WBGene00001111	duo-2, F29C4.5	WAGO Class 22G		6.71101	-0.696959	NA		8.91846	-0.819935	0.295712
WBGene00001119	C04C3.5, dyf-3	WAGO Class 22G		1.59229	2.81544	NA		2.28072	0.367937	0.838357
WBGene00001130	C02C6.1, dyn-1	CSR Class 22G		25.4372	-0.505252	0.809691		17.6285	-0.788489	0.13278
WBGene00001131	dys-1, F15D3.1	WAGO Class 22G		14.5607	-0.502916	0.82583		20.8608	-1.37016	0.00634425
WBGene00001137	B0365.3, eat-6	CSR Class 22G		107.428	0.0220972	0.9852		100.263	-0.641217	0.00413942
WBGene00001145	C16C2.2, eat-16	WAGO Class 22G		5.46619	-0.293455	NA		4.36871	-2.49802	0.0301689
WBGene00001147	eat-18, Y105E8A.7	WAGO Class 22G		14.5922	-0.135167	0.959438		18.989	-0.0784789	0.907555
WBGene00001148	eat-20, H30A04.1	CSR Class 22G		2.65912	-0.0698426	NA		1.37316	-3.3123	0.112604
WBGene00001151	ech-2, F38H4.8	CSR Class 22G		23.626	-0.428515	0.802276		29.3237	-0.739907	0.0536267
WBGene00001153	ech-4, R06F6.9	ALG Class 26G		0.169788	-1.35698	NA		0.609338	0.259765	NA
WBGene00001154	ech-5, F56B3.5	CSR Class 22G		24.0865	-0.780949	0.542267		20.1132	-0.0221604	0.969884
WBGene00001155	ech-6, T05G5.6	ALG Class 26G		0.168108	-1.35698	NA		0.67904	2.69939	NA
WBGene00001155	ech-6, T05G5.6	CSR Class 22G		6.99004	-0.083062	NA		9.08848	-0.711428	0.352678
WBGene00001160	efk-1, F42A10.4	CSR Class 22G		176.772	0.0688797	0.937607		222.214	-0.00955337	0.966349
WBGene00001161	efl-1, Y102A5C.18	CSR Class 22G		39.8671	0.539995	0.597128		53.0507	-0.486403	0.138744
WBGene00001162	efl-2, Y48C3A.17	CSR Class 22G		62.3059	-0.491464	0.495944		59.2521	-0.750302	0.00596148
WBGene00001166	eftu-2, ZK328.2	CSR Class 22G		128.797	-0.268705	0.743295		143.773	-0.959982	6.32603e-09
WBGene00001167	eef-2, F25H5.4	ALG Class 26G		1.00416	3.27305	NA		0.511596	-1.68592	NA
WBGene00001167	eef-2, F25H5.4	CSR Class 22G		177.251	-0.269746	0.685174		214.478	-0.34208	0.0423257
WBGene00001168	eef-1A.1, F31E3.5	ALG Class 26G		6.09133	-0.0373039	NA		9.94831	1.90695	0.00751457
WBGene00001168	eef-1A.1, F31E3.5	CSR Class 22G		159.603	-0.358378	0.553148		162.337	-0.17423	0.419814
WBGene00001173	egl-4, F55A8.2	CSR Class 22G		52.9923	0.247627	0.838379		69.472	-0.259838	0.326353
WBGene00001175	C46F4.1, egl-6	CSR Class 22G		0.377982	-0.395209	NA		0.648283	-2.09075	NA
WBGene00001177	B0348.4, egl-8	WAGO Class 22G		6.14368	0.641997	NA		8.71841	-0.751832	0.352615
WBGene00001186	egl-18, F55A8.1	CSR Class 22G		16.9088	0.0322895	0.991112		18.0466	-0.464206	0.382083
WBGene00001188	egl-20, W08D2.1	WAGO Class 22G		3.56151	-0.62901	NA		2.33724	0.0616147	0.973828
WBGene00001189	egl-21, F01D4.4	WAGO Class 22G		1.95422	2.01816	NA		2.6675	0.495003	0.753169
WBGene00001193	C23H3.1, egl-26	CSR Class 22G		6.86895	-0.763575	NA		2.87814	-1.82852	0.15807
WBGene00001194	C04A2.3, egl-27	CSR Class 22G		76.2092	-0.445987	0.521688		85.8808	-1.07673	6.32855e-07
WBGene00001196	egl-30, M01D7.7	WAGO Class 22G		25.2486	0.535948	0.746606		38.6483	-0.377088	0.273081
WBGene00001209	C27D11.1, egl-45	CSR Class 22G		156.514	-0.053424	0.952993		140.583	-0.991842	7.32444e-09
WBGene00001214	ego-1, F26A3.3	CSR Class 22G		237.261	-0.0273155	0.975022		354.802	-0.975676	1.10054e-15
WBGene00001224	ehs-1, ZK1248.3	CSR Class 22G		114.298	0.00021985	0.999765		89.06	-0.848098	0.000492434
WBGene00001225	eif-3.B, Y54E2A.11	CSR Class 22G		225.564	-0.295238	0.547602		184.425	-0.899062	4.16627e-08
WBGene00001226	eif-3.C, T23D8.4	CSR Class 22G		132.636	-0.286245	0.685148		151.863	-1.06274	2.32882e-10
WBGene00001227	eif-3.D, R08D7.3	ALG Class 26G		0.144479	0.566576	NA		1.32031	3.6786	0.0894392
WBGene00001227	eif-3.D, R08D7.3	CSR Class 22G		60.6605	0.0582983	0.969672		76.6478	-0.856543	0.000364383
WBGene00001228	B0511.10, eif-3.E	CSR Class 22G		71.4495	-0.0465908	0.974824		74.8391	-1.13622	1.42245e-05
WBGene00001229	D2013.7, eif-3.F	CSR Class 22G		23.5071	-0.753844	0.549461		24.727	-0.46481	0.354942
WBGene00001230	eif-3.G, F22B5.2	ALG Class 26G		0.910147	-0.00253873	NA		3.28182	2.76414	0.0446909
WBGene00001230	eif-3.G, F22B5.2	CSR Class 22G		53.3819	-0.263774	0.856739		67.9731	-0.846877	0.000238116
WBGene00001231	C41D11.2, eif-3.H	CSR Class 22G		23.1367	0.458513	0.791884		33.7697	-1.04877	0.00198359
WBGene00001232	eif-3.I, Y74C10AR.1	CSR Class 22G		57.7869	-0.186832	0.891096		74.3699	-0.837605	0.000260452
WBGene00001233	eif-3.K, T16G1.11	CSR Class 22G		24.2275	-0.28786	0.896976		29.1296	-1.26148	0.00117794
WBGene00001234	C47B2.5, eif-6	CSR Class 22G		77.6055	-0.118963	0.92881		97.8355	-0.914234	2.95791e-06
WBGene00001235	elb-1, Y41C4A.10	CSR Class 22G		68.5431	-0.409829	0.635472		60.9737	-0.595656	0.0321386
WBGene00001241	D2024.3, elo-3	CSR Class 22G		78.8791	-0.652232	0.170078		75.0082	-0.508314	0.0371302
WBGene00001245	elo-7, F56H11.3	ALG Class 26G		2.3721	2.4952	NA		7.78636	1.84425	0.0216229
WBGene00001246	elo-8, Y47D3A.30	ALG Class 26G		7.87842	1.94944	NA		27.3515	2.50549	2.09068e-08
WBGene00001247	elo-9, Y53F4B.2	WAGO Class 22G		4.73099	1.52553	NA		4.64654	-0.0800173	0.948718
WBGene00001258	emb-4, Y80D3A.2	CSR Class 22G		83.8408	-0.254991	0.799953		103.661	-1.01698	1.17317e-05
WBGene00001259	emb-5, T04A8.14	CSR Class 22G		134.255	0.0516339	0.96132		189.707	-0.763208	5.84521e-06
WBGene00001262	emb-8, K10D2.6	CSR Class 22G		66.3045	-0.28994	0.782521		81.4828	-1.04269	1.25728e-06
WBGene00001281	emb-27, F10B5.6	CSR Class 22G		76.0791	-0.0903331	0.946335		97.9497	-0.858388	9.72713e-05
WBGene00001284	emb-30, F54C8.3	CSR Class 22G		153.243	0.094043	0.928711		178.38	-0.973282	1.07686e-10
WBGene00001303	F32D8.6, sec-61.G	ALG Class 26G		4.74181	-0.594283	NA		7.41403	2.9496	0.000869703
WBGene00001303	F32D8.6, sec-61.G	CSR Class 22G		25.1607	-0.118172	0.953298		27.5554	-1.11136	0.0174806
WBGene00001309	emr-1, M01D7.6	CSR Class 22G		61.9149	0.0155596	0.992633		78.2183	-0.509169	0.0729246
WBGene00001320	ent-1, ZK809.4	CSR Class 22G		19.3744	0.269871	0.911378		34.675	-0.362787	0.319913
WBGene00001325	C44H4.7, eor-2	WAGO Class 22G		3.69225	-0.691984	NA		3.93978	-1.91816	0.102882
WBGene00001328	epi-1, K08C7.3	CSR Class 22G		0	NA	NA		0	NA	NA
WBGene00001329	epn-1, T04C10.2	CSR Class 22G		12.9961	-0.204115	0.946594		16.0563	-1.43004	0.00537299
WBGene00001330	eps-8, Y57G11C.24	CSR Class 22G		36.8029	-0.133081	0.941944		37.5918	-1.5169	8.14916e-05
WBGene00001332	eri-1, T07A9.5	CSR Class 22G		25.8859	0.22396	0.922884		44.1454	-1.28471	7.04921e-05
WBGene00001334	ero-1, Y105E8B.8	ALG Class 26G		0.646655	-1.75571	NA		2.71458	3.12338	0.0555487
WBGene00001334	ero-1, Y105E8B.8	CSR Class 22G		4.82987	-1.04267	NA		6.46443	-1.25558	0.164944
WBGene00001335	F35A5.8	WAGO Class 22G		6.08012	-0.150254	NA		7.24661	-0.656503	0.541703
WBGene00001336	qars-1, Y41E3.4	CSR Class 22G		64.8755	-0.411409	0.621952		65.2683	-0.900507	0.000564374
WBGene00001337	ears-1, ZC434.5	CSR Class 22G		99.1529	-0.533967	0.269161		95.0487	-0.867586	0.000416975
WBGene00001340	etr-1, T01D1.2	CSR Class 22G		61.9398	-0.165401	0.899744		65.9639	-0.356882	0.264816
WBGene00001352	evl-14, H38K22.1	CSR Class 22G		54.0367	0.0644094	0.965183		66.5648	-0.734878	0.00429801
WBGene00001358	evl-20, F22B5.1	CSR Class 22G		15.9715	0.0368298	0.990061		22.5665	-1.38909	0.00142629
WBGene00001365	exc-4, Y105E8A.22	CSR Class 22G		62.6229	0.176628	0.906379		70.7181	-0.503551	0.0424022
WBGene00001371	exl-1, F26H11.5	ALG Class 26G		7.03428	0.287843	NA		17.6885	2.09803	0.000189702
WBGene00001372	exo-3, R09B3.1	CSR Class 22G		64.7066	0.145771	0.913724		64.9622	-0.779857	0.00480811
WBGene00001394	fat-2, W02A2.1	WAGO Class 22G		3.16146	-1.3864	NA		4.13649	-1.17713	0.319049
WBGene00001396	fat-4, T13F2.1	CSR Class 22G		12.1101	-0.565037	0.837178		25.6299	-1.50925	0.00240566
WBGene00001401	fbf-1, H12I13.4	CSR Class 22G		179.465	-0.278959	0.633956		172.358	-1.07943	1.98671e-11
WBGene00001402	F21H12.5, fbf-2	CSR Class 22G		162.663	-0.245516	0.725289		207.674	-1.15316	2.06287e-14
WBGene00001406	F48F5.5, fce-2	WAGO Class 22G		22.6561	0.322727	0.87295		35.3017	-0.717387	0.0389781
WBGene00001412	fem-2, T19C3.8	CSR Class 22G		51.6442	-0.131613	0.93489		62.0839	-0.77765	0.00733474
WBGene00001414	F43G9.6, fer-1	WAGO Class 22G		1.35749	-1.93632	NA		2.15931	-0.482503	0.779677
WBGene00001423	fib-1, T01C3.7	CSR Class 22G		549.156	-0.0153054	0.980431		551.605	-1.10831	6.23074e-24
WBGene00001426	F36H1.1, fkb-1	ALG Class 26G		1.32852	1.4963	NA		2.07829	3.51449	0.0436561
WBGene00001427	fkb-2, Y18D10A.19	ALG Class 26G		0.144479	0.566576	NA		2.38006	4.52599	0.00666345
WBGene00001427	fkb-2, Y18D10A.19	CSR Class 22G		339.598	-0.33171	0.272513		363.181	-0.607124	1.43732e-06
WBGene00001430	C50F2.6, fkb-5	WAGO Class 22G		2.13741	0.117783	NA		0	NA	NA
WBGene00001431	F31D4.3, fkb-6	CSR Class 22G		85.2896	-0.634012	0.150247		80.5998	-1.33785	1.63611e-08
WBGene00001433	fkb-8, Y18D10A.25	WAGO Class 22G		146.88	-0.0356814	0.971049		156.961	-0.375458	0.0616661
WBGene00001435	C29F7.4, fkh-3	CSR Class 22G		2.10952	-0.562131	NA		2.19356	-1.72028	0.25842
WBGene00001436	C29F7.5, fkh-4	CSR Class 22G		3.71371	-0.871236	NA		1.49442	-2.59775	0.206089
WBGene00001439	F26D12.1, fkh-7	CSR Class 22G		1.67824	0.150888	NA		3.28359	1.16153	0.399938
WBGene00001443	B0523.5, fli-1	CSR Class 22G		94.1722	-0.298587	0.715451		101.474	-1.19109	4.15026e-10
WBGene00001459	F15D4.8, flp-16	WAGO Class 22G		5.39849	-0.966111	NA		10.2551	-1.22754	0.0878771
WBGene00001468	F09B12.6, flr-4	WAGO Class 22G		0.46198	0.524172	NA		0.706908	0.533253	NA
WBGene00001470	baz-2, ZK783.4	CSR Class 22G		13.6496	-0.142414	0.966838		9.78894	-1.59182	0.0197198
WBGene00001480	fmo-5, H24K24.5	WAGO Class 22G		2.78631	1.5787	NA		4.9783	-0.217963	0.856656
WBGene00001482	fog-2, Y113G7B.5	CSR Class 22G		10.7352	-0.909731	0.663177		16.0958	-1.29587	0.0173768
WBGene00001484	fox-1, T07D1.4	CSR Class 22G		4.88501	-0.135055	NA		4.843	-2.18205	0.0542682
WBGene00001485	fre-1, Y113G7A.8	WAGO Class 22G		39.966	-0.0588933	0.975022		57.6311	-0.776736	0.00877791
WBGene00001486	F59G1.7, frh-1	CSR Class 22G		3.726	0.240513	NA		7.92465	-0.716555	0.446983
WBGene00001487	frk-1, T04B2.2	ALG Class 26G		5.50707	1.49963	NA		18.7565	3.4684	5.04385e-08
WBGene00001488	frm-1, ZK270.2	ALG Class 26G		0.704065	2.76444	NA		1.47015	3.82744	0.0438448
WBGene00001488	frm-1, ZK270.2	WAGO Class 22G		156.963	-0.239138	0.725327		160.928	-0.583493	0.000185243
WBGene00001491	C24A11.8, frm-4	CSR Class 22G		70.7095	-0.112829	0.933318		65.2114	-0.820607	0.00125367
WBGene00001496	F25H9.5, frm-10	WAGO Class 22G		12.4021	-0.348948	0.900772		12.7805	-0.767198	0.237976
WBGene00001497	fars-1, T08B2.9	CSR Class 22G		77.6069	-0.0667189	0.959438		73.3558	-1.26017	1.75518e-07
WBGene00001498	F22B5.9, fars-3	CSR Class 22G		54.8928	-0.279944	0.802617		63.9564	-0.915041	0.00215059
WBGene00001503	fum-1, H14A12.2	CSR Class 22G		26.4594	-0.174916	0.936018		26.9102	-1.00473	0.0257522
WBGene00001505	fut-1, K08F8.3	ALG Class 26G		0.934013	-3.52275	NA		1.30935	-0.148381	0.950839
WBGene00001509	fzo-1, ZK1248.14	CSR Class 22G		102.665	0.026502	0.979284		133.665	-1.54059	2.52535e-16
WBGene00001510	fzr-1, ZK1307.6	CSR Class 22G		108.727	-0.032241	0.978861		104.341	-0.676092	0.00361464
WBGene00001511	fzy-1, ZK177.6	CSR Class 22G		87.7367	-0.28898	0.733294		98.9418	-0.979505	4.98777e-06
WBGene00001513	gad-1, T05H4.14	CSR Class 22G		101.057	-0.0778814	0.952993		158.612	-0.937146	6.14548e-07
WBGene00001514	C05D2.5, xnd-1	CSR Class 22G		88.908	0.153913	0.891479		129.453	-1.19871	1.45555e-11
WBGene00001516	gap-2, ZK899.8	CSR Class 22G		5.58279	0.616232	NA		1.67508	-1.6297	0.40744
WBGene00001520	gas-1, K09A9.5	WAGO Class 22G		6.83817	0.443078	NA		13.4609	-0.651514	0.328668
WBGene00001522	D2089.5, gbh-1	WAGO Class 22G		6.85977	0.48987	NA		3.96174	-1.32945	0.22512
WBGene00001523	gbh-2, M05D6.7	WAGO Class 22G		1.63773	1.86666	NA		1.50353	-0.348788	0.883664
WBGene00001526	gck-1, T19A5.2	CSR Class 22G		167.912	-0.0356556	0.971049		215.499	-1.0681	3.35874e-10
WBGene00001527	F37B12.2, gcs-1	CSR Class 22G		37.4351	0.0988751	0.957088		38.32	-0.0596317	0.888421
WBGene00001538	F08B1.2, gcy-12	ALG Class 26G		0.137291	0.566576	NA		0.103421	0.30274	NA
WBGene00001546	F22E5.3, gcy-21	ERGO Class 26G		0	NA	NA		0	NA	NA
WBGene00001548	gcy-23, T26C12.4	WAGO Class 22G		0.896489	-0.0144888	NA		0.967268	-3.6467	NA
WBGene00001556	C46E1.2, gcy-36	WAGO Class 22G		0.147713	0.566576	NA		0.76618	-1.38214	NA
WBGene00001558	gdi-1, Y57G11C.10	ALG Class 26G		0.556351	2.4265	NA		3.79594	4.42309	0.00185348
WBGene00001562	B0513.1, lin-66	CSR Class 22G		27.391	-0.284021	0.891168		25.5426	-0.672978	0.102197
WBGene00001563	C05C8.4, gei-6	CSR Class 22G		295.197	-0.0870563	0.899744		292.544	-0.965267	7.65692e-14
WBGene00001565	C14B9.6, gei-8	ALG Class 26G		0.56972	-2.8457	NA		6.25586	1.2789	0.181212
WBGene00001565	C14B9.6, gei-8	CSR Class 22G		23.7162	-0.319065	0.869697		30.941	-1.56043	0.000183737
WBGene00001566	acdh-13, C28C12.9	CSR Class 22G		83.3116	-0.145756	0.896909		88.1398	-0.913138	7.06532e-05
WBGene00001568	F32H2.1, snpc-4	CSR Class 22G		108.601	-0.143924	0.882854		116.791	-1.19599	1.01491e-10
WBGene00001569	F52D2.4, meg-3	CSR Class 22G		7.15116	-0.236803	NA		10.7381	-0.757039	0.326254
WBGene00001571	gei-14, K01C8.5	CSR Class 22G		171.38	0.0525062	0.955696		216.124	-0.925651	1.24189e-08
WBGene00001574	gei-17, W10D5.3	CSR Class 22G		20.8668	-0.39625	0.83502		22.942	-1.29323	0.00544853
WBGene00001579	F56A11.1, gex-2	CSR Class 22G		21.3817	-0.310473	0.88321		16.4192	-0.915955	0.103221
WBGene00001580	F28D1.10, gex-3	CSR Class 22G		146.991	0.0821388	0.936018		171.907	-0.687411	0.00024792
WBGene00001582	gfi-2, K02A11.1	CSR Class 22G		24.0401	0.200033	0.93489		26.2726	-0.320259	0.488244
WBGene00001583	gfi-3, M163.4	WAGO Class 22G		7.42659	-0.809463	NA		7.56048	0.335763	0.732437
WBGene00001584	F45E4.10, nrde-4	CSR Class 22G		41.0145	0.132298	0.942926		46.0669	-0.867181	0.00403196
WBGene00001585	gfl-1, M04B2.3	CSR Class 22G		14.7122	0.0506718	0.984606		21.7386	-1.12837	0.0117533
WBGene00001589	gip-1, H04J21.3	CSR Class 22G		110.82	0.0118903	0.991702		120.116	-0.50131	0.0143337
WBGene00001590	C45G3.3, lipt-1	CSR Class 22G		3.72605	0.0467878	NA		5.74329	-0.347476	0.764641
WBGene00001595	gld-1, T23G11.3	CSR Class 22G		166.88	0.133666	0.873334		201.8	-0.608642	3.32699e-05
WBGene00001596	gld-2, ZC308.1	CSR Class 22G		187.086	-0.100409	0.901203		189.91	-0.610157	0.000452481
WBGene00001597	gld-3, T07F8.3	CSR Class 22G		59.7734	0.120617	0.9392		73.9465	-0.701089	0.0186975
WBGene00001598	glh-1, T21G5.3	CSR Class 22G		462.373	0.0584501	0.931385		428.774	-0.640506	2.5008e-10
WBGene00001599	C55B7.1, glh-2	CSR Class 22G		97.6678	0.104705	0.92881		85.9101	-0.996426	7.69577e-07
WBGene00001600	B0414.6, glh-3	CSR Class 22G		123.245	-0.117935	0.906577		133.008	-0.890425	8.99937e-06
WBGene00001601	glh-4, T12F5.3	ALG Class 26G		1.63952	0.724012	NA		2.34693	0.495342	0.780269
WBGene00001601	glh-4, T12F5.3	CSR Class 22G		628.243	0.0858008	0.87295		882.948	-0.767632	1.41889e-15
WBGene00001602	C45B2.5, gln-1	CSR Class 22G		5.1862	-0.407616	NA		4.64408	-1.15891	0.281584
WBGene00001603	gln-2, K03H1.1	ALG Class 26G		0.454792	0.495785	NA		3.12515	3.32298	0.0313496
WBGene00001606	F26D10.10, gln-5	CSR Class 22G		19.7841	0.43	0.81876		23.329	-0.948093	0.0272253
WBGene00001607	C28D4.3, gln-6	CSR Class 22G		82.6747	-0.36824	0.635472		94.8367	-0.65688	0.00182549
WBGene00001615	C06A8.9, glr-4	WAGO Class 22G		0	NA	NA		0.309717	1.58422	NA
WBGene00001629	gly-4, Y116F11B.12	WAGO Class 22G		29.2161	0.00109983	0.9995		30.7474	-0.369719	0.439381
WBGene00001630	gly-5, Y39E4B.12	CSR Class 22G		13.1846	0.237205	0.93489		23.3326	-0.528449	0.268409
WBGene00001632	gly-7, Y46H3A.6	CSR Class 22G		68.3153	-0.311935	0.791442		65.6033	-0.745395	0.00226102
WBGene00001635	gly-10, Y45F10D.3	ALG Class 26G		0.233503	-1.35698	NA		0.698465	1.67612	NA
WBGene00001635	gly-10, Y45F10D.3	CSR Class 22G		88.8434	-0.134471	0.901203		99.0818	-0.526136	0.0194993
WBGene00001638	B0416.6, gly-13	WAGO Class 22G		6.77026	-0.180391	NA		12.511	-0.361839	0.631319
WBGene00001639	gly-14, M01F1.1	WAGO Class 22G		1.4162	1.38252	NA		3.02027	-1.18027	0.393561
WBGene00001647	gna-2, T23G11.2	CSR Class 22G		8.44621	-0.507397	NA		16.5881	-0.881518	0.108242
WBGene00001648	C26C6.2, goa-1	CSR Class 22G		42.9471	0.490746	0.664205		63.4835	-0.0569539	0.863262
WBGene00001649	gob-1, H13N06.3	CSR Class 22G		4.15675	0.701927	NA		2.14099	-0.912583	0.577623
WBGene00001651	gon-2, T01H8.5	CSR Class 22G		13.1311	0.0777596	0.978861		19.0163	-1.39477	0.00640821
WBGene00001653	gon-4, K04D7.5	CSR Class 22G		69.288	-0.438667	0.583281		62.2578	-1.0555	1.52763e-05
WBGene00001660	C34E10.3, gop-1	CSR Class 22G		86.2947	-0.0921237	0.942926		106.427	-1.15098	6.78453e-09
WBGene00001661	C34E10.2, gop-2	CSR Class 22G		31.911	0.1719	0.931781		32.9974	-1.25947	0.000650403
WBGene00001662	C34E10.1, gop-3	CSR Class 22G		31.896	0.145126	0.937604		51.4856	-1.40685	4.55704e-06
WBGene00001666	gpa-4, T07A9.7	WAGO Class 22G		7.15222	-1.82331	NA		4.13234	0.948089	0.436948
WBGene00001671	F56H9.4, gpa-9	WAGO Class 22G		3.03555	2.02163	NA		3.92801	-1.17739	0.338037
WBGene00001679	F13D12.7, gpb-1	CSR Class 22G		83.4368	0.0247397	0.983378		105.255	-0.760679	0.000712635
WBGene00001680	F52A8.2, gpb-2	WAGO Class 22G		1.46837	-0.0315129	NA		1.35028	1.92025	0.366721
WBGene00001682	F08B6.2, gpc-2	CSR Class 22G		10.5426	0.0800289	0.979239		8.87453	-0.574718	0.515008
WBGene00001683	gpd-1, T09F3.3	ALG Class 26G		6.16243	-1.53259	NA		16.312	2.64947	6.73099e-06
WBGene00001683	gpd-1, T09F3.3	CSR Class 22G		122.918	0.0240429	0.980663		163.904	-0.295605	0.119857
WBGene00001686	F33H1.2, gpd-4	ALG Class 26G		1.51036	1.52249	NA		5.29828	4.15164	0.00213134
WBGene00001686	F33H1.2, gpd-4	CSR Class 22G		105.137	-0.0580131	0.957088		140.924	-0.757565	9.97106e-06
WBGene00001688	F22B7.13, gpr-1	CSR Class 22G		316.598	-0.0936941	0.902716		402.184	-1.15892	4.14855e-23
WBGene00001689	C38C10.4, gpr-2	CSR Class 22G		304.68	-0.0427186	0.957088		399.365	-1.18381	1.06053e-24
WBGene00001700	grd-11, K02E2.2	WAGO Class 22G		0	NA	NA		0	NA	NA
WBGene00001705	grd-16, Y69A2AL.1	WAGO Class 22G		0	NA	NA		0.35394	1.75352	NA
WBGene00001708	F19C6.1, grk-1	CSR Class 22G		5.06002	-0.632626	NA		3.25583	0.415753	0.76817
WBGene00001736	F40C5.3, grl-27	WAGO Class 22G		2.18845	-0.589216	NA		2.58981	-0.276693	0.876617
WBGene00001740	gro-1, ZC395.6	CSR Class 22G		4.34215	0.0175928	NA		5.92211	-0.858284	0.330982
WBGene00001743	grp-1, K06H7.4	CSR Class 22G		20.7078	0.441147	0.816142		21.4726	-1.17291	0.00962238
WBGene00001744	gars-1, T10F2.1	CSR Class 22G		136.431	0.183587	0.812551		157.682	-0.801583	4.31937e-07
WBGene00001745	gsa-1, R06A10.2	WAGO Class 22G		34.0944	-0.959607	0.367414		37.1129	-0.20704	0.680437
WBGene00001746	gsk-3, Y18D10A.5	CSR Class 22G		37.0704	-0.246575	0.875731		54.0419	-0.492861	0.0764549
WBGene00001747	F29F11.6, gsp-1	CSR Class 22G		34.0911	0.577376	0.638123		45.7429	-0.900026	0.00698354
WBGene00001748	F56C9.1, gsp-2	CSR Class 22G		147.376	0.134177	0.885162		186.728	-0.621091	0.000157876
WBGene00001749	gst-1, R107.7	CSR Class 22G		14.3197	-0.307182	0.906286		23.3009	-0.410293	0.432262
WBGene00001758	gst-10, Y45G12C.2	WAGO Class 22G		0	NA	NA		0	NA	NA
WBGene00001764	F37B1.5, gst-16	WAGO Class 22G		7.13856	-0.336104	NA		16.0905	-0.498982	0.365452
WBGene00001793	gsy-1, Y46G5A.31	CSR Class 22G		93.1947	-0.165573	0.880191		114.278	-0.254989	0.287606
WBGene00001808	gut-2, T10G3.6	CSR Class 22G		19.2453	-0.591471	0.74268		16.9399	-0.161521	0.807385
WBGene00001812	F43E2.4, haf-2	CSR Class 22G		34.3977	0.285911	0.863789		38.7475	-1.03442	0.00357925
WBGene00001813	F57A10.3, haf-3	CSR Class 22G		37.4014	-0.678423	0.497237		40.4527	-0.629173	0.0540752
WBGene00001814	haf-4, W04C9.1	WAGO Class 22G		67.4993	-1.38511	0.00117901		85.3593	-1.02345	8.48025e-07
WBGene00001815	hmt-1, W09D6.6	CSR Class 22G		13.012	0.712532	0.759192		11.8977	-0.188008	0.793423
WBGene00001820	F53B2.6, ham-1	CSR Class 22G		0.44314	2.08845	NA		0.87318	-1.76851	NA
WBGene00001827	C46A5.9, hcf-1	CSR Class 22G		63.2168	-0.0932109	0.952993		73.3469	-0.628471	0.0100882
WBGene00001829	hcp-1, ZK1055.1	CSR Class 22G		1134.82	-0.25381	0.342806		1210.93	-0.855028	3.01689e-26
WBGene00001830	hcp-2, T06E4.1	CSR Class 22G		225.977	-0.199936	0.760335		230.617	-1.0577	3.04398e-16
WBGene00001831	F58A4.3, hcp-3	CSR Class 22G		781.77	-0.20601	0.56321		667.424	-0.970233	2.03808e-22
WBGene00001832	hcp-4, T03F1.9	CSR Class 22G		457.041	-0.110735	0.842355		568.717	-0.954686	4.52414e-24
WBGene00001833	hcp-6, Y110A7A.1	CSR Class 22G		236.878	-0.398569	0.302024		259.461	-1.08953	1.81471e-17
WBGene00001834	C53A5.3, hda-1	CSR Class 22G		81.7943	0.0881382	0.943364		113.69	-0.916675	1.11614e-06
WBGene00001835	C08B11.2, hda-2	CSR Class 22G		25.806	-0.38055	0.82895		31.3794	-0.83143	0.0270796
WBGene00001836	hda-3, R06C1.1	WAGO Class 22G		36.3951	-0.241902	0.880191		32.6149	-0.719633	0.0438976
WBGene00001837	C10E2.3, hda-4	CSR Class 22G		8.43045	0.469123	NA		8.57826	-2.0469	0.00413535
WBGene00001837	C10E2.3, hda-4	WAGO Class 22G		8.43045	0.469123	NA		8.57826	-2.0469	0.00413535
WBGene00001840	C26D10.2, hel-1	ALG Class 26G		2.16623	-2.70408	NA		1.34173	3.69994	0.0593902
WBGene00001840	C26D10.2, hel-1	CSR Class 22G		219.63	0.0697889	0.936018		248.189	-1.07323	3.73513e-17
WBGene00001851	F38A6.3, hif-1	CSR Class 22G		11.5632	-0.0765161	0.980775		7.86259	-1.47704	0.0563236
WBGene00001854	F22F1.1, hil-3	WAGO Class 22G		65.1656	-0.103731	0.938479		65.2547	-0.3565	0.178397
WBGene00001855	C18G1.5, hil-4	ALG Class 26G		0.147713	0.566576	NA		2.30439	0.0945508	0.959943
WBGene00001855	C18G1.5, hil-4	CSR Class 22G		629.518	-0.341829	0.207961		555.213	-0.816347	7.06457e-15
WBGene00001856	B0414.3, hil-5	CSR Class 22G		79.8234	-0.19408	0.855789		83.4276	-1.00528	1.79484e-06
WBGene00001859	hil-8, T05E8.2	WAGO Class 22G		66.0035	0.311549	0.764561		68.1345	1.07144	5.33783e-05
WBGene00001860	F28B3.7, him-1	CSR Class 22G		106.986	-0.081541	0.946594		116.37	-1.33954	9.43662e-12
WBGene00001862	him-3, ZK381.1	CSR Class 22G		87.5486	-0.201681	0.835924		111.134	-1.21219	1.29758e-09
WBGene00001864	D1086.4, him-5	CSR Class 22G		13.4629	-0.215859	0.946038		21.4828	-0.707583	0.110264
WBGene00001865	him-6, T04A11.6	CSR Class 22G		123.533	-0.253848	0.768214		141.931	-0.854842	6.34125e-06
WBGene00001869	him-10, R12B2.4	CSR Class 22G		32.4436	-0.345983	0.827209		34.2377	-1.28956	0.000145514
WBGene00001872	him-14, ZK1127.11	CSR Class 22G		17.604	-0.536672	0.781136		27.7147	-0.701379	0.0926334
WBGene00001874	him-17, T09E8.2	CSR Class 22G		70.2917	0.166505	0.890695		84.5518	-1.08555	2.98896e-06
WBGene00001879	F45F2.3, his-5	WAGO Class 22G		4.12872	-0.293165	NA		2.39808	-1.80557	0.23715
WBGene00001892	his-18, K06C4.10	WAGO Class 22G		3.94966	-0.613783	NA		1.8661	-1.74426	0.300659
WBGene00001898	his-24, M163.3	WAGO Class 22G		183.644	-0.437984	0.198305		181.407	-0.406587	0.026834
WBGene00001902	his-28, K06C4.2	WAGO Class 22G		4.29683	-0.400251	NA		1.56928	-1.41196	0.436504
WBGene00001905	F17E9.12, his-31	WAGO Class 22G		3.73784	-0.921329	NA		2.33391	-0.878	0.580275
WBGene00001909	C50F4.13, his-35	WAGO Class 22G		10.0413	-0.391448	NA		11.2804	0.0690196	0.934497
WBGene00001911	C50F4.7, his-37	WAGO Class 22G		3.65334	-1.36718	NA		6.6957	-0.214602	0.848401
WBGene00001912	his-38, K03A1.6	WAGO Class 22G		1.50945	0.920476	NA		1.03004	-1.15955	NA
WBGene00001919	B0035.10, his-45	ALG Class 26G		0.169788	-1.35698	NA		0.147297	-1.13993	NA
WBGene00001924	F07B7.9, his-50	WAGO Class 22G		4.29683	-0.400251	NA		1.56928	-1.41196	0.436504
WBGene00001934	F55G1.11, his-60	WAGO Class 22G		16.1274	-0.466728	0.823715		10.028	-0.208566	0.809366
WBGene00001941	his-67, T23D8.5	WAGO Class 22G		10.752	-1.11118	0.559256		10.0305	-1.07202	0.116553
WBGene00001944	E03A3.4, his-70	ALG Class 26G		25.7325	-0.254479	0.906379		47.7839	1.77121	9.75387e-07
WBGene00001946	his-72, Y49E10.6	CSR Class 22G		87.1444	-0.142885	0.901203		112.856	-0.304225	0.138991
WBGene00001950	hlh-3, T24B8.6	CSR Class 22G		1.19084	2.33159	NA		4.32871	0.38707	0.76394
WBGene00001955	F58A4.7, hlh-11	WAGO Class 22G		16.5336	-0.721507	0.700912		12.8922	-0.329623	0.649786
WBGene00001971	hmg-1.1, Y48B6A.14	ALG Class 26G		1.15583	3.47515	NA		1.25452	3.6002	0.0790725
WBGene00001971	hmg-1.1, Y48B6A.14	CSR Class 22G		35.1561	-0.484378	0.694585		47.2052	-0.661891	0.0789367
WBGene00001972	F47D12.4, hmg-1.2	CSR Class 22G		51.2162	-0.0443479	0.978427		63.1194	-0.698716	0.0216229
WBGene00001973	C32F10.5, hmg-3	CSR Class 22G		70.7433	-0.204462	0.85114		92.2017	-0.948563	7.24131e-06
WBGene00001974	hmg-4, T20B12.8	CSR Class 22G		106.609	-0.0691154	0.952402		108.454	-1.14484	5.56967e-09
WBGene00001975	F45E4.9, hmg-5	CSR Class 22G		10.907	-0.0627076	0.983817		9.2601	0.121974	0.90519
WBGene00001976	hmg-11, T05A7.4	WAGO Class 22G		87.9844	-0.382976	0.668559		68.854	-0.182494	0.614146
WBGene00001977	hmg-12, Y17G7A.1	ALG Class 26G		1.46176	-2.07232	NA		2.09001	0.966966	0.605321
WBGene00001977	hmg-12, Y17G7A.1	CSR Class 22G		730.855	-0.0187222	0.975153		954.587	-0.949046	4.62729e-27
WBGene00001978	hmp-1, R13H4.4	CSR Class 22G		44.2757	-0.226645	0.882586		59.9683	-0.935614	0.000781908
WBGene00001979	hmp-2, K05C4.6	CSR Class 22G		199.81	-0.234066	0.691819		175.909	-0.862131	4.7554e-07
WBGene00001980	hmr-1, W02B9.1	CSR Class 22G		85.9063	0.192895	0.846437		102.677	-0.283409	0.286483
WBGene00001983	E04A4.4, hoe-1	CSR Class 22G		37.0528	-0.0576147	0.975647		37.8488	-0.580107	0.0892386
WBGene00001995	hpl-1, K08H2.6	WAGO Class 22G		4.07379	-0.249683	NA		3.3965	-1.02071	0.447616
WBGene00001997	hpr-9, Y39A1A.23	CSR Class 22G		44.0602	-0.32308	0.805034		57.5796	-0.335551	0.321416
WBGene00001999	F42A6.7, hrpa-1	CSR Class 22G		202.962	-0.265942	0.597154		199.178	-0.881128	4.95467e-08
WBGene00002000	F58D5.1, hrpr-1	CSR Class 22G		119.502	-0.361322	0.553148		100.06	-1.2063	1.06718e-07
WBGene00002001	hars-1, T11G6.1	CSR Class 22G		46.6741	0.0693843	0.968458		67.5269	-0.849843	0.00142672
WBGene00002002	hsb-1, K08E7.2	CSR Class 22G		30.8059	-0.341334	0.826368		23.9251	-0.881021	0.0449462
WBGene00002005	F26D10.3, hsp-1	ALG Class 26G		3.5335	0.904302	NA		7.20593	2.19083	0.0163861
WBGene00002005	F26D10.3, hsp-1	CSR Class 22G		287.237	-0.907983	4.17431e-06		242.221	-1.3248	1.30033e-23
WBGene00002006	hsp-2, K09C4.3	WAGO Class 22G		12.3319	-0.615793	0.783268		8.81811	-0.736228	0.333104
WBGene00002008	F43E2.8, hsp-4	CSR Class 22G		167.532	-0.249484	0.695479		152.472	-0.857525	6.56454e-06
WBGene00002010	C37H5.8, hsp-6	CSR Class 22G		49.7076	-0.969163	0.0941444		42.8934	-0.824369	0.00729023
WBGene00002025	hsp-60, Y22D7AL.5	CSR Class 22G		563.452	-0.482815	0.0152447		455.687	-0.782206	4.88666e-12
WBGene00002027	hsr-9, T05F1.6	CSR Class 22G		97.4384	-0.468514	0.530216		101.562	-1.10983	3.13308e-08
WBGene00002032	F41H10.10, htp-1	CSR Class 22G		515.152	0.047527	0.942219		772.715	-0.77367	1.23937e-18
WBGene00002033	htp-2, Y73B6BL.2	CSR Class 22G		93.4858	-0.102482	0.93249		131.739	-0.992584	3.91314e-09
WBGene00002034	F57C9.5, htp-3	CSR Class 22G		238.2	0.210913	0.737246		272.623	-0.826469	8.06088e-10
WBGene00002035	F29D10.4, hum-1	CSR Class 22G		21.1011	0.209693	0.929455		33.5507	-1.09029	0.00129251
WBGene00002036	F36D4.3, hum-2	CSR Class 22G		883.675	-0.142281	0.759192		1065.1	-1.07351	9.73553e-38
WBGene00002040	F56A6.2, hum-7	WAGO Class 22G		8.20349	0.654443	NA		11.2555	0.51327	0.443414
WBGene00002045	C56C10.8, icd-1	ALG Class 26G		1.04313	2.10649	NA		0.3251	1.64603	NA
WBGene00002045	C56C10.8, icd-1	CSR Class 22G		78.5993	-0.34657	0.706347		78.524	-0.681919	0.00333205
WBGene00002046	C01F6.8, icln-1	CSR Class 22G		20.8823	-0.652761	0.664205		21.4443	-1.26716	0.00870482
WBGene00002047	icp-1, Y39G10AR.13	CSR Class 22G		1157.04	-0.14406	0.729998		1493.73	-0.711583	1.3068e-20
WBGene00002048	B0244.2, ida-1	WAGO Class 22G		5.33178	-0.26717	NA		12.4942	1.97484	0.000706597
WBGene00002059	F53A2.6, ife-1	ALG Class 26G		3.5529	1.43864	NA		8.38708	1.71623	0.0330553
WBGene00002059	F53A2.6, ife-1	CSR Class 22G		48.9341	0.133321	0.933009		58.9204	-0.640322	0.018238
WBGene00002061	B0348.6, ife-3	CSR Class 22G		98.1346	-0.141112	0.901203		107.873	-0.421606	0.0512234
WBGene00002062	C05D9.5, ife-4	CSR Class 22G		1.44317	-1.28011	NA		1.10854	-0.0274535	NA
WBGene00002064	iff-1, T05G5.10	ALG Class 26G		6.13518	0.5587	NA		10.9315	3.12441	8.8683e-05
WBGene00002065	F54C9.1, iff-2	WAGO Class 22G		31.7626	0.221262	0.901203		42.3182	0.366584	0.285515
WBGene00002066	ifg-1, M110.4	ALG Class 26G		0	NA	NA		1.7312	0.0370881	0.987503
WBGene00002066	ifg-1, M110.4	CSR Class 22G		165.829	-0.28195	0.588544		155.255	-0.789428	5.26524e-07
WBGene00002068	C27A2.3, ify-1	CSR Class 22G		18.0234	-0.338538	0.891479		20.0652	-1.24102	0.0156017
WBGene00002070	ile-1, K07A1.8	ALG Class 26G		1.09247	2.08607	NA		3.51845	4.29419	0.00423304
WBGene00002072	ima-1, T19B10.7	CSR Class 22G		34.995	0.083839	0.963115		27.0929	-0.981684	0.00719913
WBGene00002073	F26B1.3, ima-2	CSR Class 22G		93.0483	-0.177191	0.868783		82.3937	-0.939016	5.08118e-05
WBGene00002074	F32E10.4, ima-3	ALG Class 26G		0.896489	-0.0144888	NA		0.914374	2.15365	NA
WBGene00002074	F32E10.4, ima-3	CSR Class 22G		240.222	0.231853	0.688547		265.093	-0.614572	1.31779e-05
WBGene00002075	F28B3.8, imb-1	CSR Class 22G		67.993	-0.281973	0.782521		82.806	-0.709524	0.00660545
WBGene00002076	imb-2, R06A4.4	CSR Class 22G		53.473	-0.295396	0.806201		61.6329	-0.492244	0.0627809
WBGene00002076	imb-2, R06A4.4	WAGO Class 22G		53.473	-0.295396	0.806201		61.6329	-0.492244	0.0627809
WBGene00002077	C53D5.6, imb-3	CSR Class 22G		199.992	-0.269428	0.578686		289.927	-0.704061	1.08528e-07
WBGene00002078	xpo-1, ZK742.1	CSR Class 22G		111.304	-0.240986	0.778411		147.38	-0.915202	5.90812e-08
WBGene00002079	xpo-2, Y48G1A.5	CSR Class 22G		146.968	-0.588489	0.105048		137.629	-0.473285	0.00868363
WBGene00002081	F54G8.3, ina-1	WAGO Class 22G		4.23002	0.631634	NA		3.85306	-2.29898	0.0626211
WBGene00002083	F57B9.6, inf-1	ALG Class 26G		0.889302	-0.0451671	NA		0.936838	3.17768	NA
WBGene00002083	F57B9.6, inf-1	CSR Class 22G		156.517	0.133344	0.891168		155.905	-0.593247	0.00126135
WBGene00002088	ins-5, ZK84.3	WAGO Class 22G		7.16697	-0.999774	NA		7.75359	-0.140492	0.899756
WBGene00002100	F56F3.6, ins-17	WAGO Class 22G		16.0684	-0.451277	0.838004		19.8989	-0.447349	0.386539
WBGene00002117	F52B11.6, ins-34	WAGO Class 22G		0.381217	-0.395209	NA		0.844335	-0.0425661	NA
WBGene00002143	inx-21, Y47G6A.1	CSR Class 22G		10.7996	0.323632	0.926483		18.46	-0.657866	0.214805
WBGene00002144	inx-22, Y47G6A.2	CSR Class 22G		56.6644	-0.426402	0.664015		64.8371	-0.740584	0.00270781
WBGene00002147	C41C4.4, ire-1	ALG Class 26G		0.295427	1.50247	NA		0.108367	0.30274	NA
WBGene00002147	C41C4.4, ire-1	WAGO Class 22G		12.9964	-0.0215503	0.994414		17.6366	-0.605041	0.284245
WBGene00002148	F44C4.4, gon-14	CSR Class 22G		90.6835	-0.183098	0.846437		107.12	-0.768676	0.000105964
WBGene00002151	irk-3, K04G11.5	WAGO Class 22G		0.559586	2.43377	NA		0.475439	0.968389	NA
WBGene00002152	iars-1, R11A8.6	CSR Class 22G		64.9705	-0.0585246	0.968797		90.6937	-0.997252	8.24636e-06
WBGene00002153	C25A1.7, iars-2	CSR Class 22G		34.2163	0.25764	0.880183		42.6317	-0.856003	0.0131666
WBGene00002175	jac-1, Y105C5B.21	CSR Class 22G		14.8191	0.0173269	0.994414		11.7601	-1.64803	0.00528373
WBGene00002175	jac-1, Y105C5B.21	WAGO Class 22G		14.8191	0.0173269	0.994414		11.7601	-1.64803	0.00528373
WBGene00002177	F35C8.3, jkk-1	WAGO Class 22G		0	NA	NA		0.352792	0.357399	NA
WBGene00002181	K03D10.1, kal-1	WAGO Class 22G		5.64489	-0.690106	NA		9.61098	-0.0787763	0.935941
WBGene00002184	C47D12.7, kel-1	WAGO Class 22G		19.358	-1.6258	0.0712932		21.0278	-0.576727	0.233713
WBGene00002186	kel-10, T16H12.6	ALG Class 26G		3.62148	0.365055	NA		28.9647	2.82946	0.0014286
WBGene00002189	kin-1, ZK909.2	WAGO Class 22G		0.274582	1.41072	NA		0	NA	NA
WBGene00002191	B0205.7, kin-3	ALG Class 26G		0.233503	-1.35698	NA		1.78083	4.09183	0.0304978
WBGene00002191	B0205.7, kin-3	CSR Class 22G		42.5534	0.283362	0.835924		50.7039	-0.337945	0.297786
WBGene00002192	C10C6.1, kin-4	CSR Class 22G		53.2374	-0.257626	0.826529		57.4067	-0.820797	0.00311079
WBGene00002193	kin-5, T13H10.1	ALG Class 26G		4.06993	1.22738	NA		11.1757	2.61745	0.00044122
WBGene00002196	kin-10, T01G9.6	CSR Class 22G		27.8276	0.340495	0.851552		40.0077	-1.32591	0.000284613
WBGene00002198	F22D6.1, kin-14	ALG Class 26G		3.77286	-0.517589	NA		9.73989	2.25908	0.00517606
WBGene00002201	kin-18, T17E9.1	CSR Class 22G		79.9882	-0.443758	0.50789		79.6112	-0.905146	0.0022705
WBGene00002202	C03C10.1, kin-19	ALG Class 26G		0.61472	-1.5368	NA		5.30259	2.3697	0.0223616
WBGene00002202	C03C10.1, kin-19	CSR Class 22G		76.0624	0.165333	0.892773		93.8461	-0.259834	0.327465
WBGene00002203	F46F2.2, kin-20	WAGO Class 22G		2.70375	-0.162902	NA		3.34984	-1.2681	0.364377
WBGene00002204	kin-21, W08D2.8	ALG Class 26G		12.5916	0.210629	0.946594		53.3265	2.88706	1.43661e-17
WBGene00002206	K07F5.4, kin-24	ALG Class 26G		1.08852	2.08047	NA		11.4929	2.66778	0.000140354
WBGene00002208	kin-26, T06C10.6	ALG Class 26G		26.5773	0.726833	0.539425		58.1153	2.44681	2.00209e-18
WBGene00002212	B0523.1, kin-31	ALG Class 26G		1.48494	-0.678606	NA		4.58256	3.92856	0.00696421
WBGene00002214	klc-1, M7.2	CSR Class 22G		135.307	0.219407	0.787062		138.081	-0.706701	0.000251692
WBGene00002215	C18C4.10, klc-2	CSR Class 22G		3.681	0.0208864	NA		4.44162	-1.03205	0.328582
WBGene00002219	K11D9.1, klp-7	ALG Class 26G		0.48729	-1.17711	NA		4.36894	2.09642	0.0856736
WBGene00002219	K11D9.1, klp-7	CSR Class 22G		2460.44	-0.215661	0.449889		2399.86	-0.685014	5.02997e-23
WBGene00002220	C15C7.2, gcc-1	WAGO Class 22G		8.37289	-0.326987	NA		10.1118	0.0874367	0.921382
WBGene00002221	C33H5.4, klp-10	CSR Class 22G		942.419	0.0232113	0.968458		1332.49	-1.16528	1.41836e-42
WBGene00002222	F20C5.2, klp-11	WAGO Class 22G		10.5293	-0.96383	0.665249		2.60772	0.768588	0.638483
WBGene00002225	klp-15, M01E11.6	CSR Class 22G		1237.73	-0.0525767	0.929455		1386.77	-0.580881	1.54625e-11
WBGene00002226	C41G7.2, klp-16	CSR Class 22G		1722.18	-0.150141	0.733294		2172.44	-0.849976	4.54519e-25
WBGene00002227	klp-17, W02B12.7	ALG Class 26G		3.42714	1.55386	NA		11.8556	2.59877	0.000130125
WBGene00002228	C06G3.2, klp-18	CSR Class 22G		1033.34	-0.00380647	0.994414		1474.14	-1.08851	3.44063e-38
WBGene00002229	klp-19, Y43F4B.6	ALG Class 26G		0.614158	-0.330796	NA		0.441631	0.807104	NA
WBGene00002229	klp-19, Y43F4B.6	CSR Class 22G		922.12	-0.138578	0.747905		977.418	-1.0266	8.73079e-20
WBGene00002230	klp-20, Y50D7A.6	WAGO Class 22G		4.43557	-0.854716	NA		7.25497	0.861882	0.338971
WBGene00002231	C02F5.1, knl-1	ALG Class 26G		0	NA	NA		0.3429	0.31758	NA
WBGene00002231	C02F5.1, knl-1	CSR Class 22G		255.274	-0.107832	0.895198		299.579	-1.1858	1.70436e-19
WBGene00002238	kars-1, T02G5.9	CSR Class 22G		54.0382	-0.351379	0.762754		57.3409	-0.648382	0.0200739
WBGene00002240	F58D5.4, ksr-2	CSR Class 22G		120.804	-0.474191	0.373771		117.619	-0.577048	0.00378383
WBGene00002241	F10C2.2, kup-1	CSR Class 22G		22.8456	0.125156	0.953793		29.2779	-1.10505	0.00429852
WBGene00002244	laf-1, Y71H2AM.19	CSR Class 22G		61.3927	-0.273182	0.801024		76.7503	-0.754303	0.00222038
WBGene00002245	K08B4.1, lag-1	CSR Class 22G		145.955	-0.162471	0.852526		149.967	-0.99072	3.26303e-08
WBGene00002246	lag-2, Y73C8B.4	WAGO Class 22G		7.1045	1.21164	NA		0.937389	0.354663	NA
WBGene00002247	lam-1, W03F8.5	CSR Class 22G		1.63758	-0.937868	NA		1.77781	-2.85223	0.125189
WBGene00002248	lam-3, T22A3.8	WAGO Class 22G		2.2896	-0.729955	NA		2.81524	-0.330928	0.837081
WBGene00002250	lap-2, W07G4.4	ALG Class 26G		0.137291	0.566576	NA		2.05469	4.31595	0.0108243
WBGene00002250	lap-2, W07G4.4	CSR Class 22G		39.4938	0.252798	0.871897		49.8043	-0.820753	0.00640821
WBGene00002251	B0457.1, lat-1	CSR Class 22G		77.9359	-0.140374	0.917845		74.7259	-0.441567	0.0903495
WBGene00002253	F40F4.3, lbp-1	WAGO Class 22G		1.73557	-2.28776	NA		0.783074	-1.4115	NA
WBGene00002261	F58A3.1, ldb-1	CSR Class 22G		13.3058	-0.790921	0.679609		5.57263	-1.16308	0.22343
WBGene00002263	K08H10.1, lea-1	ALG Class 26G		0	NA	NA		1.8354	-0.118066	0.961517
WBGene00002264	lec-1, W09H1.6	WAGO Class 22G		12.8731	-0.515933	0.822914		16.5184	-0.208838	0.752287
WBGene00002275	lem-2, W01G7.5	CSR Class 22G		122.561	-0.334344	0.670185		114.651	-0.411617	0.058697
WBGene00002276	F42H11.2, lem-3	CSR Class 22G		119.24	-0.471077	0.303205		134.571	-1.00675	3.55841e-08
WBGene00002278	lep-2, Y55F3AM.6	CSR Class 22G		34.3505	-0.428973	0.760654		39.0811	-0.785946	0.0289715
WBGene00002285	C05G5.6, let-7	pre-miRNA		2.89265	-0.0613693	NA		3.66458	0.496372	0.721033
WBGene00002295	K08F8.6, let-19	CSR Class 22G		10.53	0.318748	0.926834		15.4681	-1.23632	0.0349795
WBGene00002297	ect-2, T19E10.1	ALG Class 26G		0.755277	0.273097	NA		5.60951	2.80713	0.00712811
WBGene00002297	ect-2, T19E10.1	CSR Class 22G		118.456	0.00548559	0.995834		129.101	-0.740547	6.54167e-05
WBGene00002324	let-49, Y54E5B.3	CSR Class 22G		33.4861	-0.372631	0.810448		35.5875	-1.00566	0.00483456
WBGene00002335	let-60, ZK792.6	CSR Class 22G		92.2108	-0.0296293	0.980431		114.245	-0.554626	0.00766295
WBGene00002344	let-70, M7.1	ALG Class 26G		1.93618	0.52936	NA		7.64498	3.2903	0.000552973
WBGene00002344	let-70, M7.1	CSR Class 22G		76.9601	-0.0414347	0.974583		94.8384	-0.357836	0.112497
WBGene00002363	F38H4.9, let-92	CSR Class 22G		72.4216	-0.11096	0.93249		107.119	-0.77259	0.000215787
WBGene00002368	K08E7.3, let-99	CSR Class 22G		287.065	-0.0251654	0.974085		321.33	-0.774137	4.38049e-09
WBGene00002583	B0261.2, let-363	CSR Class 22G		57.5607	0.227136	0.844545		72.6539	-0.903894	0.000272492
WBGene00002637	F26F12.7, let-418	CSR Class 22G		266.233	-0.303129	0.525229		256.495	-1.01708	5.44008e-15
WBGene00002694	C10H11.9, let-502	ALG Class 26G		0.848223	-2.12952	NA		1.92706	3.40147	0.0827585
WBGene00002694	C10H11.9, let-502	CSR Class 22G		232.252	-0.0576348	0.949619		289.534	-0.934744	7.5923e-12
WBGene00002696	E01A2.4, let-504	CSR Class 22G		62.8518	-0.0640115	0.960752		62.2928	-1.2775	4.3824e-07
WBGene00002717	C01G8.9, let-526	CSR Class 22G		157.341	-0.319247	0.578686		147.312	-0.926216	4.56772e-08
WBGene00002783	F57B10.1, let-607	ALG Class 26G		0	NA	NA		0.387938	-1.12178	NA
WBGene00002783	F57B10.1, let-607	CSR Class 22G		37.1179	-0.146546	0.939632		32.0679	-0.831868	0.0167767
WBGene00002804	let-630, Y110A7A.19	CSR Class 22G		82.3083	-0.512976	0.365611		83.4282	-0.764539	0.000933611
WBGene00002845	F57B9.2, let-711	CSR Class 22G		134.509	-0.101301	0.927988		156.118	-0.874876	4.89644e-07
WBGene00002850	C16A3.3, let-716	CSR Class 22G		161.027	0.0259874	0.978912		166.98	-1.01661	1.11413e-07
WBGene00002855	C05D11.12, let-721	ALG Class 26G		1.6962	0.992813	NA		8.37187	3.44467	0.000188889
WBGene00002855	C05D11.12, let-721	CSR Class 22G		19.7656	0.0854013	0.972265		30.1503	-0.22173	0.618049
WBGene00002879	C29E4.8, let-754	ALG Class 26G		4.66683	-1.38295	NA		15.8638	2.50317	2.58762e-05
WBGene00002879	C29E4.8, let-754	CSR Class 22G		83.6513	0.187743	0.865159		118.516	-0.423768	0.0557297
WBGene00002889	F20H11.2, let-765	CSR Class 22G		105.304	0.0711723	0.946594		138.372	-0.87011	1.46254e-07
WBGene00002915	H19M22.2, let-805	WAGO Class 22G		0.144479	0.566576	NA		0.42621	-2.45725	NA
WBGene00002957	F33A8.1, let-858	CSR Class 22G		150.928	-0.070143	0.940829		142.875	-0.777424	5.10891e-06
WBGene00002977	lev-10, Y105E8A.7	WAGO Class 22G		14.5922	-0.135167	0.959438		18.989	-0.0784789	0.907555
WBGene00002978	lev-11, Y105E8B.1	WAGO Class 22G		2.51917	-1.36022	NA		2.51155	2.98455	0.0916989
WBGene00002981	lgg-2, ZK593.6	CSR Class 22G		48.3013	0.204824	0.890329		53.2317	-0.866142	0.00217185
WBGene00002982	B0336.8, lgg-3	CSR Class 22G		7.76653	-0.380809	NA		9.45788	-2.3182	0.00100674
WBGene00002985	C29A12.3, lig-1	CSR Class 22G		61.4248	-0.344912	0.755233		64.7793	-1.18409	7.55133e-07
WBGene00002986	C07H6.1, lig-4	CSR Class 22G		11.7673	0.0703317	0.983817		15.7652	-1.72095	0.000745867
WBGene00002990	C37F5.1, lin-1	WAGO Class 22G		9.3359	-0.322269	NA		20.6152	-1.07399	0.0130147
WBGene00002992	F36H1.4, lin-3	CSR Class 22G		31.5135	-0.235844	0.905869		37.7096	-0.633154	0.0945699
WBGene00002993	F59G1.6, lin-4	pre-miRNA		0.169788	-1.35698	NA		1.52223	2.14575	0.305123
WBGene00002994	lin-5, T09A5.10	CSR Class 22G		423.439	0.0120869	0.985774		612.316	-1.20378	1.27047e-32
WBGene00002996	lin-7, Y54G11A.10	CSR Class 22G		19.9064	0.215927	0.9319		31.6223	-0.882093	0.0171741
WBGene00002997	B0454.1, lin-8	CSR Class 22G		17.2688	-0.822276	0.637696		19.0311	-0.968472	0.0453811
WBGene00002998	lin-9, ZK637.7	CSR Class 22G		98.4915	-0.159031	0.871772		128.972	-0.916935	4.26404e-07
WBGene00002999	C09H6.2, lin-10	CSR Class 22G		7.84597	0.328075	NA		5.39551	-0.553921	0.652377
WBGene00003009	K10B2.1, lin-23	CSR Class 22G		50.8396	-0.458081	0.656187		53.0269	-1.32454	1.12904e-06
WBGene00003011	F56H9.5, lin-25	WAGO Class 22G		3.01591	0.923709	NA		2.20552	-0.782807	0.656084
WBGene00003014	F02E9.2, lin-28	CSR Class 22G		2.88673	0.0445736	NA		1.37355	0.596114	0.801513
WBGene00003017	K10G6.1, lin-31	WAGO Class 22G		0.147713	0.566576	NA		0.108367	0.30274	NA
WBGene00003019	H32C10.2, lin-33	ALG Class 26G		0.233503	-1.35698	NA		10.1182	4.08392	1.61684e-05
WBGene00003020	C32F10.2, lin-35	CSR Class 22G		56.97	0.289989	0.813125		68.7137	-0.889952	0.00120372
WBGene00003022	lin-37, ZK418.4	CSR Class 22G		27.2306	-0.603015	0.67452		24.1146	-1.18133	0.0111759
WBGene00003026	C12C8.3, lin-41	CSR Class 22G		105.677	-0.472973	0.415497		120.497	-0.892757	1.43099e-06
WBGene00003034	F42A9.2, lin-49	CSR Class 22G		170.589	-0.0712876	0.940829		166.165	-0.959364	3.55348e-09
WBGene00003036	K07A1.12, lin-53	CSR Class 22G		74.3696	-0.0692986	0.955696		80.6463	-1.51943	3.43362e-12
WBGene00003037	JC8.6, lin-54	CSR Class 22G		70.7759	0.150746	0.906286		73.768	-1.41384	2.77629e-08
WBGene00003038	lin-56, ZK673.3	WAGO Class 22G		10.3851	-0.159827	0.965183		19.4813	-0.593671	0.249013
WBGene00003039	F56A12.3, mir-48	pre-miRNA		25.4294	-0.322903	0.84797		35.4401	0.430854	0.325043
WBGene00003040	lin-59, T12F5.4	CSR Class 22G		10.6102	-0.0320102	0.992633		10.0547	-1.74902	0.00624289
WBGene00003040	lin-59, T12F5.4	WAGO Class 22G		10.6102	-0.0320102	0.992633		10.0547	-1.74902	0.00624289
WBGene00003041	lin-61, R06C7.7	ALG Class 26G		65.925	1.59223	0.000116596		105.551	2.63332	8.94071e-29
WBGene00003041	lin-61, R06C7.7	CSR Class 22G		59.9442	0.737625	0.261005		115.282	-0.182975	0.455039
WBGene00003048	lit-1, W06F12.1	CSR Class 22G		51.4169	-0.370236	0.758857		58.4684	-0.930343	0.000843355
WBGene00003052	DY3.2, lmn-1	CSR Class 22G		264.573	-0.0557397	0.946494		264.268	-0.94134	2.69045e-10
WBGene00003059	C48E7.3, lpd-2	CSR Class 22G		39.5306	-0.017203	0.992633		44.1544	-1.08382	0.00125529
WBGene00003060	lpd-3, Y47G6A.23	CSR Class 22G		197.685	-0.284636	0.597154		215.409	-0.910717	4.57593e-10
WBGene00003062	K09H9.6, lpd-6	CSR Class 22G		85.3117	0.158313	0.899938		108.12	-0.990891	1.83811e-07
WBGene00003063	lpd-7, R13A5.12	CSR Class 22G		216.246	-0.0186334	0.982916		289.477	-0.978228	3.74772e-10
WBGene00003064	lpd-8, R10H10.1	CSR Class 22G		18.7352	-0.145822	0.954014		22.9639	-1.02637	0.0209518
WBGene00003066	lpl-1, ZC410.7	WAGO Class 22G		1.4302	2.6445	NA		4.76742	-2.50942	0.0474365
WBGene00003068	lrk-1, T27C10.6	ALG Class 26G		0	NA	NA		0	NA	NA
WBGene00003072	lrp-2, T21E3.3	CSR Class 22G		4.688	1.09235	NA		1.7386	-2.85891	0.128217
WBGene00003073	lars-1, R74.1	CSR Class 22G		39.277	-0.619661	0.568747		50.571	-0.766388	0.0127283
WBGene00003075	lrx-1, T04H1.6	WAGO Class 22G		3.05623	-1.3075	NA		5.72363	-0.327934	0.785915
WBGene00003076	F40F8.9, lsm-1	CSR Class 22G		16.9952	-0.107921	0.971403		26.2753	-0.965942	0.0274357
WBGene00003077	lsm-3, Y62E10A.12	CSR Class 22G		16.0867	-0.17978	0.944492		18.0905	-0.721211	0.13524
WBGene00003081	lsm-7, ZK593.7	CSR Class 22G		4.50153	-0.109043	NA		5.94349	-1.55301	0.0915755
WBGene00003082	lsm-8, Y73B6BL.32	CSR Class 22G		13.6019	0.224812	0.940829		19.3821	-0.714476	0.141731
WBGene00003083	lst-1, T22A3.3	CSR Class 22G		18.1184	0.0689641	0.977356		24.0418	-0.589884	0.18028
WBGene00003084	lst-2, R160.7	CSR Class 22G		3.66365	0.758879	NA		4.03929	-2.05517	0.117925
WBGene00003085	ccar-1, Y37A1B.1	CSR Class 22G		359.348	-0.145474	0.802276		317.973	-0.901849	1.03387e-10
WBGene00003086	lst-4, Y37A1B.2	CSR Class 22G		48.0049	-0.369045	0.758857		50.3499	-1.13806	7.4784e-05
WBGene00003088	C32C4.6, lsy-6	pre-miRNA		0	NA	NA		0	NA	NA
WBGene00003119	mac-1, Y48C3A.7	CSR Class 22G		251.055	-0.395419	0.40129		224.104	-0.729715	4.92531e-06
WBGene00003123	mag-1, R09B3.5	CSR Class 22G		65.568	0.107939	0.938479		94.1074	-0.566241	0.00585808
WBGene00003124	K10B3.9, mai-1	WAGO Class 22G		3.32829	-0.900807	NA		3.24013	0.332902	0.826521
WBGene00003129	map-1, Y37E11AL.7	CSR Class 22G		44.7415	-0.921283	0.10611		49.0952	-0.686737	0.0401029
WBGene00003130	map-2, Y116A8A.9	CSR Class 22G		55.8201	-0.180733	0.897655		72.7044	-0.915112	0.000100134
WBGene00003132	mat-1, Y110A7A.17	CSR Class 22G		176.864	-0.579445	0.154446		191.059	-1.27584	6.69417e-16
WBGene00003133	mat-2, W10C6.1	CSR Class 22G		191.549	-0.0649955	0.941773		237.481	-1.08188	1.18127e-15
WBGene00003134	F10C5.1, mat-3	CSR Class 22G		81.0538	-0.36461	0.677486		83.5413	-0.73044	0.00144246
WBGene00003136	C09H6.3, mau-2	CSR Class 22G		23.1588	-0.290914	0.901203		29.5193	-0.789652	0.0412396
WBGene00003142	mau-8, Y62E10A.8	WAGO Class 22G		2.6154	-1.05251	NA		6.09668	-1.31836	0.121634
WBGene00003144	max-2, Y38F1A.10	CSR Class 22G		101.59	-0.157072	0.87295		82.5152	-1.23741	2.9355e-08
WBGene00003150	F49E11.1, mbk-2	CSR Class 22G		54.5345	-0.360896	0.77659		66.8275	-0.462721	0.0675308
WBGene00003151	mca-1, W09C2.3	CSR Class 22G		4.16033	1.89449	NA		4.89499	-1.99129	0.0956072
WBGene00003155	C25D7.6, mcm-3	CSR Class 22G		117.962	-0.128993	0.904255		152.349	-1.23429	1.73563e-12
WBGene00003156	mcm-4, Y39G10AR.14	CSR Class 22G		142.345	-0.660489	0.0671364		114.509	-1.5657	2.65673e-10
WBGene00003157	mcm-5, R10E4.4	CSR Class 22G		65.5723	-0.479602	0.637607		76.6807	-1.34509	1.64255e-08
WBGene00003158	mcm-6, ZK632.1	CSR Class 22G		118.247	0.00142638	0.999217		134.051	-0.632553	0.00030858
WBGene00003159	F32D1.10, mcm-7	CSR Class 22G		351.481	-0.117138	0.844093		321.82	-0.826485	2.57332e-08
WBGene00003160	C50F4.11, mdf-1	CSR Class 22G		146.148	-0.122685	0.899744		159.926	-1.52587	1.37493e-19
WBGene00003161	mdf-2, Y69A2AR.30	CSR Class 22G		15.3228	-0.547651	0.812551		28.2094	-1.14302	0.00202066
WBGene00003162	F20H11.3, mdh-2	ALG Class 26G		2.69162	-0.412303	NA		3.92511	0.851737	0.529395
WBGene00003162	F20H11.3, mdh-2	CSR Class 22G		173.141	-0.499993	0.168063		105.303	-0.557479	0.00949866
WBGene00003164	mdt-6, Y57E12AL.5	CSR Class 22G		25.3623	-0.496277	0.770133		26.8444	-1.10347	0.0034888
WBGene00003172	F46A9.6, mec-8	CSR Class 22G		6.14602	0.316205	NA		10.0919	-2.11395	0.00111229
WBGene00003182	mef-2, W10D5.1	WAGO Class 22G		1.64519	1.10007	NA		4.25193	0.399462	0.757619
WBGene00003183	mei-1, T01G9.5	CSR Class 22G		134.832	-0.361123	0.543721		154.721	-1.27506	1.47859e-12
WBGene00003184	F57B10.12, mei-2	CSR Class 22G		85.5975	0.158419	0.899938		81.5981	-1.1688	4.67197e-07
WBGene00003186	mek-2, Y54E10BL.6	CSR Class 22G		63.9218	-0.40219	0.670185		69.2674	-0.301661	0.2539
WBGene00003196	C06C3.1, mel-11	CSR Class 22G		60.0815	0.179461	0.897956		71.3106	-0.706127	0.00282593
WBGene00003210	C38D4.3, mel-28	CSR Class 22G		399.179	-0.142569	0.79958		417.305	-1.0135	8.94514e-18
WBGene00003214	C05D11.11, mel-32	CSR Class 22G		426.186	-0.377515	0.275775		452.627	-1.08954	3.86617e-19
WBGene00003216	memi-1, Y17G9B.9	CSR Class 22G		428.761	-0.575463	0.00172303		294.686	-0.846595	1.20363e-12
WBGene00003218	M04B2.1, mep-1	CSR Class 22G		736.55	-0.0948911	0.84797		874.134	-0.943402	2.00209e-18
WBGene00003219	F54F7.5, mes-1	WAGO Class 22G		4.64342	0.182095	NA		5.46126	-0.390559	0.739902
WBGene00003220	mes-2, R06A4.7	CSR Class 22G		63.192	-0.322958	0.794746		74.6193	-1.41971	4.70884e-09
WBGene00003221	F54C1.3, mes-3	CSR Class 22G		28.0007	-0.289193	0.869697		38.3854	-0.832845	0.0310766
WBGene00003222	mes-4, Y2H9A.1	CSR Class 22G		177.899	0.206587	0.782521		178.587	-0.962756	5.18657e-11
WBGene00003224	C09G4.5, mes-6	CSR Class 22G		56.1598	0.0166208	0.991275		58.1569	-0.687711	0.0125749
WBGene00003225	mev-1, T07C4.7	WAGO Class 22G		22.9379	-0.467629	0.801983		27.525	-1.07225	0.00750567
WBGene00003228	mex-1, W03C9.7	CSR Class 22G		159.13	0.0255069	0.978861		191.871	-0.556453	0.000840787
WBGene00003229	F53G12.5, mex-3	CSR Class 22G		42.9155	-0.0612685	0.971049		39.2115	-0.816118	0.0177404
WBGene00003230	mex-5, W02A2.7	CSR Class 22G		122.74	-0.0140842	0.989764		140.934	-0.875892	3.61001e-06
WBGene00003231	AH6.5, mex-6	CSR Class 22G		56.0158	0.110579	0.942718		73.484	-1.10988	8.89474e-07
WBGene00003235	C52E4.2, mif-2	WAGO Class 22G		2.96328	-0.67852	NA		5.95075	-0.566166	0.57757
WBGene00003236	F13G3.9, mif-3	CSR Class 22G		9.93262	-0.188115	NA		11.2367	-1.29324	0.0476245
WBGene00003239	C35C5.4, mig-2	CSR Class 22G		3.30614	0.935428	NA		5.1899	-2.5895	0.012519
WBGene00003241	mig-5, T05C12.6	CSR Class 22G		92.6133	-0.148038	0.899744		90.3364	-0.695293	0.000658956
WBGene00003247	mig-15, ZC504.4	CSR Class 22G		19.8936	-0.558765	0.743628		18.4039	-1.90881	0.000129206
WBGene00003253	mig-22, PAR2.4	CSR Class 22G		72.7934	0.0773372	0.952993		91.1178	-1.22497	1.6569e-06
WBGene00003254	mig-23, R07E4.4	CSR Class 22G		0.676644	1.12362	NA		2.97402	-1.96211	0.129613
WBGene00003258	cogc-1, Y54E10A.2	CSR Class 22G		14.6504	-0.814005	0.657928		24.1546	-0.513971	0.254423
WBGene00003260	mir-1, T09B4.11	pre-miRNA		8.56634	-1.2246	NA		5.84763	-1.33117	0.176625
WBGene00003261	M04C9.7, mir-2	pre-miRNA		6.73106	0.191406	NA		4.16434	0.558773	0.630411
WBGene00003262	mir-34, Y41G9A.7	pre-miRNA		1.25371	-0.268164	NA		0.876973	-0.857844	NA
WBGene00003263	mir-35, Y62F5A.2	pre-miRNA		71.6424	-2.14822	2.63871e-09		36.4893	-2.18613	1.13723e-08
WBGene00003264	mir-36, Y62F5A.3	pre-miRNA		23.0579	-1.23754	0.147872		12.4702	-2.91562	3.90816e-06
WBGene00003265	mir-37, Y62F5A.4	pre-miRNA		121.054	-2.85613	6.31259e-20		43.7672	-3.73468	2.97448e-19
WBGene00003266	mir-38, Y62F5A.5	pre-miRNA		197.283	-1.25062	2.25907e-10		313.825	-2.70654	7.49494e-75
WBGene00003267	mir-39, Y62F5A.6	pre-miRNA		8.85855	-1.28015	NA		4.87392	-1.77477	0.149062
WBGene00003268	mir-40, Y62F5A.7	pre-miRNA		7.28197	-0.279412	NA		7.35127	-0.612341	0.500212
WBGene00003269	mir-41, Y62F5A.8	pre-miRNA		440.064	-1.52706	1.03455e-18		419.947	-1.78761	3.11024e-48
WBGene00003270	mir-42, ZK930.8	pre-miRNA		775.502	0.938398	1.85235e-08		857.148	-1.06179	1.94712e-24
WBGene00003271	mir-43, ZK930.9	pre-miRNA		0.339576	-2.13099	NA		0.608978	0.134575	NA
WBGene00003272	mir-44, ZK930.10	pre-miRNA		21.5319	1.00625	0.387754		16.1205	-0.814	0.161339
WBGene00003273	mir-45, ZK930.11	pre-miRNA		270.758	0.0999028	0.893714		829.196	-0.0111646	0.947447
WBGene00003274	mir-46, ZK525.3	pre-miRNA		13.6321	0.359678	0.897279		26.4658	0.559968	0.191529
WBGene00003275	K02B9.5, mir-47	pre-miRNA		94.3591	-0.552092	0.39713		99.7894	-1.88437	4.63612e-21
WBGene00003277	F19C6.6, mir-49	pre-miRNA		0	NA	NA		0.968221	-2.75111	NA
WBGene00003278	mir-50, Y71G12B.29	pre-miRNA		2.70507	-0.785928	NA		2.33155	-3.30696	0.0442885
WBGene00003279	F36H1.7, mir-51	pre-miRNA		11.5954	-0.0250962	0.993918		11.9721	-1.23481	0.071268
WBGene00003280	mir-52, Y37A1B.16	pre-miRNA		8.19227	0.723719	NA		14.9388	-0.306208	0.624872
WBGene00003281	F36H1.8, mir-53	pre-miRNA		2.59368	-1.87752	NA		2.56202	-0.818915	0.623749
WBGene00003282	F09A5.5, mir-54	pre-miRNA		17.8311	0.0539638	0.983817		17.7158	-0.0580302	0.941378
WBGene00003283	F09A5.6, mir-55	pre-miRNA		6.78199	-0.571753	NA		3.44378	-0.406325	0.758354
WBGene00003284	F09A5.8, mir-56	pre-miRNA		23.2893	0.320022	0.864702		29.3117	-1.25761	0.00102011
WBGene00003285	mir-57, T09A5.13	pre-miRNA		0.44314	2.08845	NA		1.34963	-1.59789	0.442487
WBGene00003286	mir-58.1, Y67D8A.4	pre-miRNA		165.443	-0.321558	0.578686		249.423	-1.10626	1.30716e-16
WBGene00003287	B0035.17, mir-59	pre-miRNA		0	NA	NA		0.309717	1.58422	NA
WBGene00003288	C32D5.13, mir-60	pre-miRNA		0.88751	1.82624	NA		4.17195	1.65354	0.186245
WBGene00003289	F55A11.9, mir-61	pre-miRNA		8.65954	-0.822496	NA		13.8676	-1.51855	0.00604759
WBGene00003290	mir-62, T07C5.6	pre-miRNA		0.636795	-2.98018	NA		0.134979	-1.13993	NA
WBGene00003291	C16H3.5, mir-63	pre-miRNA		16.5552	1.44729	0.168063		22.8699	1.43886	0.0015103
WBGene00003292	mir-64, Y48G9A.13	pre-miRNA		57.0639	0.0156345	0.992633		84.328	-1.21185	2.59343e-08
WBGene00003293	mir-65, Y48G9A.14	pre-miRNA		1.8525	3.06088	NA		2.71868	-0.745941	0.623175
WBGene00003294	mir-66, Y48G9A.15	pre-miRNA		477.174	0.019262	0.978427		846.142	-1.58239	4.54611e-47
WBGene00003295	EGAP1.2, mir-67	pre-miRNA		2.61721	1.74219	NA		7.17843	-1.26639	0.158524
WBGene00003298	mir-70, T10H9.7	pre-miRNA		8.19796	0.986413	NA		5.52674	-2.33595	0.0206861
WBGene00003299	F16A11.4, mir-71	pre-miRNA		7.69916	0.536809	NA		10.6569	-1.4006	0.0453814
WBGene00003300	F53G2.9, mir-72	pre-miRNA		46.4788	-0.000341427	0.999765		45.3696	-0.963612	0.00287087
WBGene00003301	mir-73, T24D8.9	pre-miRNA		7.79415	-0.0736727	NA		7.4364	0.742404	0.453263
WBGene00003302	mir-74, T24D8.7	pre-miRNA		206.012	0.0509651	0.962076		223.744	-1.30134	1.14798e-19
WBGene00003303	mir-75, T24D8.8	pre-miRNA		0.295427	1.50247	NA		0.933539	3.17509	NA
WBGene00003304	C44B11.5, mir-76	pre-miRNA		0	NA	NA		0	NA	NA
WBGene00003305	mir-77, T21B4.13	pre-miRNA		14.9017	-0.665197	0.777049		12.6707	0.14349	0.870418
WBGene00003306	mir-78, Y40H7A.12	pre-miRNA		103.768	-0.0911031	0.93943		64.1587	0.290374	0.333799
WBGene00003307	C12C8.4, mir-79	pre-miRNA		119.613	-0.0547083	0.957542		229.936	-0.832575	1.68176e-09
WBGene00003308	K01F9.3, mir-80	pre-miRNA		27.8122	-0.421298	0.812551		77.9425	-0.811809	0.000187419
WBGene00003309	mir-81, T07D1.6	pre-miRNA		1.94982	1.2968	NA		1.50044	-0.953411	0.642719
WBGene00003310	mir-82, T07D1.7	pre-miRNA		19.6302	0.365275	0.887034		21.6311	-0.566855	0.246289
WBGene00003311	C06A6.6, mir-83	pre-miRNA		28.3223	-1.99618	0.000730799		27.854	-0.432191	0.417189
WBGene00003312	B0395.4, mir-84	pre-miRNA		10.9533	1.26166	0.510853		15.999	-0.162514	0.826521
WBGene00003313	F49E12.11, mir-85	pre-miRNA		3.33025	-0.682921	NA		5.7885	-1.0662	0.272844
WBGene00003314	mir-86, Y56A3A.34	pre-miRNA		57.174	-0.349455	0.736857		102.249	-2.02906	8.46155e-23
WBGene00003315	F10C2.8, mir-87	pre-miRNA		4.76752	-0.42586	NA		5.33779	-2.19783	0.0369056
WBGene00003318	K01F9.1, mir-90	pre-miRNA		3.62384	-0.869155	NA		5.56255	-0.0441799	0.971254
WBGene00003319	C29E6.7, mir-124	pre-miRNA		0	NA	NA		0.269958	-1.84207	NA
WBGene00003321	mir-228, T12E12.7	pre-miRNA		0.144479	0.566576	NA		1.1069	-0.767859	NA
WBGene00003322	mir-229, Y48G9A.16	pre-miRNA		4.04376	-1.37631	NA		4.77746	-2.24644	0.0252304
WBGene00003323	F46G11.5, mir-230	pre-miRNA		0.274582	1.41072	NA		0	NA	NA
WBGene00003324	mir-231, R13A5.14	pre-miRNA		1.73377	-2.27681	NA		1.77784	-3.71475	0.0502234
WBGene00003325	F13H10.7, mir-232	pre-miRNA		4.92493	0.281868	NA		6.69869	-2.61922	0.00256154
WBGene00003326	mir-233, W03G11.5	pre-miRNA		0	NA	NA		0.435228	-2.48354	NA
WBGene00003327	C13B4.3, mir-234	pre-miRNA		0	NA	NA		0	NA	NA
WBGene00003328	mir-235, T09B4.12	pre-miRNA		1.61191	3.95241	NA		4.58424	2.83976	0.013103
WBGene00003329	C52E12.7, mir-236	pre-miRNA		8.27405	-0.00941982	NA		14.9483	0.616626	0.321966
WBGene00003330	F22F1.4, mir-237	pre-miRNA		3.12595	3.83557	NA		3.25601	0.932177	0.51715
WBGene00003331	K01F9.5, mir-238	pre-miRNA		3.86907	-0.98349	NA		6.45592	-0.205025	0.852583
WBGene00003332	C34E11.5, mir-239.1	pre-miRNA		0.509364	-2.70981	NA		0.744504	-1.40243	NA
WBGene00003333	C34E11.6, mir-239.2	pre-miRNA		2.94081	-0.949147	NA		7.84933	2.82027	0.00297144
WBGene00003334	C39D10.10, mir-240	pre-miRNA		0.732098	2.8135	NA		0	NA	NA
WBGene00003335	F56A12.4, mir-241	pre-miRNA		7.8219	-1.28074	NA		19.4606	-1.90576	2.28323e-05
WBGene00003336	F36A4.16, mir-242	pre-miRNA		0	NA	NA		0.437449	-2.48819	NA
WBGene00003337	mir-243, R08C7.14	pre-miRNA		0	NA	NA		0.103421	0.30274	NA
WBGene00003338	mir-244, T04D1.5	pre-miRNA		0	NA	NA		0.705186	-3.18554	NA
WBGene00003339	F55D12.7, mir-245	pre-miRNA		0.168108	-1.35698	NA		0	NA	NA
WBGene00003340	mir-246, ZK593.10	pre-miRNA		1.50466	0.917935	NA		2.71314	-1.01124	0.482014
WBGene00003341	C39E6.7, mir-247	pre-miRNA		0	NA	NA		0.361326	0.360086	NA
WBGene00003342	AH9.5, mir-248	pre-miRNA		0.168108	-1.35698	NA		1.29431	-4.05634	0.0587852
WBGene00003343	mir-249, Y48D7A.3	pre-miRNA		0	NA	NA		0.278951	1.45209	NA
WBGene00003344	F55A11.12, mir-250	pre-miRNA		9.83784	-0.527824	NA		13.4891	-0.724662	0.249417
WBGene00003345	F59F3.7, mir-251	pre-miRNA		0	NA	NA		0.408175	-2.40454	NA
WBGene00003346	mir-252, W02B12.14	pre-miRNA		11.8554	-0.473693	0.853349		12.4779	-0.485056	0.497324
WBGene00003347	F44E7.11, mir-253	pre-miRNA		4.42477	-1.27166	NA		8.06405	-2.50544	0.00383211
WBGene00003348	mir-254, ZK455.9	pre-miRNA		1642.49	-1.19512	3.35389e-21		1464.31	-1.0214	7.39457e-23
WBGene00003349	F08F3.11, mir-255	pre-miRNA		0.840542	-3.43291	NA		0	NA	NA
WBGene00003350	mir-256, T07H8.8	pre-miRNA		0	NA	NA		0	NA	NA
WBGene00003351	mir-257, Y102A5D.4	pre-miRNA		1.6752	-4.3771	NA		2.67118	-1.37509	0.343383
WBGene00003352	AC8.8, mir-258.1	pre-miRNA		5.05237	-0.581707	NA		4.82129	-0.652447	0.527061
WBGene00003353	F25D1.6, mir-259	pre-miRNA		0.941521	1.81008	NA		0.294594	-1.90058	NA
WBGene00003354	F39E9.13, mir-260	pre-miRNA		344.646	0.561284	0.0202631		434.82	-0.433831	0.000326526
WBGene00003355	B0034.6, mir-261	pre-miRNA		0	NA	NA		0.108367	0.30274	NA
WBGene00003356	mir-262, ZK384.5	pre-miRNA		55.2671	0.419979	0.693356		54.0962	0.414986	0.213474
WBGene00003357	C14A11.8, mir-264	pre-miRNA		0	NA	NA		0	NA	NA
WBGene00003358	mir-265, T23F6.6	pre-miRNA		0	NA	NA		0	NA	NA
WBGene00003359	mir-266, T14G12.7	pre-miRNA		0	NA	NA		0	NA	NA
WBGene00003360	mir-267, Y38E10A.27	pre-miRNA		0	NA	NA		0	NA	NA
WBGene00003361	C06H2.8, mir-268	pre-miRNA		0.168108	-1.35698	NA		0	NA	NA
WBGene00003362	mir-269, T21D12.13	pre-miRNA		0	NA	NA		0	NA	NA
WBGene00003363	mir-270, T26C12.5	pre-miRNA		0	NA	NA		0	NA	NA
WBGene00003364	C04F6.6, mir-271	pre-miRNA		0.144479	0.566576	NA		0.239479	-0.418598	NA
WBGene00003365	mir-272, Y41C4A.20	pre-miRNA		0	NA	NA		0	NA	NA
WBGene00003366	E01F3.2, mir-273	pre-miRNA		0	NA	NA		0	NA	NA
WBGene00003367	M106.1, mix-1	CSR Class 22G		85.2469	-0.374178	0.605073		1.21657	0.952241	0.676387
WBGene00003367	M106.1, mix-1	ERGO Class 26G		0.144479	0.566576	NA		127.705	-1.39405	7.99835e-16
WBGene00003372	C56G7.1, mlc-4	CSR Class 22G		9.66502	-0.148998	NA		12.8893	-1.05181	0.0738056
WBGene00003373	mlh-1, T28A8.7	WAGO Class 22G		23.0326	-0.056885	0.978861		31.2013	-0.541194	0.181365
WBGene00003378	mml-1, T20B12.6	CSR Class 22G		4.05956	-0.68429	NA		3.57175	-2.61185	0.0369026
WBGene00003387	mod-5, Y54E10BR.7	WAGO Class 22G		1.91245	1.41629	NA		6.06787	-1.00218	0.300769
WBGene00003389	K03H1.2, mog-1	CSR Class 22G		126.119	-0.234147	0.782521		163.648	-1.23186	5.40782e-14
WBGene00003390	H20J04.8, mog-2	CSR Class 22G		45.7555	0.0824797	0.959438		52.1821	-1.08578	0.000135525
WBGene00003391	F52C9.7, mog-3	CSR Class 22G		76.7137	-0.276761	0.783268		80.0366	-0.90219	3.91092e-05
WBGene00003392	C04H5.6, mog-4	CSR Class 22G		130.871	-0.289806	0.683176		136.053	-0.844576	7.28558e-07
WBGene00003393	EEED8.5, mog-5	CSR Class 22G		91.1827	0.115646	0.922884		112.16	-1.12712	7.6599e-09
WBGene00003395	F38E1.7, mom-2	CSR Class 22G		28.5374	-0.875242	0.359156		31.7457	-1.4002	4.98592e-05
WBGene00003397	mom-5, T23D8.1	CSR Class 22G		47.2007	0.326414	0.787454		63.2123	-0.732753	0.00357848
WBGene00003400	dapk-1, K12C11.4	WAGO Class 22G		7.92902	-0.35038	NA		8.3026	-2.10171	0.0043074
WBGene00003401	F43C1.2, mpk-1	CSR Class 22G		53.51	-0.193572	0.890381		77.6314	-1.00769	1.08925e-05
WBGene00003405	mre-11, ZC302.1	CSR Class 22G		58.2123	-0.282224	0.810778		57.0944	-1.09643	5.95489e-05
WBGene00003409	E03G2.2, mrp-3	WAGO Class 22G		0	NA	NA		0	NA	NA
WBGene00003410	F21G4.2, mrp-4	CSR Class 22G		499.999	-0.127265	0.82811		462.667	-0.888316	1.97454e-16
WBGene00003411	F14F4.3, mrp-5	WAGO Class 22G		1.408	-1.14574	NA		3.31779	0.699073	0.636977
WBGene00003413	mrp-7, Y43F8C.12	CSR Class 22G		35.0602	-0.189029	0.922661		37.8139	-1.06704	0.00111478
WBGene00003415	F58B3.5, mars-1	CSR Class 22G		119.969	-0.337908	0.636524		94.2782	-0.92065	0.000182134
WBGene00003417	mrt-2, Y41C4A.14	CSR Class 22G		3.20522	0.210764	NA		2.19199	0.272639	0.89257
WBGene00003418	H26D21.2, msh-2	CSR Class 22G		54.0288	0.175421	0.901203		66.3468	-1.03125	6.67543e-05
WBGene00003421	F09E8.3, msh-5	CSR Class 22G		156.453	0.0733408	0.936641		197.081	-0.952544	1.22568e-08
WBGene00003422	msh-6, Y47G6A.11	CSR Class 22G		80.2113	-0.373356	0.623175		91.8293	-1.21583	6.66058e-09
WBGene00003423	msi-1, R10E9.1	CSR Class 22G		2.80621	1.03983	NA		4.82006	-0.453133	0.736995
WBGene00003424	F26G1.7, msp-3	ALG Class 26G		1.02707	2.08608	NA		4.32371	4.6135	0.000911734
WBGene00003425	K07F5.2, msp-10	ALG Class 26G		3.64144	0.262498	NA		8.19611	3.41855	0.000165366
WBGene00003426	F36H12.7, msp-19	ALG Class 26G		3.21926	1.2429	NA		5.85124	3.7007	0.0014245
WBGene00003431	msp-33, R05F9.8	ALG Class 26G		5.48363	0.693137	NA		9.01518	2.60297	0.000745088
WBGene00003432	C04G2.4, msp-36	ALG Class 26G		5.03704	0.541336	NA		9.23098	3.29675	0.000109706
WBGene00003434	K08F4.8, msp-38	ALG Class 26G		3.55621	0.399524	NA		4.86116	3.38772	0.00459535
WBGene00003435	C33F10.9, msp-40	ALG Class 26G		5.10525	-0.134355	NA		8.58237	2.71158	0.00104979
WBGene00003442	C34F11.6, msp-49	ALG Class 26G		4.74217	0.266596	NA		4.9824	2.97342	0.00707691
WBGene00003443	C34F11.4, msp-50	ALG Class 26G		2.30817	1.0783	NA		4.24855	1.49587	0.167271
WBGene00003444	msp-51, ZK354.5	ALG Class 26G		1.58637	0.201504	NA		2.70073	2.44169	0.10299
WBGene00003446	msp-53, R13H9.4	ALG Class 26G		4.10162	0.317186	NA		6.27336	3.35373	0.00121796
WBGene00003448	C09B9.6, msp-55	ALG Class 26G		1.10568	0.864637	NA		2.3623	3.70159	0.0225979
WBGene00003449	K07F5.3, msp-56	ALG Class 26G		4.7072	-0.263046	NA		8.55934	3.19962	0.000167508
WBGene00003450	msp-57, R13H9.2	ALG Class 26G		3.34773	1.05348	NA		4.59983	3.30555	0.00824917
WBGene00003452	msp-59, ZK354.11	ALG Class 26G		1.33739	1.48976	NA		2.41852	4.54508	0.00402364
WBGene00003458	msp-65, ZK354.1	ALG Class 26G		2.1506	0.645928	NA		3.5511	2.8865	0.0300118
WBGene00003463	msp-76, ZK1251.6	ALG Class 26G		4.59427	1.32825	NA		8.967	3.01571	0.000176859
WBGene00003464	F32B6.6, msp-77	ALG Class 26G		3.41089	-0.494957	NA		6.30778	3.80297	0.000861442
WBGene00003465	msp-78, T13F2.11	ALG Class 26G		2.76847	1.0159	NA		5.31783	3.53391	0.00252057
WBGene00003467	K07F5.1, msp-81	ALG Class 26G		9.02168	0.80815	NA		18.2683	2.63952	2.95333e-06
WBGene00003469	K05F1.2, msp-142	ALG Class 26G		8.42203	0.699242	NA		12.0982	2.91205	6.98383e-05
WBGene00003470	msp-152, ZK546.6	ALG Class 26G		2.47233	0.768589	NA		6.13201	2.15322	0.014568
WBGene00003475	mtm-1, Y110A7A.5	CSR Class 22G		30.4363	-0.269653	0.873826		37.2162	-0.82628	0.0102254
WBGene00003477	H28G03.6, mtm-5	CSR Class 22G		6.99807	-0.550421	NA		10.0016	-1.7387	0.00985669
WBGene00003478	F53A2.8, mtm-6	CSR Class 22G		28.1455	0.158385	0.938479		40.6407	-0.535031	0.150088
WBGene00003479	mtm-9, Y39H10A.3	CSR Class 22G		31.4417	-0.179312	0.92881		31.1771	-0.926352	0.0229782
WBGene00003480	F54H5.4, klf-3	WAGO Class 22G		2.63501	-0.353921	NA		1.45549	0.68781	0.750848
WBGene00003504	mut-7, ZK1098.8	CSR Class 22G		195.875	0.417954	0.300505		295.595	-0.905886	1.12707e-12
WBGene00003507	C14C11.6, mut-14	CSR Class 22G		246.37	0.0656539	0.936018		344.142	-0.939915	2.01997e-15
WBGene00003508	B0379.3, mut-16	CSR Class 22G		212.457	-0.0371569	0.96696		235.976	-0.770843	7.18593e-08
WBGene00003509	mxl-1, T19B10.11	WAGO Class 22G		4.31967	0.45151	NA		8.96746	-2.01102	0.00596054
WBGene00003517	F31F6.6, nac-1	WAGO Class 22G		1.68378	0.546971	NA		2.50917	-0.0434301	0.984142
WBGene00003520	F45G2.1, nas-1	WAGO Class 22G		0	NA	NA		0	NA	NA
WBGene00003523	C05D11.6, nas-4	WAGO Class 22G		2.69517	1.06982	NA		2.53775	0.269378	0.882858
WBGene00003552	C26C6.3, nas-36	WAGO Class 22G		4.51597	-1.55276	NA		5.76834	-0.838782	0.404089
WBGene00003555	F38E9.2, nas-39	WAGO Class 22G		1.5029	0.253082	NA		1.05945	-2.91308	NA
WBGene00003559	ncl-1, ZK112.2	CSR Class 22G		208.56	-0.179829	0.771334		231.652	-0.452277	0.00711188
WBGene00003562	F09G8.4, ncr-2	ALG Class 26G		15.4797	0.552387	0.802276		59.1854	2.91902	8.23968e-21
WBGene00003572	C07A9.11, ncx-7	ERGO Class 26G		0.144479	0.566576	NA		0.145076	-1.13993	NA
WBGene00003576	ndc-80, W01B6.9	ALG Class 26G		0.292192	1.4885	NA		1.17791	2.60191	0.232115
WBGene00003576	ndc-80, W01B6.9	CSR Class 22G		43.855	-0.366859	0.802276		41.8492	-0.974365	0.001285
WBGene00003579	ndx-2, W02G9.1	ALG Class 26G		1.271	1.16309	NA		2.70606	2.41074	0.112479
WBGene00003579	ndx-2, W02G9.1	WAGO Class 22G		12.2078	0.631586	0.787647		17.0862	0.378457	0.498749
WBGene00003581	ndx-4, Y37H9A.6	CSR Class 22G		8.58166	-0.721125	NA		9.85837	-0.84843	0.216526
WBGene00003582	dcap-2, F52G2.1	WAGO Class 22G		16.5851	0.271186	0.918035		21.6758	-0.410948	0.396907
WBGene00003585	ndx-8, Y87G2A.14	WAGO Class 22G		1.91036	1.78983	NA		2.15354	-0.95113	0.573796
WBGene00003586	F13H10.2, ndx-9	CSR Class 22G		29.4819	-0.44032	0.782521		24.5319	-0.747081	0.10094
WBGene00003587	F45H11.2, ned-8	ALG Class 26G		2.34904	-0.776178	NA		4.4411	5.4256	0.000151021
WBGene00003587	F45H11.2, ned-8	CSR Class 22G		27.9143	-0.2503	0.893308		36.8311	-0.173603	0.695375
WBGene00003592	nfi-1, ZK1290.4	CSR Class 22G		142.538	-0.380024	0.480542		142.607	-0.750396	2.88075e-05
WBGene00003593	F42A10.2, nfm-1	WAGO Class 22G		18.2568	-0.0916748	0.971049		11.0155	-0.402641	0.621828
WBGene00003596	ngp-1, T19A6.2	CSR Class 22G		99.7682	0.177645	0.853958		115.619	-1.12387	1.2816e-08
WBGene00003598	F26F4.7, nhl-2	CSR Class 22G		119.592	-0.155076	0.862999		150.639	-0.604755	0.00176682
WBGene00003599	nhl-3, W04H10.3	CSR Class 22G		4.00552	-0.0750617	NA		6.41948	-2.51932	0.00398759
WBGene00003600	nhr-1, R09G11.2	WAGO Class 22G		28.6675	-0.456181	0.772421		22.4222	-0.59437	0.191259
WBGene00003601	C32F10.6, nhr-2	CSR Class 22G		1.02228	2.07698	NA		2.41785	-2.71123	0.116387
WBGene00003602	H01A20.1, nhr-3	WAGO Class 22G		0.738117	1.49556	NA		3.20849	-0.848235	0.536386
WBGene00003603	F32B6.1, nhr-4	CSR Class 22G		4.47608	-0.493874	NA		4.10821	-1.05394	0.353294
WBGene00003607	F33D4.1, nhr-8	WAGO Class 22G		0.579981	1.03548	NA		0.530294	2.35306	NA
WBGene00003612	nhr-13, Y5H2B.2	CSR Class 22G		3.52973	-1.65003	NA		1.71242	-2.19796	0.255644
WBGene00003614	F33E11.1, nhr-15	WAGO Class 22G		157.035	-0.218062	0.741476		203.877	-0.326605	0.0329451
WBGene00003619	F43C1.4, nhr-20	CSR Class 22G		3.12527	-1.42001	NA		2.14622	-0.464697	0.79083
WBGene00003624	C11G6.4, nhr-28	WAGO Class 22G		0.798322	-0.853113	NA		2.0648	-0.729315	0.704521
WBGene00003627	F58G6.5, nhr-34	CSR Class 22G		1.5243	-0.134472	NA		1.33156	-0.12003	0.959863
WBGene00003630	nhr-40, T03G6.2	WAGO Class 22G		0.551005	-1.36173	NA		1.6539	1.49067	0.496266
WBGene00003636	C45E5.6, nhr-46	CSR Class 22G		13.5237	-0.25841	0.93249		16.0868	-1.10675	0.03172
WBGene00003637	C24G6.4, nhr-47	WAGO Class 22G		1.64898	0.747256	NA		1.48292	-0.941756	0.622523
WBGene00003638	nhr-48, ZK662.3	WAGO Class 22G		12.8928	-1.30357	0.339276		14.2671	-0.510017	0.398186
WBGene00003639	K10C3.6, nhr-49	CSR Class 22G		44.3229	0.0699276	0.966774		51.0691	-0.72434	0.0114508
WBGene00003648	nhr-58, R11G11.2	WAGO Class 22G		0.728145	2.80663	NA		2.4844	3.77883	0.0271425
WBGene00003654	C45E1.1, nhr-64	WAGO Class 22G		2.60176	2.6522	NA		6.16431	1.75196	0.0525874
WBGene00003656	nhr-66, T09A12.4	CSR Class 22G		106.447	-0.18614	0.866363		118.716	-0.81826	7.97702e-05
WBGene00003660	nhr-70, Y51A2D.17	CSR Class 22G		10.7534	-0.774445	0.777049		12.3019	-1.72176	0.00311484
WBGene00003674	nhr-84, T06C12.7	WAGO Class 22G		2.02875	-0.875002	NA		1.62964	-1.12758	0.5356
WBGene00003676	nhr-86, Y40B10A.8	CSR Class 22G		211.689	0.0100417	0.991246		208.341	-0.495968	0.0032492
WBGene00003678	K08A2.5, nhr-88	WAGO Class 22G		7.48069	-0.155908	NA		7.83433	-0.977218	0.201572
WBGene00003685	nhr-95, Y39B6A.17	WAGO Class 22G		1.05562	1.02268	NA		1.09117	0.704593	NA
WBGene00003690	C28D4.1, nhr-100	CSR Class 22G		0.751449	0.248358	NA		0.390097	-1.12814	NA
WBGene00003742	F59C6.6, nlp-4	ALG Class 26G		0.454792	0.495785	NA		2.9438	4.03728	0.0092126
WBGene00003750	M01D7.5, nlp-12	WAGO Class 22G		0.147713	0.566576	NA		2.34128	-1.79169	0.203748
WBGene00003776	F52B10.1, nmy-1	CSR Class 22G		19.2454	-0.77712	0.612759		19.8997	-2.45447	1.57132e-06
WBGene00003777	F20G4.3, nmy-2	CSR Class 22G		137.064	-0.20323	0.824012		149.197	-0.958419	1.52977e-09
WBGene00003783	nos-1, R03D7.7	CSR Class 22G		54.2814	0.239819	0.839152		54.3372	-0.218008	0.560612
WBGene00003784	nos-2, ZK1127.1	CSR Class 22G		20.9737	-0.362529	0.854976		28.093	-1.01662	0.0111439
WBGene00003785	nos-3, Y53C12B.3	CSR Class 22G		188.681	-0.0759081	0.93822		187.303	-1.08999	2.077e-13
WBGene00003787	K07F5.13, npp-1	CSR Class 22G		110.165	-0.170486	0.86		112.888	-1.03586	1.95686e-08
WBGene00003788	npp-2, T01G9.4	CSR Class 22G		59.4562	-0.533168	0.525229		68.0703	-0.79131	0.0020285
WBGene00003789	K12D12.2, npp-3	CSR Class 22G		230.269	-0.0715431	0.93489		270.763	-0.721667	1.52977e-09
WBGene00003790	npp-4, Y54E5A.4	CSR Class 22G		254.104	-0.277342	0.487559		224.395	-0.552903	7.77425e-05
WBGene00003791	F07A11.3, npp-5	CSR Class 22G		96.3344	-0.22507	0.835924		109.183	-0.949278	1.05587e-05
WBGene00003792	F56A3.3, npp-6	CSR Class 22G		217.845	0.104031	0.893308		224.239	-1.08305	3.61621e-13
WBGene00003793	npp-7, T19B4.2	CSR Class 22G		200.772	-0.0763403	0.932841		189.976	-1.05608	6.7843e-11
WBGene00003794	npp-8, Y41D4B.19	CSR Class 22G		116.536	-0.11317	0.927052		137.26	-0.910361	1.44638e-05
WBGene00003795	F59A2.1, npp-9	CSR Class 22G		282.694	-0.178326	0.764561		295.445	-0.658848	3.41098e-05
WBGene00003796	npp-10, ZK328.5	CSR Class 22G		502.52	-0.299474	0.351186		472.639	-0.85017	5.73783e-18
WBGene00003797	F53F10.5, npp-11	CSR Class 22G		218.208	-0.1598	0.797231		197.51	-0.449418	0.00259237
[truncated: 21,872 more rows]
