# Supplementary material for: Interdependence of Pasha and Drosha for localization and function of the Microprocessor in C. elegans
Source: Nat Commun. 2025 Jul 1;16:5595. doi: 10.1038/s41467-025-60721-5 (PMC12219410; doi:10.1038/s41467-025-60721-5)
Supplement: Supplementary file 3 — Supplementary Data 2 [file 41467_2025_60721_MOESM3_ESM.xlsx]

## Sheet: mCherry-DRSH-1 vs wild type
Supplemental Data 2. Mass spectrometry of mCherry::DRSH-1 interactors.
Gene names	Protein IDs	log2 LFQ intensity DRSH-1 1	log2 LFQ intensity DRSH-1 2	log2 LFQ intensity DRSH-1 3	log2 LFQ intensity DRSH-1 4	log2 LFQ intensity WT 1	log2 LFQ intensity WT 2	log2 LFQ intensity WT 3	log2 LFQ intensity WT 4	Identification type DRSH-1 1	Identification type DRSH-1 2	Identification type DRSH-1 3	Identification type DRSH-1 4	Identification type WT 1	Identification type WT 2	Identification type WT 3	Identification type WT 4	Razor...unique peptides DRSH-1 1	Razor...unique peptides DRSH-1 2	Razor...unique peptides DRSH-1 3	Razor...unique peptides DRSH-1 4	Razor...unique peptides WT 1	Razor...unique peptides WT 2	Razor...unique peptides WT 3	Razor...unique peptides WT 4	log2FC	-LOG10(p.value)	t.sam	significant
mCherry	AY678264	28.3643	28.2005	28.9128	28.9157	15.7074	15.5725	14.5087	14.4523	By MS/MS	By MS/MS	By MS/MS	By MS/MS	By matching	By matching	By matching	By matching	19	19	19	19	1	2	1	1	13.5381	7.46088	7.1866	Yes
drsh-1	O01326	28.2331	28.9897	29.0079	29.1927	19.1035	19.2249	19.514	19.4495	By MS/MS	By MS/MS	By MS/MS	By MS/MS	By MS/MS	By MS/MS	By MS/MS	By MS/MS	68	68	71	69	3	5	6	7	9.53288	7.84363	5.50013	Yes
drsh-1	O01326-2	24.1199	23.6745	24.1588	24.3343	19.8931	19.217	20.0833	19.817	By MS/MS	By matching	By MS/MS	By MS/MS	By matching	By matching	By matching	By matching	1	1	1	1	0	0	0	0	4.31928	5.78839	2.49101	Yes
F09F7.6	Q19276	23.6965	23.2222	24.507	24.146	19.7064	19.6169	19.5409	19.6438	By MS/MS	By MS/MS	By MS/MS	By MS/MS					1	1	1	1	0	0	0	0	4.26589	5.293	2.39599	Yes
sodh-1;sodh-2	Q17334;O45687	23.9388	22.941	24.3959	23.8536	20.0539	19.2318	20.307	18.6432	By MS/MS	By MS/MS	By MS/MS	By MS/MS			By matching	By matching	5	4	6	5	0	0	2	1	4.22332	3.87935	2.12383	Yes
acs-2	O18693	23.8458	23.5089	24.2281	24.4936	20.4267	20.6084	21.3612	19.5248	By MS/MS	By MS/MS	By MS/MS	By MS/MS	By matching	By MS/MS	By MS/MS	By MS/MS	13	11	13	13	3	5	9	5	3.53885	3.73368	1.82915	Yes
clec-160	P34393	23.6437	23.5763	24.6793	24.6057	19.1269	19.1559	20.0014	22.2137	By MS/MS	By MS/MS	By MS/MS	By MS/MS				By matching	1	1	1	1	0	0	0	1	4.00179	2.65398	1.75176	Yes
pash-1;pash-1	U4PRH5;U4PEM4	24.2595	24.1595	24.7715	28.143	22.4609	21.5015	21.1077	20.7476	By MS/MS	By MS/MS	By MS/MS	By MS/MS	By matching	By matching	By matching	By matching	24	24	26	28	1	1	1	1	3.87893	2.05725	1.54199	Yes
cpr-1	P25807	21.9156	22.6121	22.3531	22.2245	19.7769	19.9333	19.6827	19.3531	By MS/MS	By matching	By matching	By matching					1	1	1	1	0	0	0	0	2.58982	5.01833	1.53273	Yes
tpp-2	Q09541	21.2497	21.6436	22.0772	22.5357	19.6062	19.566	19.1555	19.4135	By matching	By matching	By matching	By MS/MS			By MS/MS	By MS/MS	1	1	1	1	0	0	1	1	2.44127	3.77021	1.35975	No
gei-4;gei-4;gei-4;gei-4;gei-4	H2L0F7;Q8ITW3;H2L0F6;H2L0F5;Q65CL5	21.8788	22.0776	23.0242	23.5612	19.2219	19.4276	21.2499	19.8723	By matching	By MS/MS	By MS/MS	By MS/MS			By matching		1	2	3	3	0	0	1	0	2.69254	2.36428	1.2792	No
gpx-2;gpx-2	O62327;U4PB05	22.4414	20.0518	22.8706	23.2777	19.5195	19.1379	19.7491	19.0635	By matching		By matching	By MS/MS		By MS/MS	By MS/MS		1	0	1	2	0	1	1	0	2.79291	2.0312	1.24619	No
B0205.13	Q336L1	21.29	21.9016	21.6234	21.4477	19.8454	19.6287	19.4706	19.3753	By matching	By MS/MS	By matching	By MS/MS					1	2	1	1	0	0	0	0	1.98569	4.6765	1.19152	No
mrpl-53	Q7YX52	22.7071	23.002	23.2777	22.996	19.5616	19.7163	18.9669	22.637	By matching	By matching	By MS/MS	By matching				By matching	1	1	1	1	0	0	0	1	2.77527	1.80904	1.19122	No
dylt-1	Q19416	23.1826	22.9225	23.87	22.7357	19.7424	19.2585	23.09	19.6872	By matching	By matching	By MS/MS	By matching			By matching		1	1	1	1	0	0	1	0	2.73319	1.59878	1.12826	No
ZK643.5	P30651	22.1381	22.1241	23.1957	23.1513	19.7592	19.5815	22.1365	19.0547	By MS/MS	By MS/MS	By MS/MS	By MS/MS			By MS/MS		2	1	2	2	0	0	1	0	2.51934	1.82246	1.12087	No
cav-1	Q94051	23.3469	23.7989	24.0703	24.3359	22.1728	21.8839	21.979	21.785	By MS/MS	By MS/MS	By MS/MS	By MS/MS	By matching	By matching	By matching	By matching	3	3	3	3	3	2	3	3	1.93286	3.84607	1.11942	No
ZK686.2	P34668	18.4765	19.5911	30.3099	28.8157	19.7617	19.3037	18.8323	18.9046			By MS/MS	By MS/MS					0	0	1	1	0	0	0	0	5.09775	0.829882	1.11532	No
cyn-7;cyn-2;cyn-1	P52015;P52010;P52009	22.4656	23.0894	23.2284	25.4158	19.6224	21.4319	22.2711	20.7785	By MS/MS	By MS/MS	By MS/MS	By MS/MS	By matching	By matching	By MS/MS	By matching	4	4	5	5	1	2	4	1	2.52382	1.59768	1.07288	No
aly-3	Q21559	21.742	21.4491	19.636	21.5565	18.8285	19.0035	19.0731	19.1632	By MS/MS	By matching	By matching	By MS/MS				By matching	3	2	1	2	0	0	0	1	2.07883	2.24308	1.04177	No
eif-1.a	Q9TXU7	22.5607	22.2032	23.742	24.3226	21.4723	21.0048	20.8354	21.1489	By MS/MS	By MS/MS	By MS/MS	By MS/MS	By MS/MS	By matching	By matching	By matching	3	2	5	6	4	2	2	2	2.09178	2.18032	1.03842	No
kat-1	Q22100	23.6262	24.1167	20.5417	23.8808	19.8856	19.6312	22.7367	19.2572	By matching	By matching		By matching			By MS/MS		1	1	0	1	0	0	1	0	2.66367	1.21496	1.00241	No
nspg-7.1	O01254	22.9608	23.3038	23.1172	23.6404	19.9953	19.0116	22.4954	22.1535	By MS/MS	By MS/MS	By matching	By MS/MS			By matching	By matching	1	1	1	1	0	0	1	1	2.34159	1.47256	0.994627	No
Y62H9A.5	Q9XWS6	23.615	22.8164	24.8804	25.3476	22.4841	22.0606	22.2518	21.5656	By MS/MS	By matching	By MS/MS	By MS/MS	By MS/MS	By matching	By matching	By matching	4	3	4	4	3	2	1	2	2.07432	1.8342	0.982335	No
nhr-49;nhr-49;nhr-49;nhr-49;nhr-49	O45666-3;O45666-2;O45666-4;O45666;E5QCI8	21.8535	20.6914	21.7169	21.8603	19.5938	19.7782	20.185	19.4595	By matching	By MS/MS	By matching	By matching					1	1	1	1	0	0	0	0	1.77642	2.82071	0.974543	No
ani-1	Q9XTT4	21.9646	22.3038	22.566	22.0481	19.1257	22.2115	19.7605	19.3106	By MS/MS	By MS/MS	By MS/MS	By MS/MS		By MS/MS	By MS/MS	By MS/MS	1	1	1	1	0	1	1	1	2.11857	1.56801	0.950694	No
lsm-4	Q19952	22.4443	22.2846	22.0714	22.2562	20.2998	19.2449	22.0268	19.2894	By MS/MS	By matching	By matching	By matching			By matching		1	1	1	1	0	0	1	0	2.04888	1.68929	0.950487	No
Y37D8A.2	Q9XWV2	21.2998	21.4591	21.3419	21.3659	19.9775	19.0624	20.3857	19.497	By matching	By MS/MS	By MS/MS	By MS/MS		By matching			2	2	2	2	0	1	0	0	1.636	2.88118	0.914287	No
toc-1;toc-1	Q23281;Q45EL5	21.8325	21.9959	21.7765	22.1949	19.0133	19.9995	22.0043	18.6314	By matching	By matching	By matching	By MS/MS			By matching		1	1	1	1	0	0	1	0	2.03782	1.43718	0.90152	No
pas-6	O44156	21.8012	21.6143	22.0066	22.5272	20.3616	19.6472	21.0026	20.4202	By MS/MS	By MS/MS	By MS/MS	By MS/MS	By matching	By matching	By MS/MS	By matching	1	1	1	1	1	1	1	1	1.62945	2.51704	0.885387	No
aldo-1	P54216	22.5704	23.9851	23.2475	23.404	19.1969	22.5729	22.2737	20.9663	By MS/MS	By MS/MS	By MS/MS	By MS/MS		By matching	By matching	By matching	2	2	2	3	0	1	2	1	2.04927	1.32813	0.882533	No
asp-6	O01530	24.1172	24.0073	24.0227	24.4076	23.1444	22.5725	22.8081	21.9694	By MS/MS	By MS/MS	By MS/MS	By MS/MS	By matching	By matching	By matching	By matching	3	3	3	3	1	3	3	2	1.51507	2.91074	0.858649	No
K04F10.7	O44772	20.8045	20.782	21.3359	22.6543	20.0972	19.1124	20.1687	19.4814	By MS/MS	By matching	By MS/MS	By MS/MS			By matching		2	1	2	3	0	0	1	0	1.67925	1.79184	0.836736	No
Y51H7C.1;H17B01.2	Q9N3I0;O61209	23.3903	19.8527	24.0492	19.822	19.524	19.0776	20.4238	19.1701	By MS/MS		By MS/MS	By MS/MS					1	0	1	1	0	0	0	0	2.22967	0.977581	0.83513	No
uaf-2;uaf-2	Q9U2U0;A0A0K3AXF6	21.6929	21.9822	22.962	22.8932	19.7629	18.9281	21.8523	21.46	By matching	By MS/MS	By MS/MS	By MS/MS			By matching	By matching	1	1	3	2	0	0	1	1	1.8818	1.31134	0.831333	No
unc-61;unc-61;unc-61	Q9U277;Q25AR8;Q8I4C9	22.5335	23.1924	23.0272	22.9943	21.6747	21.4735	21.9831	21.124	By MS/MS	By MS/MS	By MS/MS	By MS/MS	By MS/MS	By matching	By MS/MS	By matching	4	4	4	4	3	1	3	1	1.37298	3.01418	0.794096	No
ubr-4;ubr-4	O01808;A0A0S4XR36	21.3702	21.6492	21.4659	21.5467	19.8091	19.4929	20.9466	20.057	By MS/MS	By MS/MS	By MS/MS	By MS/MS		By MS/MS	By MS/MS	By MS/MS	2	1	1	1	0	2	1	1	1.4316	2.38914	0.787555	No
C08F11.12;Y45F10C.2	Q9U3R0;O45941	23.6805	24.0385	24.0478	24.0368	23.1528	22.3925	22.7564	21.907	By MS/MS	By MS/MS	By MS/MS	By MS/MS	By MS/MS	By MS/MS	By MS/MS	By MS/MS	3	3	3	3	2	3	3	2	1.39872	2.60719	0.785725	No
pigs-1	Q22496	19.0921	22.0234	22.002	22.4389	18.9229	19.1808	19.3078	20.7461		By MS/MS	By MS/MS	By MS/MS	By MS/MS	By MS/MS		By matching	0	1	1	1	1	1	0	1	1.8497	1.10357	0.779019	No
ule-5	Q9XWT3	28.968	29.348	30.3971	30.824	28.5395	28.2841	28.0926	28.6083	By MS/MS	By MS/MS	By MS/MS	By MS/MS	By MS/MS	By MS/MS	By MS/MS	By MS/MS	5	6	6	6	2	4	4	5	1.50311	1.80207	0.770368	No
bicd-1;bicd-1	V6CJ04-2;V6CJ04	21.9652	24.0431	22.7292	21.714	20.0854	18.9912	21.9595	22.0557	By matching	By MS/MS	By matching	By matching			By matching	By matching	1	1	1	1	0	0	1	1	1.83995	1.04435	0.762742	No
C04G6.4	Q17636	21.5813	21.7576	19.7215	22.229	20.3449	19.5112	20.1193	18.8021	By matching	By MS/MS		By MS/MS			By MS/MS		1	1	0	2	0	0	1	0	1.62796	1.33427	0.757084	No
sec-24.2	Q23368	22.729	22.0773	22.4795	22.7288	20.4036	20.3221	21.6339	21.8679	By MS/MS	By MS/MS	By MS/MS	By MS/MS	By matching	By MS/MS	By MS/MS	By MS/MS	2	3	2	2	1	2	2	2	1.44674	1.81065	0.748765	No
T05F1.2	Q9XUR4	22.5988	21.995	23.3241	23.2007	21.2223	21.5193	21.656	21.3138	By MS/MS	By MS/MS	By MS/MS	By MS/MS	By matching	By matching	By matching	By matching	4	4	4	4	2	2	3	4	1.3518	2.2496	0.742274	No
nxf-1;nxf-1	Q9XVS7;B5BM32	23.0705	23.3619	23.0156	23.4525	19.5463	23.2767	23.0634	19.3947	By MS/MS	By MS/MS	By matching	By MS/MS		By matching	By MS/MS	By matching	1	2	1	2	0	1	2	1	1.90489	0.897303	0.739861	No
M03C11.8	G5EDG2	21.3686	21.0656	21.7378	21.9201	20.1958	19.3886	21.1739	19.6679	By MS/MS	By MS/MS	By MS/MS	By MS/MS			By MS/MS	By MS/MS	1	1	2	2	0	0	2	1	1.41646	1.75295	0.731254	No
tct-1	Q93573	21.9105	22.4352	23.561	24.5408	19.8636	21.9684	22.6558	21.1195	By matching	By matching	By MS/MS	By MS/MS		By matching	By matching	By matching	4	3	4	6	0	2	3	2	1.71003	1.05449	0.730522	No
R08C7.8;R08A2.2	Q21840;Q9U395	23.0648	19.4234	23.4179	24.0683	19.7044	23.1045	19.5106	19.2657	By MS/MS		By MS/MS	By MS/MS		By matching			1	0	1	1	0	1	0	0	2.09731	0.744098	0.727402	No
obr-3;obr-3	G5EC19;Q8MPR9	22.1222	22.5611	23.6615	22.7364	22.4573	21.2225	21.4874	19.7977	By MS/MS	By MS/MS	By MS/MS	By MS/MS	By matching	By matching	By matching		1	1	1	1	1	1	1	0	1.52907	1.2716	0.715227	No
ZC434.9;ZC434.9;ZC434.9;ZC434.9;ZC434.9	Q7JLE3;Q23318;G3MU30;G3MU28;G3MU29	22.0372	19.6732	22.4001	22.2998	21.6908	19.4083	19.3056	19.2391	By MS/MS		By matching	By matching	By MS/MS				1	0	1	1	1	0	0	0	1.69159	0.9887	0.711046	No
alh-3	G5ECV9	20.8946	21.2442	21.6187	21.4934	19.5101	19.5016	21.1632	19.5775	By matching	By matching	By MS/MS	By MS/MS			By matching		1	1	1	1	0	0	1	0	1.37463	1.69355	0.709016	No
Y37E3.17;Y37E3.17;Y37E3.17;Y37E3.17	H2L0N9;A0A486WV52;Q6AW03;A0A486WWC6	21.0403	21.2674	21.5612	22.6993	20.0329	19.196	21.5417	19.794	By matching	By matching	By MS/MS	By MS/MS			By matching		1	1	2	2	0	0	1	0	1.50093	1.28548	0.707961	No
hxk-3;hxk-3;hxk-3	U4PC09;U4PBN7;Q9N4A5	22.8653	19.6604	23.0203	22.8034	19.3445	19.0889	22.6951	19.7995	By MS/MS	By MS/MS	By MS/MS	By MS/MS			By matching	By MS/MS	1	1	1	1	0	0	1	1	1.85537	0.791276	0.696759	No
ndk-1	Q93576	21.0536	22.2455	22.9938	24.3629	21.2676	21.0368	21.6906	20.4255	By matching	By MS/MS	By MS/MS	By MS/MS	By matching	By matching	By MS/MS	By matching	3	3	3	4	2	3	3	3	1.55883	1.09556	0.695419	No
M70.3;M70.3;M70.1;M70.1	H2KZ85;Q965J8;O45187;U4PFG4	20.1216	21.0904	21.3988	21.2352	19.0323	19.423	20.3399	19.7782	By MS/MS	By MS/MS	By matching	By MS/MS				By MS/MS	1	1	1	1	0	0	0	1	1.31816	1.78553	0.694019	No
hphd-1	Q9U2M4	23.911	24.2331	24.1883	24.6425	23.3846	22.6958	23.2662	22.8558	By MS/MS	By MS/MS	By MS/MS	By MS/MS	By matching	By matching	By MS/MS	By matching	3	3	3	4	3	1	2	2	1.19309	2.76199	0.692593	No
ule-4	O62053	23.3701	24.0882	24.0688	24.12	22.6199	22.6403	23.0384	22.6837	By MS/MS	By MS/MS	By MS/MS	By MS/MS	By matching	By MS/MS	By MS/MS	By MS/MS	2	2	2	2	1	1	1	1	1.1662	2.88473	0.683607	No
M106.8	B1Q251	19.9677	21.9788	21.84	22.5933	19.8255	18.9482	21.9397	19.3205		By matching	By matching	By MS/MS			By matching		0	1	1	1	0	0	1	0	1.58647	0.920211	0.667653	No
C01G6.3	Q17572	22.3183	22.7827	22.8934	22.7214	21.1991	21.6344	21.3138	21.997	By MS/MS	By MS/MS	By MS/MS	By MS/MS	By matching	By matching	By matching	By MS/MS	3	1	3	3	3	2	2	2	1.14287	2.70705	0.664981	No
icl-1;icl-1	Q10663;Q10663-2	25.2674	25.3319	25.7091	25.8749	24.3913	24.2243	24.9494	24.0184	By MS/MS	By MS/MS	By MS/MS	By MS/MS	By MS/MS	By MS/MS	By MS/MS	By MS/MS	33	31	32	32	25	24	27	25	1.14996	2.45177	0.657973	No
T02G5.7	Q22101	19.9094	21.9125	21.8323	23.6071	22.328	19.3939	19.6913	19.1372		By MS/MS	By matching	By MS/MS	By matching				0	1	2	2	1	0	0	0	1.67773	0.786465	0.656168	No
arf-1.2	Q10943	24.0724	24.0605	24.8488	24.0025	23.662	23.231	23.9186	19.4811	By MS/MS	By MS/MS	By MS/MS	By MS/MS	By MS/MS	By MS/MS	By MS/MS	By matching	3	2	3	1	3	3	1	0	1.67289	0.781173	0.653537	No
ZK1236.5	P34621	21.6425	22.5135	22.824	22.3929	18.8838	19.4262	22.3406	22.322	By MS/MS	By MS/MS	By matching	By matching			By MS/MS	By MS/MS	1	1	1	1	0	0	1	1	1.60007	0.836965	0.651232	No
F13H8.2	Q19433	25.5001	25.9152	26.361	24.0014	22.457	23.49	25.0332	24.8565	By MS/MS	By MS/MS	By MS/MS	By MS/MS	By matching	By MS/MS	By MS/MS	By MS/MS	1	1	1	1	2	2	2	2	1.48528	0.955019	0.647205	No
ant-1.2	O01813	31.029	31.1737	30.7233	31.1017	19.5872	30.7451	31.2362	31.2122	By matching	By MS/MS	By MS/MS	By MS/MS	By MS/MS	By MS/MS	By MS/MS	By MS/MS	1	1	1	1	1	1	1	1	2.81177	0.43703	0.642948	No
cyn-10;cyn-10	P52017-2;P52017	21.4093	21.0458	22.916	23.3573	21.0914	20.0303	21.0065	21.1569	By MS/MS	By matching	By MS/MS	By MS/MS	By matching	By matching	By matching	By MS/MS	2	2	2	2	2	1	2	2	1.36084	1.14545	0.641078	No
R119.3	O61709	20.8827	20.8288	21.1194	21.0625	19.3247	18.9873	21.2873	19.0444	By matching	By MS/MS	By MS/MS	By MS/MS		By matching	By MS/MS	By matching	1	2	1	2	0	1	2	1	1.31245	1.26126	0.639741	No
C24D10.6	O44133	21.7837	19.9601	22.4524	21.8907	19.3597	19.8373	21.6379	19.506	By MS/MS		By MS/MS	By matching			By matching		1	0	1	1	0	0	1	0	1.43649	0.975307	0.636974	No
F12E12.11	Q1EPL7	22.0399	22.3399	21.7448	19.1857	19.2175	19.3209	21.4024	19.4007	By MS/MS	By MS/MS	By matching				By matching		1	2	2	0	0	0	1	0	1.49223	0.835596	0.623396	No
nspg-14	Q95Y29	22.1621	21.8856	22.3735	22.0903	22.018	19.1755	22.12	19.509	By MS/MS	By MS/MS	By MS/MS	By MS/MS	By MS/MS		By MS/MS		1	1	1	1	1	0	1	0	1.42227	0.90484	0.619251	No
H24K24.3;H24K24.3	Q17335;Q17335-2	19.3611	22.7356	22.8516	21.816	19.7931	19.6726	21.9807	19.1435		By MS/MS	By MS/MS	By MS/MS			By MS/MS		0	2	1	1	0	0	1	0	1.54362	0.738261	0.611393	No
rsp-3	Q9NEW6	24.2756	23.8379	25.1931	25.1118	23.6354	23.277	23.2997	23.7002	By MS/MS	By MS/MS	By MS/MS	By MS/MS	By MS/MS	By MS/MS	By MS/MS	By MS/MS	8	7	8	8	6	5	6	6	1.12653	1.75518	0.609879	No
drr-1	O02268	22.3786	19.8164	21.9003	21.9666	19.7266	19.7213	21.793	19.1738	By matching		By matching	By matching			By MS/MS		1	0	1	1	0	0	1	0	1.41181	0.871832	0.609587	No
ddx-10	Q9N478	21.5244	22.5334	21.8198	22.1861	20.4793	21.4498	21.7098	19.406	By matching	By matching	By MS/MS	By MS/MS		By matching	By matching		1	1	1	2	0	1	1	0	1.25471	1.16045	0.606826	No
C55A6.3;ZK697.14;sdz-8	P90778;Q7KPV7;P90780	24.2482	24.0717	24.9427	24.3831	19.1265	23.741	24.0442	24.1231	By MS/MS	By MS/MS	By MS/MS	By MS/MS		By MS/MS	By MS/MS	By MS/MS	2	2	2	2	0	2	2	2	1.65271	0.643994	0.605821	No
F58B3.4	Q20969	22.4903	21.3729	21.5202	22.7801	21.4216	20.6571	20.8673	20.6625	By MS/MS	By matching	By MS/MS	By MS/MS	By matching	By MS/MS	By MS/MS	By MS/MS	2	2	2	1	1	2	2	2	1.13871	1.56149	0.601511	No
W08G11.3;W08G11.3;W08G11.3	Q2XMY4;Q2XMY3;A0A486WYQ4	21.2016	20.4324	21.7699	21.0411	20.4095	19.7405	19.8727	20.1397	By MS/MS	By matching	By MS/MS	By matching		By matching	By matching	By MS/MS	1	1	1	1	0	1	1	1	1.07064	1.85273	0.590704	No
nekl-4	P84199	28.9694	29.0013	29.3724	29.0238	29.8178	28.9412	19.1909	28.9387	By MS/MS	By MS/MS	By MS/MS	By MS/MS	By MS/MS	By MS/MS		By MS/MS	1	1	1	1	1	1	0	1	2.36955	0.416252	0.589337	No
M57.2	Q9TYY0	21.2699	21.7564	22.5366	21.9502	21.0194	21.1351	21.4111	19.0762	By MS/MS	By MS/MS	By MS/MS	By MS/MS	By MS/MS	By MS/MS	By MS/MS		1	1	2	1	2	2	2	0	1.21783	1.06194	0.58125	No
rpl-29	O45226	25.5801	25.5143	26.2962	26.0532	22.7925	24.7781	25.6461	25.2474	By MS/MS	By MS/MS	By MS/MS	By MS/MS	By MS/MS	By MS/MS	By MS/MS	By MS/MS	2	1	2	2	1	1	2	1	1.24492	0.96468	0.57619	No
C39D10.7	Q18529	23.2555	23.0219	23.317	23.9273	22.6236	22.4869	22.2889	22.1613	By MS/MS	By MS/MS	By MS/MS	By MS/MS	By MS/MS	By MS/MS	By matching	By matching	5	5	6	6	4	3	4	3	0.990255	2.40012	0.57618	No
far-1	P34382	21.5185	20.6259	21.0144	21.9601	21.2342	18.9215	20.3659	19.8442	By MS/MS	By matching	By matching	By MS/MS	By matching		By matching	By matching	1	1	2	2	1	0	1	1	1.18827	1.09651	0.575473	No
rha-1;rha-1	Q22307;A0A486WUJ5	19.8262	19.5309	21.1875	21.8947	18.9268	19.5162	19.8667	19.3294			By MS/MS	By matching			By MS/MS		0	0	2	1	0	0	1	0	1.20005	1.04804	0.573307	No
krr-1	O16311	22.2036	22.2251	22.353	22.3781	20.1096	22.2164	22.2121	19.6134	By MS/MS	By matching	By matching	By matching		By matching	By matching		1	1	1	1	0	1	1	0	1.25208	0.9256	0.57222	No
F20D1.3	Q93535	23.1556	23.2655	23.4697	23.5613	22.824	23.1216	19.8801	22.5222	By MS/MS	By MS/MS	By MS/MS	By MS/MS	By MS/MS	By MS/MS		By MS/MS	1	1	1	1	1	1	0	1	1.27605	0.852586	0.566763	No
W05H9.1;W05H9.1;NA	Q23179;L8E833;REV__Q17489	24.3183	24.7822	24.4866	24.6833	23.8947	23.3263	23.805	23.4631	By MS/MS	By MS/MS	By MS/MS	By MS/MS	By MS/MS	By MS/MS	By MS/MS	By MS/MS	9	10	10	9	8	7	10	8	0.945336	2.83816	0.565915	No
fndc-1	Q22252	23.0324	19.1694	18.7461	22.1217	19.5768	19.5372	19.1541	18.9827	By MS/MS			By MS/MS					1	0	0	1	0	0	0	0	1.45471	0.64859	0.565019	No
pgp-3	P34713	20.7541	21.9124	21.7596	21.9144	20.4906	20.2779	21.3046	19.9783	By MS/MS	By MS/MS	By MS/MS	By MS/MS	By MS/MS	By MS/MS	By MS/MS	By matching	2	1	1	1	1	1	1	1	1.07231	1.44385	0.564843	No
K07C5.6	Q21278	20.8353	19.1025	21.3965	22.3671	19.6365	19.1013	20.3387	19.6652	By matching		By matching	By MS/MS					1	0	1	1	0	0	0	0	1.23993	0.852258	0.555913	No
sfa-1	G5EF97	21.8601	21.5992	22.3997	23.3514	19.7034	21.4595	21.5353	21.8098	By matching	By matching	By MS/MS	By MS/MS		By matching	By matching	By matching	1	1	3	2	0	1	1	2	1.17563	0.977021	0.555296	No
cfim-2;cfim-2;cfim-2;cfim-2	I7KSC2;Q18937;C6KRJ2;C1P629	23.9654	23.3209	25.0892	25.2222	23.4736	23.1935	23.4969	23.0786	By MS/MS	By MS/MS	By MS/MS	By MS/MS	By MS/MS	By MS/MS	By MS/MS	By MS/MS	3	3	4	3	2	3	3	2	1.08877	1.22841	0.553114	No
Y57A10A.27	Q9U210	23.1139	22.9606	23.094	23.1803	21.9274	22.1708	22.6332	21.9285	By MS/MS	By MS/MS	By MS/MS	By MS/MS	By matching	By matching	By MS/MS	By MS/MS	1	2	1	2	2	1	2	2	0.92222	2.75655	0.551398	No
F54D1.6	Q20762	20.6153	20.7662	20.5303	20.8272	19.0373	19.1923	19.8186	20.6048	By MS/MS	By MS/MS	By matching	By matching	By MS/MS	By MS/MS		By matching	1	1	1	1	1	1	0	1	1.02148	1.51506	0.548344	No
dod-19;dod-19	A0A0K3AVF2;O61874	23.6634	23.3773	23.1342	22.8193	19.9046	22.1562	22.7233	23.2927	By MS/MS	By MS/MS	By matching	By matching	By matching	By matching	By MS/MS	By MS/MS	1	1	1	1	0	1	1	1	1.22931	0.800054	0.543117	No
src-1;src-1;src-1	G5EE56-3;G5EE56;G5EE56-2	22.1284	23.1524	22.3759	23.9046	19.6948	23.0153	21.7681	22.0769	By MS/MS	By MS/MS	By matching	By MS/MS	By matching	By MS/MS	By MS/MS	By MS/MS	2	1	2	2	1	2	2	2	1.25153	0.764084	0.542371	No
prdx-2;prdx-2;prdx-2	A0A0K3AUJ9-2;A0A0K3AUJ9-3;A0A0K3AUJ9	25.2426	25.1031	25.9275	25.8964	24.7184	24.4376	24.9337	24.273	By MS/MS	By MS/MS	By MS/MS	By MS/MS	By MS/MS	By MS/MS	By MS/MS	By MS/MS	7	7	7	6	4	5	7	5	0.951731	1.97153	0.540576	No
F58B4.5	Q20974	23.1588	23.6666	24.1869	24.1289	20.1224	23.3206	23.6975	22.9315	By MS/MS	By MS/MS	By MS/MS	By MS/MS		By MS/MS	By MS/MS	By MS/MS	2	3	2	2	0	3	2	2	1.26733	0.731153	0.539726	No
C08B11.3;swsn-7	Q09441;A0A2K5ATP7	21.6942	21.6727	19.9364	19.6502	20.0646	19.3606	19.4347	19.6635	By MS/MS	By MS/MS	By matching	By matching					2	2	1	1	0	0	0	0	1.10752	0.997529	0.534733	No
rsp-1;rsp-1;rsp-1	Q23121;Q23121-2;Q23121-3	24.7784	24.4541	25.1545	25.0378	24.123	23.8786	23.9334	23.9762	By MS/MS	By MS/MS	By MS/MS	By MS/MS	By MS/MS	By MS/MS	By MS/MS	By MS/MS	7	5	7	7	5	5	5	6	0.878385	2.76143	0.527891	No
lys-4;lys-10	Q20964;O61518	24.6896	24.6763	24.4138	24.4574	23.648	23.6409	24.0493	23.4701	By MS/MS	By MS/MS	By MS/MS	By MS/MS	By MS/MS	By MS/MS	By MS/MS	By MS/MS	6	6	5	5	4	5	4	5	0.857205	3.02348	0.521929	No
snr-6	Q9XTU6	24.1436	24.0048	24.2394	24.0567	24.1144	23.6895	23.9651	19.0634	By MS/MS	By MS/MS	By MS/MS	By MS/MS	By MS/MS	By MS/MS	By MS/MS	By MS/MS	2	2	2	2	2	2	2	1	1.40299	0.532221	0.515961	No
bar-1	Q18825	21.8059	21.8061	22.0328	21.6919	22.3928	19.1247	19.4577	21.6181	By matching	By matching	By MS/MS	By matching	By matching			By matching	1	1	1	1	1	0	0	1	1.18584	0.718178	0.514373	No
C35C5.9	Q93333	19.6462	21.649	20.6369	21.4888	19.0245	19.2061	21.0173	19.7633		By MS/MS	By matching	By matching			By MS/MS		0	1	1	1	0	0	1	0	1.10242	0.861655	0.514311	No
F28B4.3	Q19853	22.7217	22.5866	23.5142	23.3262	22.2662	22.0728	22.2798	21.9722	By MS/MS	By MS/MS	By MS/MS	By MS/MS	By matching	By MS/MS	By MS/MS	By matching	4	4	5	6	2	4	5	3	0.889425	2.01278	0.511663	No
E04F6.4	Q19056	21.898	22.0608	22.6407	22.0361	21.4191	20.8307	21.7171	21.0971	By MS/MS	By MS/MS	By MS/MS	By matching	By matching	By matching	By MS/MS	By MS/MS	2	2	2	1	1	1	2	2	0.892875	1.90513	0.509257	No
asp-4	Q21966	24.2284	23.7913	24.4894	24.3371	23.7368	23.0378	23.4942	23.0665	By MS/MS	By MS/MS	By MS/MS	By MS/MS	By MS/MS	By MS/MS	By MS/MS	By MS/MS	6	5	6	5	5	6	6	5	0.877716	2.08305	0.508302	No
mdh-1	Q9UAV5	21.9636	22.9574	22.4566	24.7913	21.4511	22.0334	22.9136	21.2691	By MS/MS	By MS/MS	By MS/MS	By MS/MS	By matching	By matching	By MS/MS	By matching	3	3	3	4	1	2	2	1	1.12542	0.772263	0.507001	No
cpz-1;cpz-1	G5EGP8;G5EGP8-2	23.9589	23.7616	24.2602	24.2415	23.3167	22.7845	23.4042	23.3029	By MS/MS	By MS/MS	By MS/MS	By MS/MS	By MS/MS	By MS/MS	By MS/MS	By MS/MS	4	3	3	3	3	4	4	2	0.853481	2.439	0.506521	No
aqp-2;aqp-2	Q7JMQ6;Q17571	26.7338	27.1513	26.758	27.1122	26.0394	25.8969	26.6297	25.6905	By MS/MS	By MS/MS	By MS/MS	By MS/MS	By MS/MS	By MS/MS	By MS/MS	By MS/MS	1	1	1	1	1	1	1	1	0.874698	2.04403	0.505437	No
F42G10.1	Q09393	23.6435	23.804	24.0688	24.3422	19.5828	23.3704	24.0426	23.7182	By MS/MS	By MS/MS	By MS/MS	By MS/MS	By matching	By MS/MS	By MS/MS	By MS/MS	4	3	4	5	1	3	5	4	1.28613	0.572796	0.503926	No
T26C5.3;T26C5.3;T26C5.3;T26C5.3;T26C5.3	Q9XVX0;A5Z2S7;A0A2C9C359;Q6BEU8;Q22816	19.7415	22.2645	22.0432	19.3775	20.3224	19.3869	19.4092	19.7474		By matching	By MS/MS						0	1	1	0	0	0	0	0	1.14017	0.706566	0.499006	No
rnp-6;rnp-6;rnp-6	Q9N3S4;Q9N3S4-2;Q9N3S4-3	24.472	24.3142	25.2556	25.5595	24.4751	23.0082	24.1049	24.1517	By MS/MS	By MS/MS	By MS/MS	By MS/MS	By MS/MS	By matching	By MS/MS	By MS/MS	6	6	7	7	5	5	5	6	0.965371	1.15324	0.497832	No
rps-24	Q1XFY9	23.3392	22.3423	24.4111	23.7195	23.4129	18.6555	23.5395	22.7601	By MS/MS	By matching	By MS/MS	By MS/MS	By matching		By MS/MS	By MS/MS	1	1	1	1	1	0	1	1	1.36104	0.504428	0.497461	No
scav-3	Q9XTT3	22.9515	23.4836	23.379	23.441	22.5446	22.0078	23.0226	22.1923	By MS/MS	By MS/MS	By MS/MS	By MS/MS	By matching	By MS/MS	By MS/MS	By matching	3	3	3	3	1	3	3	3	0.871987	1.85068	0.496917	No
aqp-1;aqp-1	Q8IG23;Q19949	22.7259	23.2332	23.1554	22.7957	22.3233	19.8413	22.9298	22.4893	By MS/MS	By MS/MS	By MS/MS	By MS/MS	By matching		By MS/MS	By MS/MS	2	2	2	2	2	0	2	2	1.08164	0.750713	0.489831	No
cey-1	O62213	23.1046	23.4488	24.5452	24.5383	22.6919	22.515	23.572	23.0649	By MS/MS	By MS/MS	By MS/MS	By MS/MS	By MS/MS	By MS/MS	By MS/MS	By MS/MS	1	2	2	2	2	2	2	2	0.94829	1.12972	0.489004	No
flh-1;flh-1;flh-1	Q9XWR1-3;Q9XWR1-2;Q9XWR1	20.2537	20.7519	20.0488	21.0976	20.1385	19.2336	19.7651	19.4931	By MS/MS	By MS/MS	By matching	By MS/MS			By matching	By matching	1	1	1	1	0	0	1	1	0.880419	1.5466	0.487306	No
isw-1	P41877	22.8068	23.4234	23.4312	24.1264	22.7238	22.2449	23.1902	21.9697	By MS/MS	By MS/MS	By MS/MS	By MS/MS	By MS/MS	By matching	By MS/MS	By matching	2	3	4	6	1	1	4	1	0.914805	1.2744	0.486371	No
rps-29	P90983	24.0023	24.0186	25.082	24.9576	22.6236	23.3458	24.1483	24.1608	By MS/MS	By MS/MS	By MS/MS	By MS/MS	By matching	By MS/MS	By MS/MS	By MS/MS	3	3	3	3	3	3	3	3	0.945493	1.04005	0.479833	No
F52H2.6;dhcr-24	O17397;A0A5E4LZ56	22.8829	23.468	23.4479	23.4907	22.7303	21.8488	23.0596	22.1838	By MS/MS	By MS/MS	By MS/MS	By MS/MS	By matching	By MS/MS	By MS/MS	By MS/MS	2	4	4	4	2	2	2	3	0.866751	1.51265	0.479307	No
acp-7	Q9GUF1	23.5273	24.7728	23.7523	24.7194	22.6623	24.0408	22.9949	23.3927	By MS/MS	By MS/MS	By MS/MS	By MS/MS	By MS/MS	By MS/MS	By matching	By MS/MS	1	1	1	1	1	1	1	1	0.920262	1.09425	0.474791	No
far-2	P34383	23.2031	22.8958	23.6279	24.3331	23.3962	22.6225	22.1507	22.2428	By MS/MS	By MS/MS	By MS/MS	By MS/MS	By MS/MS	By MS/MS	By MS/MS	By MS/MS	5	5	5	7	5	5	5	4	0.911909	1.13409	0.474716	No
ech-6;ech-7	P34559;Q9NEZ8	24.0968	23.8016	24.5384	24.7606	23.2632	23.2959	24.1093	23.093	By MS/MS	By MS/MS	By MS/MS	By MS/MS	By MS/MS	By MS/MS	By MS/MS	By MS/MS	7	6	6	7	5	6	5	7	0.859006	1.4721	0.473681	No
rnf-145	Q95Y82	21.957	21.6077	22.0402	21.7661	21.8075	20.9944	21.5897	18.8771	By matching	By matching	By MS/MS	By matching	By matching	By MS/MS	By MS/MS		1	1	1	1	1	1	1	0	1.02556	0.744457	0.471276	No
tars-1;tars-1	P52709;Q86D21	19.1281	22.2643	22.4722	19.6729	20.1534	19.7628	19.9025	19.2423	By MS/MS	By MS/MS	By MS/MS	By MS/MS	By MS/MS	By MS/MS	By MS/MS	By MS/MS	1	1	1	1	1	1	1	1	1.11915	0.596172	0.469043	No
Y71F9AL.9	Q9N4I3	25.294	24.9703	25.7051	25.4812	24.7043	24.3475	24.8468	24.3652	By MS/MS	By MS/MS	By MS/MS	By MS/MS	By MS/MS	By MS/MS	By MS/MS	By MS/MS	7	10	11	10	9	8	11	9	0.796702	2.1478	0.468881	No
K07A1.10	P90915	21.6225	21.0004	20.9542	21.0081	19.8813	18.8019	21.0563	21.0012	By MS/MS	By matching	By matching	By matching			By matching	By matching	1	1	1	1	0	0	1	1	0.961136	0.867446	0.467051	No
mrp-4	G5EFP3	23.3561	24.1185	23.8466	23.7392	19.5306	23.5743	23.7233	23.5118	By MS/MS	By MS/MS	By MS/MS	By MS/MS	By MS/MS	By MS/MS	By MS/MS	By MS/MS	6	7	3	5	3	4	6	4	1.18009	0.528591	0.466208	No
T10B10.3;T10B10.3	Q22368;A0A8S4QCL7	21.0066	21.2793	21.9198	21.4235	20.559	21.1625	21.1042	19.0385	By matching	By matching	By MS/MS	By matching		By matching	By matching		1	1	1	1	0	1	1	0	0.941217	0.898066	0.463513	No
ftn-2	Q9TYS3	24.0404	24.0955	24.778	24.7817	25.13	19.33	23.8455	24.2127	By MS/MS	By MS/MS	By MS/MS	By MS/MS	By MS/MS		By MS/MS	By MS/MS	3	3	3	3	2	0	3	4	1.29434	0.441644	0.460417	No
C26B9.5	Q18198	22.5937	22.9172	22.6855	23.1395	22.0873	21.8238	22.6508	21.5573	By MS/MS	By MS/MS	By MS/MS	By MS/MS	By MS/MS	By MS/MS	By MS/MS	By matching	5	4	4	4	3	4	3	2	0.804183	1.64715	0.455955	No
oxa-1	O02207	22.3153	22.3419	22.5963	22.486	19.1276	21.6861	22.5921	22.1779	By matching	By matching	By matching	By matching		By MS/MS	By matching	By MS/MS	1	1	1	1	0	1	1	1	1.03898	0.634798	0.455452	No
gly-3	P34678	21.3551	22.3808	22.36	21.718	19.9713	20.4203	21.9341	21.7656	By MS/MS	By MS/MS	By MS/MS	By MS/MS		By matching	By MS/MS	By MS/MS	1	1	2	2	0	1	1	1	0.930694	0.851587	0.4543	No
T25C12.3	G5ECR0	23.0602	23.06	23.2721	23.3462	22.711	22.1942	22.7594	21.9836	By MS/MS	By MS/MS	By MS/MS	By MS/MS	By MS/MS	By MS/MS	By MS/MS	By MS/MS	11	8	11	10	8	8	9	5	0.772552	2.02828	0.453024	No
ctsa-1.1	P52717	24.986	24.8902	24.6797	24.5273	23.9978	24.1068	24.1321	23.9285	By MS/MS	By MS/MS	By MS/MS	By MS/MS	By MS/MS	By MS/MS	By MS/MS	By MS/MS	7	6	7	7	4	6	6	5	0.729504	3.16798	0.452046	No
C53C9.2	Q09936	23.3744	21.6371	23.2487	21.6326	22.0997	21.4408	21.4538	21.2534	By MS/MS	By matching	By MS/MS	By MS/MS	By matching	By matching	By matching	By matching	2	2	2	2	1	1	2	2	0.911275	0.887631	0.451391	No
Y49F6B.2	Q9N4U1	22.9684	21.9564	22.4042	22.2038	22.5358	21.8624	21.9787	18.9335	By MS/MS	By MS/MS	By MS/MS	By MS/MS	By MS/MS	By matching	By matching		2	2	2	2	1	1	1	0	1.05566	0.592875	0.451218	No
F46H5.3;F46H5.3	Q10454-2;Q10454	24.3369	25.3646	26.6443	26.9658	24.3582	24.3134	26.7502	23.5413	By MS/MS	By MS/MS	By MS/MS	By MS/MS	By MS/MS	By MS/MS	By MS/MS	By MS/MS	12	11	15	18	8	9	15	10	1.08711	0.548098	0.448819	No
dlc-1	Q22799	25.2525	25.6004	25.6702	25.2421	24.0634	24.5463	25.1364	24.8737	By MS/MS	By MS/MS	By MS/MS	By MS/MS	By MS/MS	By MS/MS	By MS/MS	By MS/MS	2	3	3	2	2	3	3	3	0.786314	1.65098	0.447457	No
his-68;his-35;his-57;his-57	P09588;Q27485;J7S164;J7SA65	26.0456	26.048	26.8374	27.3345	25.7398	25.382	26.3339	25.4479	By MS/MS	By MS/MS	By MS/MS	By MS/MS	By MS/MS	By MS/MS	By MS/MS	By MS/MS	3	3	3	3	2	2	2	3	0.840496	1.14782	0.446141	No
mbf-1	Q9XTV4	22.9493	21.4753	21.9106	21.6865	21.8226	21.0743	21.1568	20.5481	By MS/MS	By matching	By MS/MS	By MS/MS	By matching	By matching	By matching	By matching	1	1	2	1	1	1	1	1	0.854986	1.05967	0.445623	No
skpo-1	Q20616	24.3025	24.2595	24.2577	24.2846	23.3169	23.5579	23.8861	23.4541	By MS/MS	By MS/MS	By MS/MS	By MS/MS	By matching	By MS/MS	By MS/MS	By MS/MS	9	9	8	9	2	8	9	9	0.722324	2.99014	0.445399	No
ZK105.1;nep-5	Q965Z4;Q09946	23.0038	23.4303	23.1772	23.7431	23.572	22.3523	21.9466	22.0944	By MS/MS	By MS/MS	By matching	By MS/MS	By matching	By matching	By MS/MS	By matching	2	2	1	2	1	2	2	2	0.847282	1.09493	0.445171	No
ttr-24;ttr-24	Q9XXR4;H2KMI9	21.6339	22.5609	22.798	22.8173	20.767	21.6351	21.8467	22.1939	By MS/MS	By MS/MS	By matching	By matching	By matching	By MS/MS	By MS/MS	By matching	1	2	2	2	1	2	2	1	0.841835	1.05858	0.440161	No
Y22D7AL.10	Q965Q1	21.282	21.0056	21.9599	23.151	21.3601	20.6743	21.2587	20.5513	By MS/MS	By matching	By MS/MS	By MS/MS	By matching	By matching	By matching	By matching	2	2	2	2	1	2	1	1	0.888496	0.859969	0.439964	No
F54E2.1	Q9TXK1	22.2068	22.7398	23.2338	23.2766	22.4505	22.0698	22.4285	21.2299	By MS/MS	By MS/MS	By MS/MS	By MS/MS	By matching	By MS/MS	By MS/MS	By matching	4	4	4	4	4	4	4	3	0.819587	1.12917	0.436003	No
crt-1	P27798	19.3234	22.2197	23.5721	24.4608	22.601	22.9588	19.8929	18.8987		By matching	By MS/MS	By MS/MS	By matching	By MS/MS			0	1	1	1	1	1	0	0	1.30617	0.378413	0.434871	No
got-1.2	Q22067	24.0987	24.3883	23.8884	24.382	19.842	24.775	23.5256	24.0882	By matching	By matching	By matching	By MS/MS		By MS/MS	By matching	By MS/MS	1	1	1	2	0	1	1	1	1.13166	0.460037	0.433829	No
gln-5;gln-6	Q9XVU2;O02225	21.9143	21.3031	21.3516	19.9986	19.9867	19.5832	20.2012	21.2575	By MS/MS	By MS/MS	By matching	By MS/MS	By MS/MS	By matching	By MS/MS	By MS/MS	2	1	1	1	1	0	1	1	0.884757	0.816112	0.433613	No
cash-1;cash-1	G5EE12;A0A486WY88	22.7841	22.9511	23.4114	23.084	22.0644	22.5663	22.4631	22.2891	By MS/MS	By MS/MS	By MS/MS	By MS/MS	By matching	By MS/MS	By matching	By matching	3	4	4	4	3	3	2	2	0.711932	2.21065	0.425685	No
got-2.2	Q17994	20.8726	21.2368	22.8197	23.8712	20.8184	20.5932	23.1671	19.9871	By matching	By matching	By MS/MS	By MS/MS	By matching	By matching	By MS/MS	By matching	2	2	2	2	1	1	2	1	1.05859	0.488059	0.425524	No
pccb-1;pccb-1	Q8WQF1;Q20676	22.4453	22.3603	22.9941	23.3845	21.8417	21.8331	22.4936	21.9831	By MS/MS	By MS/MS	By MS/MS	By MS/MS	By MS/MS	By MS/MS	By MS/MS	By MS/MS	4	5	5	7	1	2	6	3	0.758172	1.41422	0.424233	No
C53D6.4	Q18810	22.4764	19.8515	22.7473	22.8601	22.6737	22.5075	19.2531	18.8986	By matching		By matching	By MS/MS	By MS/MS	By matching			1	0	1	1	1	1	0	0	1.15059	0.408162	0.419311	No
icd-1	Q18885	24.3046	22.3361	24.0808	23.7523	22.878	23.1093	22.4472	22.7734	By MS/MS	By MS/MS	By MS/MS	By MS/MS	By MS/MS	By MS/MS	By MS/MS	By MS/MS	3	3	3	3	3	3	3	3	0.81648	0.891564	0.415909	No
F39H12.3	Q20199	23.0963	22.5754	23.1371	23.073	19.5507	22.4375	23.3683	22.629	By MS/MS	By matching	By matching	By matching		By matching	By MS/MS	By matching	1	1	1	1	0	1	1	1	0.97407	0.529566	0.414509	No
ppfr-2	P91198	19.2998	21.9643	21.3782	21.7541	19.6766	18.6929	21.1928	20.9855		By MS/MS	By matching	By MS/MS			By MS/MS	By matching	0	1	1	1	0	0	1	1	0.962158	0.523292	0.409813	No
pcca-1	Q19842	21.7781	21.6981	22.6105	22.9811	21.5116	21.5241	21.9774	20.993	By MS/MS	By MS/MS	By MS/MS	By MS/MS	By matching	By matching	By MS/MS	By matching	3	4	4	4	1	2	4	2	0.76545	1.0631	0.408513	No
Y54F10AM.8	Q9BL07	21.668	22.0806	22.2049	23.0507	22.4718	19.2177	21.7694	21.8697	By matching	By MS/MS	By matching	By MS/MS	By matching		By matching	By matching	2	2	2	2	1	0	1	1	0.918857	0.549463	0.403388	No
rnp-3;rnp-3	U4PBX2;Q21323	21.7273	22.1809	22.4699	22.2264	21.9519	21.7252	21.9593	19.6223	By MS/MS	By MS/MS	By MS/MS	By MS/MS	By MS/MS	By MS/MS	By MS/MS		2	2	2	2	2	1	1	0	0.836416	0.689503	0.400675	No
F44E2.3	P34433	23.8449	22.7878	24.6031	24.1936	23.3132	22.2235	23.2008	23.5359	By MS/MS	By MS/MS	By MS/MS	By MS/MS	By MS/MS	By matching	By MS/MS	By MS/MS	5	5	4	4	6	3	4	5	0.788964	0.809826	0.397456	No
gpd-3;gpd-2	P17330;P17329	25.5527	25.9742	26.1178	26.578	25.318	25.162	26.0566	24.7617	By MS/MS	By MS/MS	By MS/MS	By MS/MS	By MS/MS	By MS/MS	By MS/MS	By MS/MS	8	8	7	8	7	8	8	8	0.731093	1.11155	0.396591	No
F49E2.2;F49E2.2	Q20621;A6ZJ46	22.2213	22.2738	21.8838	22.4393	19.4126	21.8138	22.5234	21.6175	By MS/MS	By MS/MS	By matching	By MS/MS	By MS/MS	By MS/MS	By MS/MS	By matching	1	1	1	1	1	1	1	1	0.862706	0.597356	0.395394	No
act-2	P10984	27.1296	27.0751	27.0742	26.6359	26.0285	26.2494	26.4547	26.5708	By MS/MS	By MS/MS	By MS/MS	By MS/MS	By MS/MS	By MS/MS	By MS/MS	By MS/MS	1	1	1	1	1	1	1	1	0.652816	2.11724	0.391908	No
C16C10.2	Q09462	22.4218	21.9577	22.2925	23.0183	21.5457	21.995	21.693	21.7549	By MS/MS	By MS/MS	By MS/MS	By MS/MS	By matching	By MS/MS	By MS/MS	By MS/MS	2	2	3	2	1	1	2	2	0.675378	1.51239	0.388081	No
ooc-5;ooc-5	Q95NU5-2;Q95NU5	19.3689	21.5608	22.1644	20.014	21.76	19.1673	19.7783	18.614		By matching	By MS/MS		By matching				0	1	1	0	1	0	0	0	0.947097	0.449016	0.38713	No
tbb-4	P41937	24.1565	24.4681	24.1942	23.4116	24.6824	19.9058	23.7158	23.9148	By MS/MS	By MS/MS	By MS/MS	By matching	By MS/MS	By MS/MS	By MS/MS	By MS/MS	1	1	1	1	1	1	1	1	1.00287	0.403885	0.386644	No
ZC434.8;F11G11.13	Q27535;P91251	20.5163	20.8835	21.9675	22.2576	20.2307	20.8643	22.1478	18.8122	By matching	By matching	By MS/MS	By MS/MS		By matching	By MS/MS		1	2	2	2	0	1	2	0	0.892507	0.504798	0.386365	No
ttc-7;ttc-7	H2KYB6;F8WU09	21.1885	21.664	21.6479	21.5	20.422	19.2909	21.4336	21.6804	By matching	By MS/MS	By MS/MS	By matching			By MS/MS	By matching	1	1	2	1	0	0	1	1	0.793338	0.691586	0.385889	No
F55B11.3	O17893	22.8798	23.0078	23.1816	22.7974	19.81	22.9841	23.1528	22.408	By matching	By MS/MS	By MS/MS	By MS/MS		By matching	By MS/MS	By matching	3	4	3	3	0	1	2	1	0.877928	0.517529	0.384947	No
K05C4.7	Q9XUU5	22.126	22.5898	22.6999	22.1995	19.8492	22.2477	22.2555	22.0346	By matching	By MS/MS	By MS/MS	By matching		By MS/MS	By MS/MS	By matching	1	2	1	1	0	1	1	1	0.806999	0.641321	0.383975	No
snx-1	Q9GYJ9	22.1233	22.6743	22.7491	22.3781	23.1653	18.9204	22.5792	21.5003	By matching	By MS/MS	By MS/MS	By MS/MS	By MS/MS	By MS/MS	By matching	By MS/MS	2	3	3	3	3	2	3	2	0.939946	0.442816	0.383629	No
Y55F3BR.6;Y55F3BR.6	Q9N350;A0A1I6CMC9	21.9229	20.4213	21.8533	20.4487	20.4042	20.2929	20.5133	20.5111	By MS/MS	By matching	By MS/MS	By matching	By matching	By matching	By matching	By matching	1	1	1	1	1	1	1	1	0.731161	0.870839	0.380218	No
chpf-1;chpf-2	Q23643;O16343	23.0561	23.4704	23.6349	23.738	22.8204	22.6154	22.9287	23.0037	By MS/MS	By MS/MS	By MS/MS	By MS/MS	By MS/MS	By matching	By MS/MS	By matching	2	2	2	2	2	2	2	2	0.632792	1.98355	0.378427	No
ttr-14	Q22192	23.0277	22.7196	22.5953	22.5287	19.6382	22.7569	22.748	22.3188	By MS/MS	By MS/MS	By matching	By matching		By MS/MS	By matching	By MS/MS	1	2	1	1	0	1	1	1	0.85236	0.517828	0.37756	No
emc-5	E1B6R8	23.5904	24.2021	24.0152	23.4966	19.6386	23.7925	24.0733	23.8987	By MS/MS	By MS/MS	By matching	By matching		By MS/MS	By MS/MS	By MS/MS	1	1	1	1	0	1	1	1	0.975292	0.394128	0.377223	No
pgk-1	P91427	20.5144	21.2948	21.08	22.3045	19.3598	19.5133	22.047	20.9012	By matching	By matching	By matching	By MS/MS			By MS/MS	By matching	2	1	2	2	0	0	2	1	0.843119	0.52957	0.377122	No
mtrr-1	Q17574	21.14	22.104	22.3678	21.4077	21.6651	20.1175	21.475	20.8364	By MS/MS	By MS/MS	By MS/MS	By MS/MS	By MS/MS	By matching	By MS/MS	By matching	1	1	1	1	1	1	1	1	0.731356	0.801606	0.374391	No
nono-1;nono-1	Q8I7K5;B3GWA1	21.5723	21.7073	22.4145	22.0824	21.4064	21.2161	21.6752	20.853	By MS/MS	By MS/MS	By MS/MS	By MS/MS	By matching	By MS/MS	By MS/MS	By MS/MS	3	3	3	3	1	2	2	2	0.656417	1.36355	0.373584	No
alh-8;alh-8	P52713;Q7JMI1	24.8057	25.0635	25.193	25.5332	24.8675	24.5352	24.7271	23.8218	By MS/MS	By MS/MS	By MS/MS	By MS/MS	By MS/MS	By MS/MS	By MS/MS	By MS/MS	9	7	9	9	7	7	8	7	0.660921	1.26411	0.371893	No
wapl-1;wapl-1;wapl-1;wapl-1	H2L0H5;H2L0H6;U4PC40;Q21843	22.2311	22.6889	22.8836	22.5955	21.7402	22.0115	22.0321	22.1507	By MS/MS	By MS/MS	By MS/MS	By matching	By MS/MS	By MS/MS	By MS/MS	By MS/MS	3	3	3	3	2	3	3	4	0.616172	2.04983	0.370755	No
nola-3	Q9XVR8	23.7064	24.1309	24.5744	24.5856	23.6288	23.3362	23.7667	23.7038	By MS/MS	By MS/MS	By MS/MS	By MS/MS	By MS/MS	By MS/MS	By MS/MS	By MS/MS	2	2	3	3	2	2	2	3	0.64047	1.49579	0.370159	No
gfl-1	Q21501	22.271	21.7505	22.4383	22.2887	22.3236	19.1588	22.0328	21.9073	By MS/MS	By matching	By MS/MS	By MS/MS	By MS/MS		By MS/MS	By matching	1	1	1	1	1	0	1	1	0.83147	0.50644	0.369115	No
coq-3	O18235	22.1586	22.0797	22.7397	22.0809	19.7685	21.6097	22.5755	21.9844	By MS/MS	By matching	By MS/MS	By MS/MS		By matching	By MS/MS	By matching	1	1	2	2	0	1	2	1	0.780239	0.586345	0.366964	No
pck-1	O44906	24.423	24.4684	24.3384	24.883	24.2898	23.7742	24.2464	23.1849	By MS/MS	By MS/MS	By MS/MS	By MS/MS	By MS/MS	By MS/MS	By MS/MS	By MS/MS	8	8	8	8	4	7	7	4	0.654372	1.21287	0.366649	No
lec-5	G5EFI4	24.7029	25.4345	25.3568	25.8183	24.6182	24.6235	24.7829	24.7466	By MS/MS	By MS/MS	By MS/MS	By MS/MS	By MS/MS	By MS/MS	By MS/MS	By MS/MS	13	13	13	14	12	12	11	13	0.635302	1.44847	0.366094	No
R13H4.2;R13H4.2;R13H4.2	K8ESK7;A5Z2W3;H9G321	24.1636	24.477	24.4663	24.3954	23.671	23.5852	24.139	23.7017	By MS/MS	By MS/MS	By MS/MS	By MS/MS	By MS/MS	By MS/MS	By MS/MS	By MS/MS	6	6	5	5	4	5	6	5	0.601372	2.23479	0.365815	No
F56A8.3;F56A8.3	Q95ZS5;O45574	21.2866	21.9904	23.0074	22.8391	22.34	19.167	22.1108	22.071	By matching	By MS/MS	By MS/MS	By MS/MS	By matching		By MS/MS	By MS/MS	1	1	1	1	1	0	2	2	0.858671	0.452136	0.364893	No
Y71G12B.10	Q95XN1	23.0689	23.1009	22.5269	19.9205	20.2598	22.365	19.2297	22.897	By MS/MS	By MS/MS	By MS/MS			By MS/MS	By MS/MS	By matching	1	1	1	0	0	1	1	1	0.966443	0.363694	0.364725	No
pam-1;pam-1	Q4TT88-2;Q4TT88	22.8597	21.814	23.226	23.7631	21.5414	21.5613	23.9062	21.4254	By MS/MS	By MS/MS	By MS/MS	By MS/MS	By matching	By MS/MS	By MS/MS	By MS/MS	7	6	6	7	1	4	7	4	0.807129	0.509062	0.362351	No
ugt-62	Q21603	25.2685	25.8624	25.5515	25.7827	25.4013	24.9067	25.0188	24.6783	By MS/MS	By MS/MS	By MS/MS	By MS/MS	By MS/MS	By MS/MS	By MS/MS	By MS/MS	13	13	12	17	8	13	13	10	0.614981	1.64913	0.361445	No
mrp-7	Q9U2G5	21.7687	22.7124	22.1881	22.7298	19.7991	22.1291	22.3062	22.0738	By MS/MS	By MS/MS	By matching	By MS/MS	By matching	By MS/MS	By matching	By MS/MS	2	4	1	1	1	3	1	3	0.772731	0.566477	0.361431	No
acl-5;acl-5	Q1ZXU8;Q21812	23.633	23.4609	23.9958	23.7351	23.3395	22.9187	23.1248	23.0709	By MS/MS	By MS/MS	By MS/MS	By MS/MS	By MS/MS	By MS/MS	By MS/MS	By MS/MS	5	7	6	6	6	7	6	4	0.592716	2.23589	0.361021	No
pho-1	Q19076	22.3563	22.3051	22.4045	22.9223	22.4367	21.6993	21.9572	21.3484	By MS/MS	By MS/MS	By MS/MS	By MS/MS	By MS/MS	By MS/MS	By MS/MS	By matching	1	1	1	1	1	1	1	1	0.636617	1.24764	0.359643	No
ule-2	Q067X2	22.1408	22.1079	22.2733	21.5698	21.6353	21.3208	21.5951	21.1069	By MS/MS	By MS/MS	By MS/MS	By MS/MS	By matching	By matching	By matching	By matching	1	1	1	1	1	1	1	1	0.608435	1.6541	0.358172	No
asp-3	P55956	23.5672	23.7108	23.6602	23.6368	24.1868	23.7207	23.6262	19.2442	By MS/MS	By matching	By matching	By matching	By matching	By MS/MS	By MS/MS	By matching	3	2	2	2	1	1	2	1	0.949262	0.353282	0.35727	No
pck-2;pck-2;pck-2;pck-2	O02286;Q7JKI2;Q7JKI3;Q7JKI1	25.3452	25.3861	25.4338	25.6616	25.0078	24.8755	25.2577	24.2117	By MS/MS	By MS/MS	By MS/MS	By MS/MS	By MS/MS	By MS/MS	By MS/MS	By MS/MS	21	22	17	21	18	19	19	16	0.618527	1.41424	0.356651	No
pole-1	O62218	19.3712	21.1468	21.341	19.7654	19.7652	19.9396	19.8483	19.1914		By MS/MS	By MS/MS						0	1	1	0	0	0	0	0	0.719962	0.666467	0.356403	No
pbs-1	Q966I8	18.9281	21.4817	22.3651	21.5295	22.4532	19.6581	19.5909	18.9336		By matching	By MS/MS	By matching	By matching				0	1	1	1	1	0	0	0	0.917156	0.368414	0.355553	No
symk-1	O16929	21.4983	21.6633	21.3673	22.1008	21.0429	19.5314	21.7475	21.4551	By MS/MS	By MS/MS	By MS/MS	By MS/MS	By MS/MS		By MS/MS	By matching	1	2	2	2	2	0	2	1	0.713181	0.662269	0.353433	No
rmd-1;rmd-1	P34560;P34560-2	22.9815	23.5274	23.4335	23.1612	19.7346	23.1619	23.3783	23.4441	By matching	By MS/MS	By MS/MS	By MS/MS		By matching	By MS/MS	By MS/MS	2	1	3	2	0	1	2	1	0.846156	0.411312	0.35124	No
lin-40;lin-40;lin-40;lin-40	Q86S28;Q76NP4;O61907;A0A168H9W7	23.7233	24.0689	24.1078	24.2635	23.386	23.0826	23.7832	23.5459	By MS/MS	By MS/MS	By MS/MS	By MS/MS	By MS/MS	By MS/MS	By MS/MS	By MS/MS	9	10	10	9	8	8	8	7	0.591456	1.7197	0.35081	No
csq-1	Q20203	27.467	28.9297	28.837	29.4313	28.5812	27.9087	27.5871	27.8322	By MS/MS	By MS/MS	By MS/MS	By MS/MS	By MS/MS	By MS/MS	By MS/MS	By MS/MS	18	18	18	19	17	18	19	18	0.688968	0.712088	0.34951	No
enol-1;enol-1	Q27527;Q27527-3	23.372	23.6539	24.2703	24.7368	23.5053	23.1641	23.4754	23.3519	By MS/MS	By MS/MS	By MS/MS	By MS/MS	By MS/MS	By MS/MS	By MS/MS	By MS/MS	8	8	8	9	7	8	9	8	0.634068	1.03633	0.349065	No
acer-1	Q18599	28.2008	28.4082	28.2523	28.406	28.0025	27.5722	27.8293	27.6161	By MS/MS	By MS/MS	By MS/MS	By MS/MS	By MS/MS	By MS/MS	By MS/MS	By MS/MS	20	21	20	20	18	19	20	20	0.561788	2.59712	0.348277	No
T18D3.1	Q22540	20.5843	20.1863	22.4269	23.1185	21.0018	21.1686	20.5565	20.5002	By matching	By matching	By MS/MS	By MS/MS	By matching	By MS/MS	By matching	By matching	3	4	4	4	1	3	3	2	0.772233	0.482737	0.346749	No
mcm-5	Q21902	23.3898	23.4684	23.6956	23.5586	22.843	22.8672	23.3038	22.8437	By MS/MS	By MS/MS	By MS/MS	By MS/MS	By MS/MS	By MS/MS	By MS/MS	By MS/MS	19	18	17	17	11	15	18	13	0.56369	2.2958	0.345629	No
prp-18	O45431	19.7339	20.7017	20.6719	20.2711	19.8193	19.1189	20.5385	19.2893	By MS/MS	By MS/MS	By matching	By matching			By matching		1	1	1	1	0	0	1	0	0.653139	0.835538	0.345358	No
C30F12.2	Q95YE1	21.5272	21.8019	19.4541	19.8666	19.4748	19.2873	19.1998	21.5052	By MS/MS	By MS/MS						By MS/MS	1	1	0	0	0	0	0	1	0.795685	0.442966	0.345336	No
tlk-1;tlk-1;tlk-1;tlk-1	P34314-2;P34314;G3MTX3;Q2XN10	20.6996	21.5057	21.4085	21.206	19.9685	20.3412	21.4374	20.5044	By MS/MS	By MS/MS	By MS/MS	By matching	By matching	By matching	By MS/MS	By MS/MS	2	2	2	2	1	2	2	2	0.642045	0.902942	0.345128	No
tag-196	O16454	22.0718	22.6222	22.9163	22.6157	22.2552	21.7573	22.079	21.781	By matching	By MS/MS	By MS/MS	By MS/MS	By matching	By MS/MS	By matching	By matching	2	2	2	2	1	2	2	2	0.588361	1.48179	0.34339	No
Y75B8A.7	Q9XW58	23.2666	23.1066	23.3847	23.6298	23.2818	22.8476	22.525	22.3583	By MS/MS	By matching	By MS/MS	By MS/MS	By matching	By MS/MS	By MS/MS	By matching	1	1	1	1	1	1	1	1	0.593747	1.37154	0.342949	No
cacn-1;cacn-1;cacn-1	G5EG14;G5EG14-2;G5EG14-3	25.0438	24.459	25.4664	25.5519	24.7934	24.3188	24.3209	24.6626	By MS/MS	By MS/MS	By MS/MS	By MS/MS	By MS/MS	By MS/MS	By MS/MS	By MS/MS	22	18	20	21	14	14	15	17	0.606348	1.14533	0.341125	No
htz-1	Q27511	22.7424	22.959	23.5933	23.5878	23.172	22.1434	22.8848	22.1767	By MS/MS	By MS/MS	By MS/MS	By MS/MS	By MS/MS	By MS/MS	By MS/MS	By matching	2	2	2	2	1	2	2	2	0.626402	0.947616	0.340905	No
uaf-1;uaf-1;uaf-1	P90978;P90978-3;P90978-2	21.1941	21.2247	21.1894	23.1099	20.7303	21.1075	21.2552	20.9149	By matching	By matching	By matching	By MS/MS	By MS/MS	By matching	By MS/MS	By matching	1	2	2	2	1	2	2	2	0.677568	0.665006	0.340429	No
F56F10.1	P90893	22.9263	22.8642	23.3696	23.3956	23.0845	22.4931	22.6455	21.9206	By MS/MS	By MS/MS	By MS/MS	By MS/MS	By matching	By matching	By matching	By matching	4	4	4	4	4	4	4	4	0.603003	1.13173	0.338982	No
lim-7	G5EC36	26.9517	28.8414	28.3458	26.2264	26.1578	26.5158	27.4014	27.3431	By MS/MS	By MS/MS	By MS/MS	By MS/MS	By MS/MS	By MS/MS	By MS/MS	By MS/MS	1	1	1	1	1	1	1	1	0.736834	0.494998	0.338062	No
nasp-2	O17687	23.0162	22.8765	23.5916	23.2763	22.8301	22.582	22.7444	22.3229	By MS/MS	By MS/MS	By MS/MS	By MS/MS	By MS/MS	By MS/MS	By MS/MS	By MS/MS	8	7	6	7	7	6	7	5	0.570313	1.59517	0.336884	No
did-2	Q9TXI3	21.8946	22.1937	22.6767	22.5323	21.596	21.4081	22.5412	21.301	By MS/MS	By MS/MS	By MS/MS	By MS/MS	By matching	By MS/MS	By MS/MS	By MS/MS	3	3	3	3	3	3	3	3	0.612749	0.937577	0.334268	No
F32D8.12;F32D8.12;F32D8.12	Q8I4K2;Q7JLJ0;Q7JLI9	23.3892	23.5366	23.7181	23.617	23.2126	22.8032	23.0808	23.0191	By MS/MS	By MS/MS	By MS/MS	By MS/MS	By MS/MS	By MS/MS	By MS/MS	By MS/MS	9	8	9	7	7	6	8	6	0.536301	2.55515	0.333096	No
daf-18	G5EE01	21.2738	21.6145	21.6075	21.8191	21.7537	21.3636	19.1899	21.2417	By MS/MS	By matching	By matching	By MS/MS	By matching	By matching		By matching	1	1	1	1	1	1	0	1	0.6915	0.54742	0.331309	No
K12H6.6	Q9N5G9	22.165	22.4747	22.0853	22.8155	22.2178	21.2675	21.9067	21.8197	By MS/MS	By MS/MS	By matching	By MS/MS	By matching	By matching	By matching	By matching	1	1	1	1	1	1	1	1	0.582204	1.18582	0.331092	No
rpl-24.1	O01868	25.2123	25.2817	26.4507	25.9971	24.924	24.4971	25.9094	25.0835	By MS/MS	By MS/MS	By MS/MS	By MS/MS	By MS/MS	By MS/MS	By MS/MS	By MS/MS	7	5	6	7	6	6	6	5	0.631953	0.738834	0.329268	No
skat-1	P34479	22.1709	23.0592	23.1762	22.9412	22.3997	20.5545	22.9653	22.6764	By MS/MS	By MS/MS	By MS/MS	By MS/MS	By MS/MS	By matching	By MS/MS	By MS/MS	1	2	2	2	1	2	1	1	0.687926	0.541459	0.329244	No
slc-36.2	G4SQY7	22.5135	22.274	22.6207	21.9356	19.6713	21.8168	22.8528	22.1073	By MS/MS	By matching	By MS/MS	By MS/MS		By matching	By MS/MS	By MS/MS	2	2	2	2	0	2	2	2	0.723872	0.46779	0.329123	No
rbmx-2	Q18318	20.5138	20.3986	20.5901	20.5318	19.4854	19.8445	20.2364	20.2519	By MS/MS	By matching	By matching	By matching			By matching		1	1	1	1	0	0	1	0	0.554045	1.59926	0.328431	No
C05C8.1;C05C8.1	A6PVA5;O16314	22.2455	22.202	22.3897	22.9487	21.9945	21.7479	21.9136	21.9252	By MS/MS	By MS/MS	By matching	By MS/MS	By matching	By matching	By MS/MS	By MS/MS	4	3	3	3	2	4	3	3	0.551192	1.6553	0.32811	No
acs-17;acs-17	Q18660;A0A4V0ING4	24.8946	25.2076	25.2777	25.4499	24.769	24.4356	24.5884	24.8782	By MS/MS	By MS/MS	By MS/MS	By MS/MS	By MS/MS	By MS/MS	By MS/MS	By MS/MS	16	20	21	18	17	15	16	18	0.539624	1.92145	0.3267	No
acp-6	Q9GUF2	22.4276	23.1353	22.9186	23.7024	19.1854	23.2542	23.3788	23.0632	By matching	By MS/MS	By matching	By MS/MS	By matching	By MS/MS	By MS/MS	By MS/MS	6	6	5	6	1	4	6	6	0.825566	0.336623	0.324056	No
Y71H2AM.2	Q9BL29	22.3955	22.4989	22.7949	22.5669	22.5389	21.9076	22.9971	20.0181	By MS/MS	By matching	By matching	By matching	By MS/MS	By MS/MS	By MS/MS	By MS/MS	1	2	1	1	2	1	2	1	0.698641	0.480355	0.323376	No
Y45F10B.13;Y45F10B.13	G5EGA2;G5EDA8	20.5475	21.2661	19.466	20.3265	19.7131	19.6938	19.8219	19.9584	By MS/MS	By matching		By MS/MS					1	1	0	1	0	0	0	0	0.6047	0.799588	0.322384	No
haly-1	Q20502	21.07	22.5226	22.175	19.608	20.4523	20.3428	21.6354	20.0538	By MS/MS	By MS/MS	By MS/MS		By matching	By matching	By MS/MS	By matching	1	1	1	0	1	1	1	1	0.722826	0.433905	0.322256	No
T23B3.2	P91491	22.844	23.3122	23.2038	23.4046	22.9632	22.2352	22.9814	22.3649	By MS/MS	By MS/MS	By MS/MS	By MS/MS	By MS/MS	By MS/MS	By MS/MS	By MS/MS	1	1	1	1	1	1	1	1	0.554983	1.27362	0.320578	No
mrpl-23	Q9GYS9	21.296	21.4516	21.898	22.4126	21.6815	21.5398	22.0533	18.8811	By MS/MS	By matching	By MS/MS	By MS/MS	By matching	By MS/MS	By MS/MS	By MS/MS	2	2	1	1	2	1	2	1	0.725606	0.417872	0.319732	No
msp-32;msp-152;msp-76;msp-142;msp-33;msp-57;msp-49;Y59E9AR.1;Y59H11AM.1;msp-79;msp-38;msp-3;msp-78;msp-63;msp-58;msp-74;ZK1248.17	P53018;Q23519;P05634;P53017;P53019;Q17856;Q18461;G5EBJ8;Q95XU7;Q9TVW5;P53020;Q19832;Q94053;Q21244;S6CPF4;G5EEW3;Q23428	21.3325	21.2365	22.087	24.8478	22.9665	21.9519	22.1045	19.0363	By matching	By matching	By matching	By MS/MS	By MS/MS	By matching	By matching		3	1	2	3	2	2	4	0	0.861169	0.300147	0.318585	No
figo-1	P90770	22.0024	22.3212	22.3938	22.5797	21.4888	21.1505	21.9106	22.452	By MS/MS	By MS/MS	By MS/MS	By MS/MS	By MS/MS	By MS/MS	By MS/MS	By MS/MS	2	3	4	3	2	4	3	4	0.573786	0.96097	0.317804	No
sod-1;sod-1	P34697-2;P34697	19.8009	21.9937	22.3231	22.5457	20.0371	19.4379	22.1464	21.9564		By MS/MS	By matching	By MS/MS			By matching	By matching	0	1	1	1	0	0	1	1	0.771421	0.358694	0.317666	No
rnr-2	P42170	23.7541	23.9754	23.926	23.8503	24.0459	23.122	23.5761	22.4313	By MS/MS	By MS/MS	By MS/MS	By MS/MS	By MS/MS	By MS/MS	By MS/MS	By matching	5	4	4	5	4	4	3	2	0.582606	0.840543	0.315398	No
his-74	Q27532	24.5843	25.1355	25.8082	25.4853	24.9536	24.8044	24.7883	24.1892	By MS/MS	By MS/MS	By MS/MS	By MS/MS	By MS/MS	By MS/MS	By MS/MS	By MS/MS	2	2	2	2	2	2	2	2	0.569441	0.929901	0.314309	No
met-2	P34544	20.3435	20.902	21.2404	20.365	20.7245	19.6042	20.6697	19.4654	By matching	By MS/MS	By MS/MS	By matching	By matching		By matching		1	1	1	1	1	0	1	0	0.596781	0.726641	0.313861	No
ule-3	Q18947	25.2699	25.0197	26.0784	26.3596	25.2391	24.8237	25.1983	25.1675	By MS/MS	By MS/MS	By MS/MS	By MS/MS	By MS/MS	By MS/MS	By MS/MS	By MS/MS	4	4	4	4	3	4	4	3	0.574741	0.867862	0.313472	No
snr-3;snr-3	Q10013;M1ZJ32	21.0964	21.5638	22.6479	22.5009	21.8074	21.0558	21.559	20.9958	By matching	By matching	By MS/MS	By MS/MS	By MS/MS	By matching	By matching	By matching	1	2	2	2	1	1	2	1	0.597762	0.686065	0.311073	No
ZK829.1	G5ECU4	25.2986	25.2122	25.4681	25.1337	25.0348	24.5531	24.7039	24.8013	By MS/MS	By MS/MS	By MS/MS	By MS/MS	By MS/MS	By MS/MS	By MS/MS	By MS/MS	9	9	10	9	8	8	9	9	0.504904	2.1849	0.310925	No
edc-3	Q21740	23.2235	22.5777	22.5869	22.6356	23.112	22.5061	20.333	22.4378	By MS/MS	By matching	By matching	By matching	By matching	By matching		By matching	1	1	1	1	1	1	0	1	0.658669	0.476247	0.309658	No
prp-8	P34369	22.2123	22.5417	22.9955	22.8254	22.3157	22.2612	22.3987	21.3835	By MS/MS	By MS/MS	By MS/MS	By MS/MS	By MS/MS	By MS/MS	By MS/MS	By matching	4	4	4	5	4	5	4	4	0.553954	0.969606	0.309009	No
unc-52;unc-52;unc-52;unc-52;unc-52;unc-52;unc-52;unc-52;unc-52;unc-52;unc-52;unc-52;unc-52;unc-52	Q06561-4;Q06561-5;Q06561-2;Q06561;H9G352;H9G353;H9G354;H9G348;H9G349;H9G350;A0A1T5HUZ1;G5EEI5;H9G351;Q06561-3	21.2655	21.0986	21.001	21.8278	20.7037	20.2063	21.3518	20.7107	By MS/MS	By MS/MS	By MS/MS	By MS/MS	By matching	By MS/MS	By MS/MS	By matching	3	3	3	3	2	2	4	2	0.5551	0.948709	0.308601	No
nspg-10	Q19591	23.246	22.8237	23.2887	22.6331	22.8638	21.9061	23.2067	21.6667	By MS/MS	By MS/MS	By MS/MS	By MS/MS	By MS/MS	By MS/MS	By MS/MS	By matching	3	2	3	1	1	1	2	2	0.587092	0.707325	0.30838	No
gpd-4;gpd-1	P17331;P04970	23.7932	24.5871	22.8093	25.0635	23.3865	23.4552	24.1973	22.6404	By MS/MS	By MS/MS	By MS/MS	By MS/MS	By MS/MS	By MS/MS	By MS/MS	By MS/MS	4	3	2	3	3	4	4	2	0.643428	0.501641	0.308307	No
let-805;let-805	Q9UB29;Q9UB28	23.7965	25.7257	24.5613	22.0309	23.5655	22.7805	23.8897	23.0314	By MS/MS	By MS/MS	By MS/MS	By MS/MS	By MS/MS	By MS/MS	By MS/MS	By MS/MS	2	2	2	2	2	2	2	2	0.711829	0.380959	0.307504	No
ben-1	Q18817	23.4143	23.8448	23.7226	23.6209	24.1966	20.167	23.7174	23.5512	By MS/MS	By MS/MS	By MS/MS	By MS/MS	By MS/MS	By matching	By MS/MS	By MS/MS	2	2	2	2	2	0	2	2	0.742624	0.342709	0.305813	No
ugt-42	O17123	22.8934	23.1152	22.8441	19.9271	19.4392	23.0686	23.3607	19.4613	By matching	By MS/MS	By matching			By MS/MS	By MS/MS		1	1	1	0	0	1	1	0	0.862528	0.267925	0.305167	No
C33D9.13	C6KRJ1	23.7901	23.7629	23.7843	24.4674	22.326	23.5089	23.7419	23.9151	By MS/MS	By MS/MS	By MS/MS	By MS/MS	By matching	By MS/MS	By MS/MS	By MS/MS	1	1	1	1	1	1	1	1	0.578195	0.706751	0.304643	No
nlt-1	Q23655	22.8258	22.1377	23.2871	22.553	23.7616	22.7854	22.3509	18.7011	By MS/MS	By matching	By MS/MS	By matching	By MS/MS	By MS/MS	By matching		1	2	2	2	2	1	1	0	0.801181	0.296078	0.304372	No
perm-4	O44144	23.5515	23.8143	24.3811	24.5088	22.9125	23.1646	23.792	24.1265	By MS/MS	By MS/MS	By MS/MS	By MS/MS	By MS/MS	By MS/MS	By MS/MS	By MS/MS	2	3	3	4	3	3	2	2	0.565001	0.77468	0.303697	No
F46B6.5;F46B6.5;F46B6.5;F46B6.5	Q7YTV3;Q20453;H2L2B3;H2L2B2	19.4441	19.6925	19.4275	20.5035	20.1371	19.0851	19.0845	18.4113	By MS/MS			By MS/MS	By MS/MS		By MS/MS	By matching	1	0	0	1	1	0	1	1	0.587428	0.642902	0.303251	No
dhs-22	Q9XVS9	24.6091	24.8864	25.4611	25.1856	24.6489	24.1885	24.7273	24.5058	By MS/MS	By MS/MS	By MS/MS	By MS/MS	By MS/MS	By MS/MS	By MS/MS	By MS/MS	9	8	8	9	6	8	8	8	0.517944	1.25045	0.301246	No
let-418;chd-3	G5EBZ4;Q22516	23.426	23.8411	23.6569	23.8648	23.0948	22.9104	23.6434	23.1082	By MS/MS	By MS/MS	By MS/MS	By MS/MS	By MS/MS	By MS/MS	By MS/MS	By MS/MS	12	12	10	11	6	10	10	9	0.508018	1.45127	0.300983	No
rpoa-1;rpoa-1	G5ED21;G5EDG7	21.4382	21.7919	21.8667	21.8483	19.3622	21.7262	22.0298	21.2916	By matching	By MS/MS	By matching	By matching	By matching	By matching	By MS/MS	By MS/MS	1	2	1	1	0	1	2	2	0.633875	0.472028	0.300712	No
rpl-26;rpl-26;rpl-26	Q19869-2;Q19869-3;Q19869	20.8769	21.5331	22.7225	22.0291	19.2045	20.729	22.4874	21.9508	By MS/MS	By MS/MS	By MS/MS	By MS/MS		By MS/MS	By MS/MS	By MS/MS	1	2	3	2	0	1	3	3	0.697486	0.365224	0.299747	No
his-44;his-54;his-66;his-41;his-39	P04255;Q27894;Q27876;Q27484;Q22979	24.0268	24.8993	25.4196	25.3476	24.7253	24.022	24.5907	24.1302	By MS/MS	By MS/MS	By MS/MS	By MS/MS	By MS/MS	By MS/MS	By MS/MS	By MS/MS	4	4	4	4	4	4	4	4	0.556318	0.752975	0.298561	No
spt-16	Q9N5R9	22.429	22.6427	22.6022	23.1069	22.2731	22.0893	22.7127	21.5884	By MS/MS	By MS/MS	By MS/MS	By MS/MS	By matching	By MS/MS	By MS/MS	By MS/MS	5	5	5	5	3	4	5	3	0.529303	0.992668	0.298349	No
irg-7;irg-7	A0A131MBU3-2;A0A131MBU3	23.9747	23.7765	24.2646	24.1276	23.8822	23.5035	23.8522	22.7986	By MS/MS	By MS/MS	By MS/MS	By MS/MS	By MS/MS	By MS/MS	By MS/MS	By MS/MS	17	15	15	15	14	13	11	10	0.526707	0.992163	0.297091	No
Y119D3B.12;Y119D3B.12	H2L0S8;Q8IAB4	22.6967	21.8044	23.5019	23.8313	22.6476	22.2836	22.1304	22.4444	By MS/MS	By matching	By MS/MS	By MS/MS	By MS/MS	By MS/MS	By MS/MS	By MS/MS	6	4	4	8	7	5	6	6	0.582024	0.588194	0.296058	No
hsp-3;hsp-3	P27420;V6CJ24	25.8292	25.98	26.1447	26.2109	25.5809	25.3226	25.8223	25.5055	By MS/MS	By MS/MS	By MS/MS	By MS/MS	By MS/MS	By MS/MS	By MS/MS	By MS/MS	13	12	13	13	11	12	13	13	0.483363	1.94253	0.295744	No
pygl-1;pygl-1;pygl-1;pygl-1	Q86NC1;Q9N5U1;A0A131MCL1;A0A131MDC6	24.9657	24.7697	25.3229	25.2396	24.6228	24.5032	24.8758	24.3275	By MS/MS	By MS/MS	By MS/MS	By MS/MS	By MS/MS	By MS/MS	By MS/MS	By MS/MS	25	21	22	23	17	22	22	20	0.492131	1.54667	0.294437	No
gdh-1	Q23621	23.791	24.1197	24.4389	24.9589	23.989	23.7913	24.1418	23.2662	By MS/MS	By MS/MS	By MS/MS	By MS/MS	By MS/MS	By MS/MS	By MS/MS	By MS/MS	20	18	18	19	13	16	19	18	0.530047	0.848105	0.292274	No
nrd-1	O01864	21.0819	22.0091	21.5959	21.9681	22.3568	19.091	21.4185	21.212	By matching	By MS/MS	By matching	By MS/MS	By matching		By matching	By matching	2	2	2	2	1	0	2	1	0.64417	0.390661	0.28988	No
pdi-3	G5ED07	21.0698	21.2095	22.7317	23.1658	21.9032	21.436	21.5239	20.9354	By matching	By MS/MS	By MS/MS	By MS/MS	By matching	By MS/MS	By MS/MS	By MS/MS	2	2	2	2	2	1	2	2	0.594552	0.475663	0.287693	No
pes-9	O18000	19.1783	19.6255	20.362	21.393	20.0774	19.1835	19.7009	19.2757			By matching	By MS/MS					0	0	1	1	0	0	0	0	0.580316	0.505692	0.286447	No
mep-1	Q21502	20.2707	21.269	19.5549	20.5599	18.7932	20.4097	20.3768	19.7642	By MS/MS	By MS/MS	By MS/MS	By MS/MS	By matching	By MS/MS	By MS/MS	By MS/MS	1	1	1	1	1	1	1	1	0.577638	0.511705	0.286183	No
acly-1	P53585	33.8379	33.665	34.0495	33.9873	33.4209	33.197	33.373	33.6839	By MS/MS	By MS/MS	By MS/MS	By MS/MS	By MS/MS	By MS/MS	By MS/MS	By MS/MS	62	62	62	60	57	60	59	61	0.466234	1.90601	0.285648	No
C53D6.7	Q18813	22.2439	22.671	22.6254	22.9677	21.9578	22.0416	22.1076	22.4738	By MS/MS	By MS/MS	By MS/MS	By MS/MS	By matching	By matching	By matching	By MS/MS	1	1	1	1	1	1	1	1	0.481779	1.37618	0.285566	No
F55A12.5	O01756	22.3502	22.884	22.6158	22.869	22.2499	22.103	22.4551	22.0213	By MS/MS	By matching	By matching	By MS/MS	By MS/MS	By matching	By matching	By matching	2	1	2	2	1	2	2	2	0.472404	1.61579	0.284953	No
gip-2	G5EF84	22.8281	22.9158	23.1078	22.9472	22.2455	22.2092	22.5157	22.9229	By MS/MS	By MS/MS	By MS/MS	By MS/MS	By matching	By matching	By MS/MS	By MS/MS	3	3	3	3	3	3	3	3	0.476424	1.46396	0.284473	No
mrps-9	P34388	21.7833	21.859	21.9906	22.0306	22.4685	21.5811	19.7222	21.5372	By matching	By matching	By MS/MS	By MS/MS	By matching	By MS/MS		By matching	1	1	2	2	1	1	0	1	0.588622	0.457447	0.283089	No
C56E10.3;C56E10.3	G1K0V0;H2KZ08	26.195	27.6386	19.7082	19.6363	19.6673	19.7245	22.8754	26.2466	By MS/MS	By MS/MS		By MS/MS			By MS/MS	By MS/MS	1	1	0	1	0	0	1	1	1.16608	0.172106	0.282475	No
B0310.1;B0310.1	Q10937;Q10937-2	26.8196	26.7124	26.8678	26.7432	26.5098	26.083	26.3616	26.3854	By MS/MS	By MS/MS	By MS/MS	By MS/MS	By MS/MS	By MS/MS	By MS/MS	By MS/MS	6	6	6	5	6	6	4	5	0.45084	2.4594	0.282344	No
R12E2.13	O61793	22.5269	22.7024	23.3456	22.9358	22.7265	22.3256	22.1284	22.404	By MS/MS	By MS/MS	By MS/MS	By MS/MS	By MS/MS	By MS/MS	By MS/MS	By MS/MS	2	2	2	2	2	2	2	2	0.481532	1.16934	0.280548	No
stim-1;stim-1;stim-1	G5EF60-3;G5EF60-2;G5EF60	23.7807	24.143	24.1789	24.0545	22.8728	23.5473	23.8447	23.9238	By MS/MS	By MS/MS	By MS/MS	By MS/MS	By MS/MS	By MS/MS	By MS/MS	By MS/MS	4	4	4	4	4	3	4	4	0.49213	0.990394	0.280359	No
tbg-1	P34475	23.1432	23.3863	23.147	23.5124	22.5075	22.7435	22.753	23.303	By MS/MS	By MS/MS	By MS/MS	By MS/MS	By MS/MS	By MS/MS	By matching	By MS/MS	7	6	7	7	5	6	6	7	0.470488	1.30443	0.278095	No
nas-11;nas-11	Q21432-2;Q21432	21.2507	21.679	21.6625	21.6018	21.8001	21.5146	21.5649	18.8793	By MS/MS	By matching	By matching	By matching	By matching	By matching	By MS/MS		2	1	1	1	1	1	1	0	0.60878	0.380938	0.277104	No
M28.5	Q21568	24.2867	24.4234	25.0652	25.1431	24.151	24.1152	24.4718	24.2612	By MS/MS	By MS/MS	By MS/MS	By MS/MS	By MS/MS	By MS/MS	By MS/MS	By MS/MS	2	2	2	2	2	2	2	2	0.479815	1.0705	0.276889	No
eps-8;eps-8;eps-8;eps-8;eps-8;eps-8;eps-8;eps-8;eps-8;eps-8;eps-8	Q7YTG2;A0A061AJ42;G5EFE0;Q7YTG1;O18250;A0A061ACM2;A0A061ADW6;G5ED33;A0A4V0IJW4;A0A061ACP8;A0A4V6M3U0	23.6131	23.8072	23.4532	23.482	23.059	23.1143	23.4348	22.9419	By MS/MS	By MS/MS	By MS/MS	By MS/MS	By MS/MS	By MS/MS	By MS/MS	By matching	5	5	5	4	5	5	5	5	0.451347	1.83888	0.276435	No
mcm-2	Q9XXI9	24.9176	25.1053	25.2081	25.2891	24.8309	24.4192	24.9094	24.5484	By MS/MS	By MS/MS	By MS/MS	By MS/MS	By MS/MS	By MS/MS	By MS/MS	By MS/MS	25	25	23	25	22	23	23	23	0.453032	1.74027	0.276107	No
rpl-35	P34662	19.028	19.0806	23.471	19.1791	19.5474	19.3455	19.8963	19.0953	By matching		By MS/MS	By matching	By matching	By matching		By matching	1	0	3	1	1	1	0	1	0.718533	0.267284	0.275593	No
him-10	Q21952	21.2568	22.0316	22.3728	21.7327	19.9766	21.5616	22.0882	21.5497	By matching	By matching	By MS/MS	By matching		By matching	By MS/MS	By matching	1	1	1	1	0	1	1	1	0.554469	0.491491	0.275254	No
hsp-12.2	P34328	23.7686	22.9651	23.9247	22.8693	23.2787	23.005	22.7442	22.4979	By MS/MS	By matching	By MS/MS	By MS/MS	By MS/MS	By MS/MS	By matching	By matching	2	1	2	2	2	2	2	2	0.500462	0.77595	0.275159	No
ddp-1	Q9N408	23.3453	23.5869	23.8619	23.3498	23.4176	22.958	23.5993	22.1421	By MS/MS	By MS/MS	By MS/MS	By MS/MS	By MS/MS	By MS/MS	By MS/MS	By matching	3	3	3	3	3	3	3	2	0.506722	0.710228	0.274298	No
hda-1	O17695	22.5082	22.6676	22.6613	22.6765	22.1314	21.9427	22.3624	22.3191	By MS/MS	By MS/MS	By MS/MS	By MS/MS	By MS/MS	By MS/MS	By MS/MS	By MS/MS	2	1	2	2	2	2	2	2	0.439491	2.25338	0.27396	No
ppfr-1;ppfr-1;ppfr-1;ppfr-1	G5ECH5-3;G5ECH5-2;G5ECH5;G5EFN0	21.3561	21.7627	22.4357	22.3573	21.6605	21.2564	21.5984	21.4571	By matching	By matching	By MS/MS	By MS/MS	By matching	By matching	By MS/MS	By matching	1	2	2	2	1	2	2	2	0.484875	0.90631	0.273747	No
ZK688.5;ZK688.5;ZK688.5;ZK688.5	P34675-2;P34675;L8EC34;A0A679L8U9	21.7393	21.6843	21.715	21.6196	20.0782	21.5292	21.6787	21.4299	By MS/MS	By matching	By MS/MS	By matching	By matching	By MS/MS	By MS/MS	By MS/MS	2	3	4	2	1	2	3	3	0.510514	0.660764	0.272798	No
fubl-2;fubl-2	Q7Z145;Q23487	21.7734	21.4374	22.1023	21.5803	21.9621	21.8959	19.3691	21.3509	By MS/MS	By MS/MS	By MS/MS	By MS/MS	By MS/MS	By MS/MS	By matching	By MS/MS	2	2	2	2	2	2	1	2	0.578846	0.409427	0.272495	No
dnj-9	P91243	22.7696	23.3914	23.255	23.3189	22.6283	22.6521	23.0322	22.6004	By MS/MS	By MS/MS	By MS/MS	By MS/MS	By MS/MS	By MS/MS	By MS/MS	By MS/MS	2	3	2	3	2	3	3	3	0.455461	1.40264	0.272109	No
Y66D12A.8;Y66D12A.8;Y66D12A.8	Q95Q06;G2HK16;G2HK17	24.2978	24.0958	25.0637	25.0862	24.354	23.6377	24.0082	24.5554	By MS/MS	By MS/MS	By MS/MS	By MS/MS	By MS/MS	By MS/MS	By MS/MS	By MS/MS	5	4	6	5	4	5	5	5	0.497014	0.747491	0.272102	No
set-18;set-18	Q8I4F7-2;Q8I4F7	21.8504	21.6643	21.838	21.5003	19.4978	21.3968	22.3447	21.3426	By matching	By MS/MS	By matching	By matching		By matching	By MS/MS	By matching	1	1	1	1	0	1	1	1	0.567807	0.418633	0.270231	No
ZC373.2	Q23258	24.8327	25.0477	24.9741	25.1863	24.4159	24.5992	24.6799	24.6277	By MS/MS	By MS/MS	By MS/MS	By MS/MS	By matching	By MS/MS	By MS/MS	By MS/MS	3	3	3	3	3	3	3	3	0.429482	2.43101	0.269531	No
elo-5	Q20300	24.9163	25.2582	25.0801	25.2315	24.6463	23.8397	24.894	25.1746	By MS/MS	By MS/MS	By MS/MS	By MS/MS	By MS/MS	By MS/MS	By MS/MS	By MS/MS	3	2	3	3	3	3	3	3	0.482882	0.80618	0.268569	No
sto-1;sto-1	Q19200;G8JY63	22.1541	22.3703	22.3561	22.9828	22.3245	21.8198	21.9424	21.9423	By MS/MS	By MS/MS	By MS/MS	By MS/MS	By matching	By MS/MS	By matching	By matching	3	4	3	4	1	2	2	1	0.458588	1.14374	0.26816	No
rpl-19	O02639	22.1389	22.3369	24.3112	22.8505	22.5196	22.7976	22.239	21.9359	By matching	By MS/MS	By MS/MS	By MS/MS	By matching	By MS/MS	By MS/MS	By matching	2	1	4	3	2	2	2	2	0.536383	0.461054	0.26495	No
abhd-3.1	Q9U1Z6	22.1262	23.4551	24.0754	23.1862	22.5115	22.3969	22.7792	23.1127	By matching	By MS/MS	By MS/MS	By MS/MS	By MS/MS	By MS/MS	By MS/MS	By MS/MS	2	2	2	2	2	2	2	2	0.51062	0.542693	0.263658	No
pmt-2	Q22993	26.8609	27.0358	27.5165	28.1032	27.1899	26.7915	26.996	26.6392	By MS/MS	By MS/MS	By MS/MS	By MS/MS	By MS/MS	By MS/MS	By MS/MS	By MS/MS	5	3	5	8	2	4	5	3	0.474918	0.774137	0.263386	No
sup-18	P34273	23.4287	23.2797	23.874	23.9308	23.4823	22.8663	22.9214	23.4235	By MS/MS	By MS/MS	By MS/MS	By MS/MS	By MS/MS	By matching	By matching	By MS/MS	3	2	3	4	2	2	3	3	0.454898	1.02629	0.263106	No
Y34B4A.7	Q9N470	20.8403	21.0099	19.914	21.6348	19.718	19.4645	21.0147	21.0525	By matching	By matching		By MS/MS			By matching	By matching	1	1	0	1	0	0	1	1	0.537354	0.436097	0.262115	No
smr-1	Q95Y51	20.3715	19.4782	19.6642	20.123	19.8147	19.1425	19.4521	19.3974	By MS/MS			By MS/MS	By matching				1	0	0	1	1	0	0	0	0.457541	0.942817	0.261817	No
tba-7	O18154	24.7329	24.518	24.6077	25.0419	24.0144	24.1847	24.6027	24.357	By MS/MS	By MS/MS	By MS/MS	By MS/MS	By MS/MS	By matching	By MS/MS	By MS/MS	3	3	3	3	2	1	3	3	0.435394	1.36902	0.260731	No
nspg-13	Q95Y28	21.6135	21.4638	21.8307	21.7776	21.7525	21.0649	21.2851	20.8071	By MS/MS	By matching	By matching	By MS/MS	By MS/MS	By matching	By MS/MS	By matching	1	1	1	1	1	1	1	1	0.443982	1.0617	0.258575	No
ncam-1;ncam-1;ncam-1	Q8T3E5;Q19128;Q8MQ86	21.5332	22.2694	19.8316	22.1981	19.667	21.4651	21.219	21.206	By matching	By MS/MS		By MS/MS		By matching	By matching	By MS/MS	1	3	0	3	0	2	3	2	0.568792	0.348787	0.25846	No
mcm-4;mcm-4	Q95XQ8;A0A061AL94	24.5222	24.7988	24.89	24.9429	24.2693	24.2938	24.6558	24.2491	By MS/MS	By MS/MS	By MS/MS	By MS/MS	By MS/MS	By MS/MS	By MS/MS	By MS/MS	19	18	21	19	18	17	20	17	0.421497	1.69303	0.257862	No
fib-1	Q22053	25.9794	27.1306	27.7072	27.8309	26.4501	26.2767	27.4979	26.3546	By MS/MS	By MS/MS	By MS/MS	By MS/MS	By MS/MS	By MS/MS	By MS/MS	By MS/MS	13	14	14	13	11	11	12	13	0.517222	0.455635	0.257237	No
rab-3;rab-3	Q94986;Q95QV3	22.618	22.5989	23.1294	22.9249	23.0526	22.1406	22.1105	22.1554	By MS/MS	By MS/MS	By MS/MS	By MS/MS	By MS/MS	By MS/MS	By MS/MS	By MS/MS	3	3	2	3	3	3	3	3	0.453011	0.868276	0.256993	No
mrpl-1	Q7KPW7	22.2132	22.6892	22.7914	23.2671	22.2939	21.8985	22.3429	22.6216	By matching	By MS/MS	By MS/MS	By MS/MS	By MS/MS	By matching	By MS/MS	By MS/MS	2	2	2	2	2	1	2	2	0.45101	0.864793	0.255899	No
rps-25	P52821	26.7433	26.6949	27.1929	27.3812	26.5407	26.4114	26.9465	26.3592	By MS/MS	By MS/MS	By MS/MS	By MS/MS	By MS/MS	By MS/MS	By MS/MS	By MS/MS	5	4	5	4	3	4	5	4	0.438652	1.0597	0.255807	No
uggt-1	Q9GPA0	22.3568	22.4049	23.0131	22.6838	22.0824	22.1443	22.5186	21.986	By MS/MS	By MS/MS	By MS/MS	By MS/MS	By MS/MS	By MS/MS	By MS/MS	By MS/MS	6	6	4	5	5	6	5	3	0.431804	1.19175	0.255379	No
Y39B6A.33	Q9NEU5	21.5536	21.4939	20.1775	22.4664	20.3579	21.0162	21.5809	20.6539	By MS/MS	By MS/MS	By matching	By MS/MS	By matching	By MS/MS	By MS/MS	By matching	1	1	1	1	1	1	1	1	0.52058	0.429577	0.255241	No
dhs-24	Q9U1Y6	23.5306	24.0097	23.8395	23.7538	23.5843	22.9926	23.5496	23.3053	By MS/MS	By MS/MS	By MS/MS	By MS/MS	By MS/MS	By MS/MS	By MS/MS	By MS/MS	7	6	5	6	5	6	6	7	0.425472	1.34136	0.254904	No
gspd-1	Q27464	23.2027	23.0185	23.4451	23.3243	22.9784	22.5591	22.9764	22.8167	By MS/MS	By MS/MS	By MS/MS	By MS/MS	By MS/MS	By MS/MS	By MS/MS	By MS/MS	11	10	9	8	10	10	8	7	0.41497	1.67001	0.253916	No
F16B12.1	Q93518	23.7734	23.9451	24.2494	24.0588	23.9426	23.5115	23.3789	23.5098	By MS/MS	By MS/MS	By MS/MS	By MS/MS	By MS/MS	By MS/MS	By MS/MS	By MS/MS	1	1	1	1	1	1	1	1	0.420974	1.42391	0.253837	No
cpt-1	Q9U2F2	25.9207	26.1781	26.4412	26.4436	25.7953	25.6337	26.0024	25.8799	By MS/MS	By MS/MS	By MS/MS	By MS/MS	By MS/MS	By MS/MS	By MS/MS	By MS/MS	24	23	24	24	22	22	24	23	0.418047	1.53077	0.253815	No
nol-10	Q19974	19.9739	20.6011	18.7413	20.6845	19.8843	18.98	19.6494	19.4693	By MS/MS	By matching	By MS/MS	By MS/MS		By MS/MS			1	1	1	1	0	1	0	0	0.504464	0.467271	0.253773	No
algn-2	Q19265	22.978	23.2806	23.1849	23.1826	22.7599	22.3788	23.0378	22.7781	By MS/MS	By MS/MS	By MS/MS	By MS/MS	By MS/MS	By MS/MS	By MS/MS	By MS/MS	3	5	5	5	3	3	5	5	0.417876	1.49895	0.253268	No
lam-1;lam-1	O44565;V6CIX7	23.275	23.0532	23.6953	23.6716	23.2946	22.3207	23.3128	22.9683	By MS/MS	By MS/MS	By MS/MS	By MS/MS	By MS/MS	By MS/MS	By MS/MS	By MS/MS	6	6	6	5	3	6	5	5	0.449681	0.798464	0.252669	No
mrps-22	Q9U3Q0	22.7247	22.7963	22.8389	22.8608	22.1084	22.2838	22.8254	22.3306	By MS/MS	By MS/MS	By MS/MS	By MS/MS	By MS/MS	By MS/MS	By MS/MS	By MS/MS	5	4	5	6	3	6	4	5	0.418141	1.43124	0.252404	No
gsnl-1	Q21253	22.6421	21.3795	22.2937	21.8247	21.895	21.5768	21.3575	21.4967	By MS/MS	By matching	By MS/MS	By MS/MS	By matching	By matching	By matching	By matching	2	1	1	2	2	2	1	1	0.453521	0.747705	0.252247	No
mel-32;mel-32	P50432-2;P50432	23.7959	24.213	24.2938	24.5493	23.7244	23.6606	24.0555	23.7179	By MS/MS	By MS/MS	By MS/MS	By MS/MS	By MS/MS	By MS/MS	By MS/MS	By MS/MS	9	10	10	11	10	9	11	9	0.423423	1.24227	0.251983	No
acly-2	P90731	34.1727	34.0109	34.4907	34.489	34.0186	33.648	33.7862	34.0467	By MS/MS	By MS/MS	By MS/MS	By MS/MS	By MS/MS	By MS/MS	By MS/MS	By MS/MS	107	108	108	107	103	105	108	108	0.415962	1.45914	0.251633	No
pph-5	Q9NES8	21.5161	22.125	22.7067	22.7108	21.8106	21.8093	22.212	21.3889	By MS/MS	By MS/MS	By MS/MS	By MS/MS	By matching	By MS/MS	By MS/MS	By MS/MS	1	1	1	1	1	1	1	1	0.459475	0.66919	0.25097	No
prmt-1	Q9U2X0	21.6736	21.6899	22.8563	23.497	22.4074	21.9026	21.931	21.4882	By matching	By matching	By MS/MS	By MS/MS	By matching	By matching	By matching	By matching	1	1	1	1	1	1	1	1	0.496883	0.45798	0.249874	No
T04C9.1;T04C9.1	H2KZV7;H2KZV6	20.7388	20.8774	20.9788	20.3463	19.4204	19.6002	21.3446	20.6061	By MS/MS	By MS/MS	By MS/MS				By MS/MS	By MS/MS	1	1	1	0	0	0	1	1	0.492509	0.473214	0.249832	No
sec-23	Q9U2Z1	23.0993	23.0976	23.3365	23.5318	22.8878	22.5521	23.314	22.6122	By MS/MS	By MS/MS	By MS/MS	By MS/MS	By MS/MS	By MS/MS	By MS/MS	By MS/MS	2	3	2	3	3	3	3	2	0.424774	1.09102	0.249456	No
let-767;let-767;let-767	Q09517;Q09517-2;Q09517-3	26.0375	26.5527	26.9103	26.8351	26.1443	25.9611	26.3374	26.1846	By MS/MS	By MS/MS	By MS/MS	By MS/MS	By MS/MS	By MS/MS	By MS/MS	By MS/MS	8	11	11	10	8	9	10	10	0.427041	1.04095	0.249392	No
Y87G2A.19	Q56VY4	22.8193	23.1528	23.2376	23.2705	22.6756	22.8459	23.2354	21.9393	By MS/MS	By MS/MS	By MS/MS	By MS/MS	By matching	By MS/MS	By MS/MS	By matching	3	3	3	3	3	2	3	3	0.446	0.755502	0.249095	No
ran-1	O17915	26.7091	26.8132	27.0621	26.8604	26.5032	26.2284	26.6722	26.4338	By MS/MS	By MS/MS	By MS/MS	By MS/MS	By MS/MS	By MS/MS	By MS/MS	By MS/MS	11	11	11	10	12	12	11	11	0.401789	1.84194	0.248329	No
mec-7;NA	P12456;CON__ENSEMBL:ENSBTAP00000025008	24.6301	24.7557	24.6152	24.857	24.154	24.0949	24.7737	24.1803	By MS/MS	By MS/MS	By MS/MS	By MS/MS	By matching	By MS/MS	By MS/MS	By MS/MS	3	3	3	3	2	3	3	3	0.413796	1.30541	0.24799	No
top-2;cin-4	Q23670;G5ECQ8	24.2516	24.7721	24.7537	24.9538	24.4701	24.1714	24.5226	23.8707	By MS/MS	By MS/MS	By MS/MS	By MS/MS	By MS/MS	By MS/MS	By MS/MS	By MS/MS	26	27	29	27	21	23	27	24	0.424127	1.02842	0.24758	No
dhs-30;T25G12.13;C33E10.10	Q65ZI3;H2L0K8;O61799	23.9795	24.3614	24.3771	24.2966	24.0084	23.4458	24.1076	23.7965	By MS/MS	By MS/MS	By MS/MS	By MS/MS	By MS/MS	By MS/MS	By MS/MS	By MS/MS	8	9	8	9	7	8	9	9	0.414094	1.26583	0.247449	No
C14B9.8;C14B9.8	P34335;A0A2K5ATT8	23.628	23.2494	23.9357	23.6524	23.3742	22.6493	23.2591	23.469	By MS/MS	By MS/MS	By MS/MS	By MS/MS	By matching	By MS/MS	By MS/MS	By MS/MS	6	5	6	6	1	4	3	6	0.428465	0.941047	0.247354	No
F44B9.8	P34429	23.7119	23.8294	23.5552	23.885	22.3659	23.3805	23.6331	23.8024	By MS/MS	By MS/MS	By MS/MS	By MS/MS	By MS/MS	By MS/MS	By MS/MS	By MS/MS	6	5	6	5	5	4	4	4	0.449867	0.654324	0.245839	No
sip-1	Q20363	27.8353	28.0795	28.2255	28.2171	27.5808	27.3853	27.9906	27.7749	By MS/MS	By MS/MS	By MS/MS	By MS/MS	By MS/MS	By MS/MS	By MS/MS	By MS/MS	11	10	10	11	10	11	11	11	0.406426	1.36951	0.24505	No
nep-2	O44857	23.3665	23.1457	23.454	22.9961	23.2159	22.5324	22.9206	22.6476	By MS/MS	By MS/MS	By MS/MS	By MS/MS	By MS/MS	By MS/MS	By MS/MS	By MS/MS	3	3	3	4	3	4	3	3	0.411478	1.17125	0.244251	No
Y67D8A.2;Y67D8A.2	H2L0I5;H2L0I6	20.9984	21.5237	21.7998	21.6563	19.8723	21.0643	21.5372	21.6122	By MS/MS	By MS/MS	By MS/MS	By matching		By matching	By matching	By matching	1	2	2	1	0	1	2	2	0.47307	0.492467	0.244082	No
pacs-1	Q10457	21.4499	21.7297	21.8699	21.3263	19.5129	21.5887	21.9336	21.3365	By matching	By matching	By MS/MS	By MS/MS		By MS/MS	By matching	By matching	1	2	2	2	0	1	1	1	0.501003	0.396419	0.243806	No
cey-4	G5EDV3	22.9372	23.6198	24.5492	24.72	23.6827	23.082	23.9621	23.1819	By MS/MS	By MS/MS	By MS/MS	By MS/MS	By MS/MS	By MS/MS	By MS/MS	By MS/MS	7	7	9	10	7	7	8	7	0.479354	0.464145	0.243805	No
kin-10;kin-10	P28548;P28548-2	22.6343	22.5235	22.8382	23.6724	22.6718	22.5594	22.2564	22.4527	By MS/MS	By MS/MS	By MS/MS	By MS/MS	By matching	By matching	By matching	By matching	1	1	1	1	1	1	1	1	0.432011	0.777738	0.243431	No
hmg-1.1	G5EFV4	23.8876	23.3385	24.3898	24.845	24.4053	23.8335	23.1952	23.1377	By MS/MS	By MS/MS	By MS/MS	By MS/MS	By MS/MS	By MS/MS	By MS/MS	By MS/MS	4	3	4	4	4	4	4	4	0.472316	0.487337	0.243307	No
W04C9.4	Q9TZE4	22.31	22.1517	22.9093	23.1581	22.5866	22.4697	22.1882	21.4917	By MS/MS	By MS/MS	By MS/MS	By MS/MS	By matching	By MS/MS	By MS/MS	By MS/MS	4	3	4	4	3	2	4	2	0.448264	0.6216	0.243236	No
emb-5	P34703	21.2312	21.691	21.7609	21.5058	19.7296	21.249	22.0614	21.2065	By MS/MS	By matching	By matching	By matching		By matching	By MS/MS	By matching	1	1	1	1	0	1	1	1	0.485598	0.433211	0.242821	No
map-2;map-2;T27A8.3;F53B6.5	H1UBK1-2;H1UBK1;P50581;P90883	23.1829	23.7782	23.4676	23.0392	23.6231	22.8806	22.7078	22.5191	By matching	By MS/MS	By MS/MS	By MS/MS	By matching	By MS/MS	By matching	By matching	2	2	1	2	1	2	1	1	0.434317	0.727731	0.242395	No
Y47D9A.1;Y47D9A.1	Q9N4V2;Q9N4V3	22.2635	22.5241	22.6811	22.4641	22.9975	22.7137	22.5807	19.3803	By matching	By matching	By matching	By matching	By matching	By matching	By MS/MS		1	1	1	1	1	1	1	0	0.565161	0.273244	0.240009	No
F46H5.7;F46H5.7;F46H5.7	H2L049;H2L048;Q8MQ42	27.4898	27.5381	28.2123	27.817	27.7797	27.3337	27.3166	26.9636	By MS/MS	By MS/MS	By MS/MS	By MS/MS	By MS/MS	By MS/MS	By MS/MS	By MS/MS	29	29	29	29	27	27	29	30	0.41586	0.893459	0.239625	No
cah-5	Q10462	23.482	23.8229	23.7508	24.0891	23.5297	23.1496	23.4083	23.4833	By MS/MS	By MS/MS	By MS/MS	By MS/MS	By MS/MS	By MS/MS	By MS/MS	By MS/MS	5	3	3	5	5	5	4	3	0.393466	1.39525	0.238335	No
slc-36.1	O45936	21.8842	22.3275	22.1512	22.2466	22.8344	19.0943	22.2689	22.1819	By matching	By matching	By matching	By matching	By MS/MS		By matching	By matching	1	1	1	1	1	0	1	1	0.55748	0.27009	0.237077	No
ndc-80	Q17635	20.9442	21.6237	21.2389	22.0395	21.3786	20.8345	21.1358	20.8234	By MS/MS	By MS/MS	By MS/MS	By MS/MS	By MS/MS	By matching	By matching	By matching	1	1	1	1	1	1	1	1	0.418494	0.755996	0.236115	No
ugt-23;ugt-23;ugt-40;ugt-24	Q93242;Q0G821;O16914;O44149	23.4608	23.8559	23.6281	24.0392	23.4694	23.0201	23.7286	23.1639	By MS/MS	By MS/MS	By MS/MS	By MS/MS	By MS/MS	By MS/MS	By MS/MS	By MS/MS	5	7	6	5	6	5	6	5	0.400499	1.01813	0.235178	No
ssb-1	O01806	23.527	23.6716	24.2422	24.0193	23.7079	22.6029	23.8571	23.5737	By MS/MS	By MS/MS	By MS/MS	By MS/MS	By MS/MS	By MS/MS	By MS/MS	By MS/MS	4	4	4	4	3	4	4	3	0.429598	0.625693	0.235155	No
ttr-54	Q22499	21.1636	21.6102	22.5195	21.2987	21.7934	20.7794	21.1171	21.1459	By matching	By matching	By MS/MS	By matching	By matching	By matching	By matching	By MS/MS	1	1	1	1	1	1	1	1	0.439058	0.549814	0.234604	No
rde-12;rde-12;rde-12	P90897-3;P90897-2;P90897	23.5141	23.9798	24.0938	24.1348	23.5406	23.5741	23.8444	23.1714	By MS/MS	By MS/MS	By MS/MS	By MS/MS	By matching	By MS/MS	By MS/MS	By MS/MS	13	11	10	11	9	11	10	10	0.397999	1.03619	0.2343	No
mek-5	Q8MXD9	23.2971	23.977	24.0931	24.5618	22.8921	23.6304	24.4937	23.097	By MS/MS	By MS/MS	By MS/MS	By MS/MS	By MS/MS	By MS/MS	By MS/MS	By MS/MS	3	3	3	3	2	3	3	3	0.453962	0.462676	0.233688	No
eif-3.j	Q9XWP7	21.4437	21.5031	21.8004	21.8198	20.4987	21.6055	21.6284	21.1767	By matching	By matching	By matching	By matching	By MS/MS	By matching	By matching	By matching	1	1	1	1	1	1	1	1	0.414431	0.717341	0.232598	No
perm-2	O44145	23.748	23.6725	24.2138	24.018	23.8312	22.9241	23.5031	23.7765	By MS/MS	By MS/MS	By MS/MS	By MS/MS	By MS/MS	By MS/MS	By MS/MS	By MS/MS	1	1	1	1	1	1	1	1	0.404341	0.835318	0.232082	No
eif-2gamma	Q95XR0	25.2389	25.5131	25.741	25.7568	25.1807	24.9791	25.5675	24.9637	By MS/MS	By MS/MS	By MS/MS	By MS/MS	By MS/MS	By MS/MS	By MS/MS	By MS/MS	17	17	18	16	14	15	16	14	0.389698	1.09341	0.231178	No
fecl-1	G5EBW5	23.1789	23.285	23.4786	23.2268	22.8909	22.6153	23.1437	23.0271	By MS/MS	By MS/MS	By MS/MS	By MS/MS	By MS/MS	By MS/MS	By MS/MS	By MS/MS	3	3	3	3	3	3	3	3	0.373074	1.52903	0.228687	No
chdp-1	P91027	25.3002	25.8257	25.619	26.0798	25.4426	24.9537	25.5408	25.3299	By MS/MS	By MS/MS	By MS/MS	By MS/MS	By MS/MS	By MS/MS	By MS/MS	By MS/MS	16	18	16	18	14	16	17	15	0.389435	0.951736	0.227869	No
C46C2.2	Q18655	23.2013	23.5325	23.2643	23.651	22.9859	22.867	23.3249	22.9756	By MS/MS	By MS/MS	By MS/MS	By MS/MS	By MS/MS	By MS/MS	By MS/MS	By MS/MS	4	4	5	4	3	4	4	4	0.373965	1.36754	0.227186	No
M18.3	Q21555	19.8557	20.2481	21.1933	20.1103	20.7189	19.0189	20.2121	19.6706	By matching	By matching	By MS/MS	By matching	By matching		By matching	By matching	1	1	1	1	1	0	1	1	0.446739	0.424858	0.227086	No
rps-8;rps-8	P48156;V6CM07	25.8184	26.4872	27.311	27.5512	26.5577	25.8825	26.9062	26.0475	By MS/MS	By MS/MS	By MS/MS	By MS/MS	By MS/MS	By MS/MS	By MS/MS	By MS/MS	12	13	13	13	12	13	13	13	0.443488	0.428184	0.226166	No
C53H9.2	O01826	21.7117	21.7914	21.5434	21.9837	22.0407	21.9625	22.045	18.9256	By MS/MS	By matching	By matching	By matching	By MS/MS	By MS/MS	By MS/MS		1	1	1	1	1	1	1	0	0.514062	0.272929	0.225641	No
arx-3;arx-3	Q9U1R7;A0A3P6PCS5	19.0584	22.6238	19.381	22.918	19.719	18.7427	23.0436	19.8681		By MS/MS		By MS/MS			By MS/MS		0	1	0	1	0	0	1	0	0.651915	0.183387	0.225598	No
tald-1;talA;tald-1	Q966C7;P0A869;Q8T876	22.6564	22.7863	23.0223	23.4662	22.9606	22.5867	22.7729	22.0204	By MS/MS	By MS/MS	By MS/MS	By MS/MS	By MS/MS	By MS/MS	By MS/MS	By MS/MS	4	5	4	5	3	3	4	3	0.397641	0.718056	0.224642	No
Y7A5A.1	Q9XVZ2	23.8397	24.3108	24.164	24.8271	23.8222	23.7021	24.1517	23.9143	By MS/MS	By MS/MS	By MS/MS	By MS/MS	By MS/MS	By MS/MS	By MS/MS	By MS/MS	8	9	8	9	6	9	9	9	0.387852	0.860678	0.224632	No
T19C3.4	Q10010	23.1924	23.6494	24.076	23.6609	23.6493	22.9323	23.3833	23.0478	By MS/MS	By MS/MS	By MS/MS	By MS/MS	By MS/MS	By matching	By MS/MS	By MS/MS	5	5	5	6	5	6	6	6	0.391503	0.799722	0.224587	No
K12H4.7;K12H4.7	P34528-2;P34528	19.754	23.7756	24.3337	23.5754	19.4998	23.4942	22.9919	22.8584		By matching	By MS/MS	By matching		By matching	By matching	By matching	0	1	2	2	0	1	1	1	0.648607	0.182238	0.224409	No
fmo-3;fmo-3	A0A1X7RC69;G5ECJ8	18.4879	22.0337	21.7706	22.0138	20.032	20.0733	22.244	19.6753		By matching	By matching	By MS/MS			By MS/MS	By MS/MS	0	1	1	1	0	0	1	1	0.570343	0.21836	0.224118	No
M60.4	H2KZR1	23.5568	23.4599	23.5757	23.3635	22.7928	22.8999	23.7235	23.0054	By MS/MS	By MS/MS	By MS/MS	By MS/MS	By matching	By MS/MS	By MS/MS	By MS/MS	2	2	2	2	2	2	2	2	0.383579	0.898478	0.22351	No
lpin-1	Q9XXT5	22.9617	23.3816	23.415	23.3457	22.8614	22.9949	22.8807	22.9279	By MS/MS	By MS/MS	By MS/MS	By MS/MS	By MS/MS	By MS/MS	By MS/MS	By MS/MS	5	7	6	5	5	5	6	6	0.3598	1.77196	0.223502	No
C44B7.5	Q18594	23.4357	24.0072	23.9388	24.0527	23.4542	23.2844	23.7284	23.4812	By MS/MS	By MS/MS	By MS/MS	By MS/MS	By MS/MS	By MS/MS	By MS/MS	By MS/MS	5	5	5	5	4	5	5	5	0.371563	1.14816	0.222535	No
ife-3;ife-3;ife-3	O61955-2;O61955-3;O61955	23.0174	23.4125	23.3392	22.0788	22.43	22.2095	23.0851	22.4685	By MS/MS	By MS/MS	By MS/MS	By matching	By matching	By matching	By MS/MS	By MS/MS	1	1	1	1	1	1	1	1	0.413691	0.532037	0.222463	No
rpl-18	O45946	21.4092	21.6024	25.0512	21.7692	22.1922	21.7175	22.0627	21.7474	By matching	By matching	By MS/MS	By matching	By matching	By matching	By matching	By MS/MS	3	3	5	2	3	2	4	5	0.528051	0.245297	0.222298	No
aldo-2	P46563	24.2618	24.5502	24.8867	25.2918	24.6556	24.237	24.9496	23.468	By MS/MS	By MS/MS	By MS/MS	By MS/MS	By MS/MS	By MS/MS	By MS/MS	By MS/MS	11	11	10	11	11	10	11	8	0.420085	0.489916	0.222179	No
ntl-2;ntl-2;ntl-2;ntl-2	Q95QZ3;B2MZA9;Q95QZ4;Q10923	21.404	21.743	21.6236	22.0773	20.0359	21.6963	22.2682	21.074	By MS/MS	By MS/MS	By matching	By matching		By MS/MS	By MS/MS	By MS/MS	1	1	1	1	0	1	1	1	0.443352	0.389718	0.221892	No
myo-1	P02567	25.5958	25.6571	25.8484	25.758	25.5842	25.3172	25.6176	24.8431	By MS/MS	By MS/MS	By MS/MS	By MS/MS	By MS/MS	By MS/MS	By MS/MS	By MS/MS	76	75	74	72	73	72	76	68	0.374284	1.03273	0.221815	No
algn-14;algn-14	U4PQW2;U4PE03	21.2361	21.5075	21.2982	21.3146	20.2235	21.1921	21.1994	21.1987	By MS/MS	By matching	By matching	By matching		By matching	By matching	By matching	1	1	1	1	0	1	1	1	0.38567	0.758818	0.220348	No
prp-31	Q9N592	21.4838	22.3434	22.0346	22.28	22.2317	21.8881	22.5759	19.4868	By matching	By MS/MS	By MS/MS	By MS/MS	By matching	By matching	By MS/MS	By MS/MS	1	1	1	1	1	1	1	1	0.489825	0.279264	0.219922	No
alg-2;alg-2;alg-1;alg-1	Q86B39;O16720;G5EGR6;G5EES3	21.8909	21.8304	23.1197	22.224	22.149	21.8124	21.7452	21.7745	By MS/MS	By matching	By MS/MS	By MS/MS	By matching	By matching	By matching	By matching	2	2	2	2	1	1	2	1	0.39596	0.600035	0.218542	No
rps-23	Q19877	23.0708	23.4233	24.634	24.4723	23.3771	22.9839	24.1167	23.417	By MS/MS	By MS/MS	By MS/MS	By MS/MS	By MS/MS	By MS/MS	By MS/MS	By MS/MS	2	2	2	2	2	2	2	2	0.426442	0.418581	0.218514	No
hsp-25;hsp-25	Q86GU1;Q17849	21.9271	21.8147	20.4031	22.0489	19.3351	21.5129	21.2961	22.1171	By MS/MS	By MS/MS		By matching		By MS/MS	By MS/MS	By matching	2	1	0	1	0	1	1	1	0.483128	0.280458	0.218143	No
rpb-3	Q93338	21.4056	21.6848	21.5337	21.8648	19.5514	21.3327	21.6362	22.1647	By matching	By MS/MS	By MS/MS	By matching		By matching	By MS/MS	By MS/MS	1	1	2	1	0	1	1	1	0.451005	0.334584	0.217329	No
rps-30	Q18231	24.6473	25.1578	26.1143	26.0528	24.9607	24.9947	25.44	24.957	By MS/MS	By MS/MS	By MS/MS	By MS/MS	By MS/MS	By MS/MS	By MS/MS	By MS/MS	3	3	3	3	2	3	3	3	0.404977	0.491627	0.215917	No
msi-1	G5EFS2	22.2546	23.2849	22.4359	23.173	23.3537	19.7189	23.3535	22.6531	By MS/MS	By MS/MS	By matching	By MS/MS	By MS/MS	By matching	By MS/MS	By MS/MS	3	2	3	2	2	1	3	2	0.51731	0.230662	0.215186	No
mbk-1	Q8WQL7	18.8728	20.2882	19.6577	20.9404	19.8674	18.6772	19.6195	19.8584	By matching	By MS/MS	By matching	By MS/MS	By matching	By matching	By matching		1	1	1	1	1	1	1	0	0.434159	0.357435	0.214501	No
swsn-2.2;K03B8.4;ham-3	O02101;Q21177;Q09646	21.977	22.5799	22.0806	22.747	22.2234	21.8396	22.1915	21.6447	By MS/MS	By MS/MS	By MS/MS	By MS/MS	By MS/MS	By MS/MS	By matching	By matching	4	4	5	4	3	3	3	2	0.371301	0.78528	0.214106	No
ubr-5	G5EDT9	21.5029	21.9557	22.3435	22.4248	21.9099	21.357	21.9615	21.4921	By MS/MS	By MS/MS	By MS/MS	By MS/MS	By matching	By matching	By MS/MS	By MS/MS	3	3	2	2	4	2	4	3	0.376598	0.706646	0.214071	No
nex-1	G5EEA8	23.3162	23.5838	23.8492	24.2083	23.9825	23.1628	23.0998	23.1898	By MS/MS	By MS/MS	By MS/MS	By MS/MS	By matching	By MS/MS	By MS/MS	By MS/MS	3	3	3	3	3	3	3	3	0.380647	0.644659	0.213535	No
nova-1;nova-1;nova-1	A0A4V0ILI5;Q9GRY9;E0R7K7	24.8242	24.4198	24.6519	24.2673	24.726	23.476	24.2817	24.1603	By MS/MS	By MS/MS	By MS/MS	By MS/MS	By MS/MS	By MS/MS	By MS/MS	By MS/MS	6	6	5	4	5	3	6	4	0.379784	0.632245	0.212585	No
ccr-4;ccr-4;ccr-4;ccr-4;ccr-4	Q8I4B4;G5EE09;Q9U1P4;A0A061AD13;B3GWC3	23.189	23.8406	23.7816	23.3647	23.1148	23.1314	23.2798	23.2418	By MS/MS	By MS/MS	By MS/MS	By MS/MS	By MS/MS	By MS/MS	By MS/MS	By MS/MS	4	4	4	4	3	4	4	4	0.352021	1.12285	0.211562	No
anp-1;anp-1	Q1HB04;Q22317	23.1308	23.898	23.7459	23.9534	23.5097	23.4447	23.3313	22.9895	By MS/MS	By MS/MS	By MS/MS	By MS/MS	By matching	By MS/MS	By MS/MS	By MS/MS	6	6	5	7	3	5	5	5	0.363224	0.81741	0.210984	No
gsp-2;gsp-1;ZK938.1;F52H3.6;pph-1	P48727;Q27497;G5ECL6;Q27501;G5EC18	23.6296	23.4182	23.5118	24.0071	23.3599	23.2516	23.5383	23.0074	By MS/MS	By MS/MS	By MS/MS	By MS/MS	By MS/MS	By MS/MS	By MS/MS	By matching	6	5	6	4	5	5	4	4	0.352397	1.07526	0.210968	No
myo-2	P12845	26.8866	27.0051	27.2027	27.0864	26.9739	26.5708	27.0268	26.1658	By MS/MS	By MS/MS	By MS/MS	By MS/MS	By MS/MS	By MS/MS	By MS/MS	By MS/MS	83	87	88	83	77	83	83	77	0.36087	0.858126	0.210866	No
K11H3.3;Y37B11A.3	P34519;Q9BKQ2	24.7612	25.1364	25.2347	25.2533	24.8427	24.4486	24.9379	24.7613	By MS/MS	By MS/MS	By MS/MS	By MS/MS	By MS/MS	By MS/MS	By MS/MS	By MS/MS	9	9	8	8	8	9	8	8	0.348774	1.17445	0.210595	No
ZK6.11;ZK6.11;dod-20	H2L0Q1;Q6EZG8;P91002	24.9178	25.1701	24.9998	25.2881	25.1894	24.6338	24.9746	24.1077	By MS/MS	By MS/MS	By MS/MS	By MS/MS	By MS/MS	By MS/MS	By MS/MS	By MS/MS	9	9	9	7	9	9	9	9	0.367584	0.716556	0.210033	No
pptr-2;pptr-2;pptr-2;pptr-2	Q17948;Q9U3Q1;H9G2X3;A9UJN4	22.1647	22.5203	22.3345	22.3998	21.8175	21.0086	22.695	22.3264	By MS/MS	By MS/MS	By MS/MS	By matching	By matching	By MS/MS	By MS/MS	By MS/MS	1	2	1	2	1	2	2	2	0.392982	0.478648	0.209859	No
swsn-1;swsn-1;swsn-1;swsn-1;swsn-1;swsn-1;swsn-1;swsn-1	G5EF87;H8ESF3;A0A3P6MYA1;A0A3P6N6K6;A0A3P6P9B9;A0A3P6NPD2;H8ESF4;A0A3P6NNV9	22.7903	23.1408	23.2481	23.135	23.042	22.4717	23.1937	22.125	By MS/MS	By MS/MS	By MS/MS	By MS/MS	By MS/MS	By MS/MS	By MS/MS	By MS/MS	4	4	4	4	2	3	3	3	0.370464	0.665218	0.209535	No
T25B9.9	Q17761	24.5533	24.7319	24.8216	24.5689	24.3392	24.1174	24.6958	24.1431	By MS/MS	By MS/MS	By MS/MS	By MS/MS	By MS/MS	By MS/MS	By MS/MS	By MS/MS	9	10	10	8	5	7	10	10	0.34504	1.22813	0.209308	No
Y57A10A.26	Q9NA74	24.4413	24.6243	24.6514	24.3033	24.3964	23.858	24.2	24.1987	By MS/MS	By MS/MS	By MS/MS	By MS/MS	By MS/MS	By MS/MS	By MS/MS	By MS/MS	10	10	10	9	10	8	9	10	0.341771	1.31221	0.208575	No
eif-2beta	Q21230	24.0325	24.2672	24.3626	24.4852	24.3597	23.8595	24.019	23.4919	By MS/MS	By MS/MS	By MS/MS	By MS/MS	By MS/MS	By MS/MS	By MS/MS	By MS/MS	6	7	6	5	4	4	4	7	0.354323	0.87572	0.207932	No
sec-31	G5EFY6	22.5813	22.8008	22.7998	23.0439	22.4044	22.2184	22.6585	22.5837	By MS/MS	By MS/MS	By MS/MS	By MS/MS	By MS/MS	By MS/MS	By MS/MS	By MS/MS	6	7	7	7	7	7	7	4	0.340156	1.32901	0.207873	No
D1054.10	Q18943	25.4768	25.4459	26.0394	26.1821	25.8252	25.0876	25.3887	25.3985	By MS/MS	By MS/MS	By MS/MS	By MS/MS	By MS/MS	By MS/MS	By MS/MS	By MS/MS	4	5	5	5	4	4	5	5	0.361025	0.726177	0.207132	No
dnj-8;dnj-8	B2MZA7;Q95QQ1	21.7333	22.0368	22.4962	22.1807	22.0592	21.6907	21.6666	21.6382	By MS/MS	By MS/MS	By MS/MS	By MS/MS	By matching	By matching	By matching	By MS/MS	2	2	2	2	1	1	2	2	0.348071	0.951268	0.206337	No
Y47G6A.15	Q65XX4	22.3779	23.0402	22.591	23.5359	22.6915	22.094	23.4994	21.6381	By MS/MS	By MS/MS	By MS/MS	By MS/MS	By matching	By MS/MS	By MS/MS	By matching	4	3	3	4	2	3	4	3	0.405492	0.368449	0.20508	No
swsn-6	Q9N4N4	23.7195	24.101	24.0943	24.1981	23.8211	23.5055	23.9164	23.5212	By MS/MS	By MS/MS	By MS/MS	By MS/MS	By MS/MS	By MS/MS	By MS/MS	By MS/MS	6	7	5	7	3	6	7	5	0.337128	1.19584	0.204501	No
cua-1;cua-1	G5ED40;G5EE14	21.6393	21.9757	22.0177	21.8275	19.89	21.8034	22.3238	21.7855	By MS/MS	By MS/MS	By MS/MS	By MS/MS		By MS/MS	By MS/MS	By MS/MS	2	1	2	2	0	2	2	2	0.41436	0.324777	0.202939	No
T10B5.3	O76407	22.7239	22.5722	23.2801	22.6706	22.8445	22.0313	22.9606	21.9425	By MS/MS	By MS/MS	By MS/MS	By MS/MS	By MS/MS	By matching	By MS/MS	By matching	2	2	1	1	2	2	2	2	0.366978	0.550811	0.202746	No
cpr-9	Q20950	23.4601	23.5987	23.7026	23.7322	23.7058	23.1755	23.4388	22.7933	By MS/MS	By MS/MS	By MS/MS	By MS/MS	By matching	By MS/MS	By MS/MS	By MS/MS	2	2	2	2	2	2	2	2	0.345067	0.848373	0.202497	No
ZK370.4;ZK370.4	Q02331-2;Q02331	20.9832	22.0115	22.9272	22.9379	22.2831	21.7971	21.3589	21.8033	By matching	By MS/MS	By MS/MS	By MS/MS	By matching	By MS/MS	By matching	By MS/MS	2	4	4	3	1	1	2	3	0.40439	0.346138	0.202059	No
F49C12.9	P90879	22.2519	21.5819	22.476	21.7658	21.5748	21.5376	22.3229	21.1719	By MS/MS	By MS/MS	By MS/MS	By matching	By matching	By matching	By MS/MS	By matching	2	2	2	2	2	2	2	2	0.367116	0.533094	0.201869	No
rpl-20	O44480	25.3949	25.957	26.9143	26.6525	25.5699	25.4186	26.6354	25.7298	By MS/MS	By MS/MS	By MS/MS	By MS/MS	By MS/MS	By MS/MS	By MS/MS	By MS/MS	10	9	10	10	8	9	10	10	0.391232	0.390129	0.201758	No
hrpk-1;hrpk-1;hrpk-1;hrpk-1;hrpk-1	P91277-3;P91277;P91277-2;P91277-4;P91277-5	21.8192	22.1808	19.6148	22.0473	19.8649	22.2748	21.733	19.8771	By MS/MS	By MS/MS	By MS/MS	By MS/MS	By matching	By MS/MS	By matching	By matching	2	2	2	2	1	3	2	1	0.478072	0.219992	0.201702	No
cdr-2	G5ECX9	23.4957	24.011	23.918	23.883	23.7534	23.2962	23.5361	23.3907	By MS/MS	By MS/MS	By MS/MS	By MS/MS	By MS/MS	By MS/MS	By MS/MS	By MS/MS	5	4	5	5	4	5	5	5	0.332836	1.15623	0.201589	No
swsn-4	G5EF53	21.1219	21.868	23.0897	22.3723	21.1498	21.3282	22.199	22.1663	By matching	By MS/MS	By MS/MS	By MS/MS	By matching	By matching	By MS/MS	By MS/MS	2	2	2	4	2	2	2	2	0.402131	0.34698	0.201313	No
ogdh-1;ogdh-1	O61199;U4PC51	24.0501	24.7388	24.5636	23.9052	24.5388	23.9882	24.2564	22.9472	By MS/MS	By MS/MS	By MS/MS	By MS/MS	By MS/MS	By MS/MS	By MS/MS	By MS/MS	8	8	8	7	11	8	9	6	0.381793	0.423226	0.200879	No
alh-1;alh-1	Q8IG19;Q20780	23.1669	22.8362	23.6214	23.5702	23.353	22.997	22.8694	22.5736	By MS/MS	By matching	By MS/MS	By MS/MS	By MS/MS	By MS/MS	By MS/MS	By MS/MS	6	5	6	5	2	4	4	5	0.350476	0.692581	0.200814	No
pgp-1;pgp-9	P34712;G5EG58	23.173	23.2904	23.3382	23.3041	23.2229	22.8889	23.1378	22.5266	By MS/MS	By MS/MS	By MS/MS	By MS/MS	By MS/MS	By MS/MS	By MS/MS	By MS/MS	9	11	10	12	8	11	12	7	0.332342	1.07882	0.200179	No
acl-14;acl-14	O01882;A0A486WXW2	24.458	24.6083	24.7788	24.955	24.6995	24.0897	24.3427	24.3396	By MS/MS	By MS/MS	By MS/MS	By MS/MS	By MS/MS	By MS/MS	By MS/MS	By MS/MS	7	9	8	8	6	7	6	8	0.332124	1.04128	0.199463	No
rpl-32;rpl-32	Q22716;B7WN95	22.6662	22.5901	25.0376	24.0508	22.2006	21.9268	24.6784	23.6462	By MS/MS	By MS/MS	By MS/MS	By MS/MS	By MS/MS	By MS/MS	By MS/MS	By MS/MS	3	3	4	3	2	4	4	3	0.47319	0.216716	0.199446	No
arrd-14	O17983	22.2314	22.5505	22.7429	22.6389	22.148	21.9977	22.6084	22.0734	By MS/MS	By MS/MS	By MS/MS	By MS/MS	By MS/MS	By MS/MS	By MS/MS	By MS/MS	2	3	3	3	3	3	3	3	0.334085	0.971675	0.199312	No
asp-1	G5EEI4	25.4243	25.4255	25.6612	25.4569	25.6319	24.9871	25.1099	24.9055	By MS/MS	By MS/MS	By MS/MS	By MS/MS	By MS/MS	By MS/MS	By MS/MS	By MS/MS	8	9	7	6	8	8	7	5	0.333377	0.990986	0.199281	No
sma-1;sma-1;sma-1;sma-1;sma-1;sma-1	G5EBH3;A0A486WUT8;G5EC35;G5EFW3;A0A486WVF0;G5EG97	24.076	24.1177	24.5305	24.4566	23.8335	23.4729	23.4469	24.9413	By MS/MS	By MS/MS	By MS/MS	By MS/MS	By MS/MS	By MS/MS	By MS/MS	By MS/MS	100	94	102	99	83	73	62	114	0.371552	0.452203	0.198782	No
ptr-23	G5EE13	21.6486	21.5123	22.1253	21.1201	21.8033	20.988	21.1095	21.0912	By MS/MS	By MS/MS	By MS/MS	By matching	By matching	By MS/MS	By MS/MS	By MS/MS	1	1	1	1	1	1	1	1	0.353536	0.597757	0.198696	No
B0416.5	Q11073	23.9368	24.2641	24.1475	24.4281	23.8697	23.8446	24.0306	23.7462	By MS/MS	By MS/MS	By MS/MS	By MS/MS	By MS/MS	By MS/MS	By MS/MS	By MS/MS	3	3	3	4	4	2	3	3	0.321392	1.4499	0.198518	No
Y105E8A.25;Y105E8A.25;Y105E8A.25;Y105E8A.25;Y105E8A.25;Y105E8A.25;Y105E8A.25	A0A0K3AQS4;A0A0K3ATR0;A0A0K3AUB5;A0A0K3ARB1;A0A0K3AWN6;A0A0K3ATL6;A0A0K3AQN0	18.857	21.2556	21.565	19.5468	19.5084	19.3859	19.3354	21.1788		By MS/MS	By MS/MS					By MS/MS	0	1	1	0	0	0	0	1	0.453989	0.231158	0.198084	No
hat-1	Q21484	21.7172	21.9895	22.2607	21.8163	22.1675	21.1649	21.4883	21.5862	By MS/MS	By MS/MS	By MS/MS	By MS/MS	By MS/MS	By matching	By matching	By MS/MS	1	2	3	2	2	3	1	2	0.344202	0.693896	0.197759	No
D2030.2;D2030.2	Q7YTG7;P90788	23.5406	23.6398	23.7739	23.8491	23.4619	23.2824	23.6134	23.1662	By MS/MS	By MS/MS	By MS/MS	By MS/MS	By MS/MS	By MS/MS	By MS/MS	By MS/MS	10	10	10	9	8	7	9	10	0.319884	1.42756	0.197446	No
rps-18	O18240	25.2591	26.1203	26.7637	26.6178	25.8972	25.3999	26.5452	25.3919	By MS/MS	By MS/MS	By MS/MS	By MS/MS	By MS/MS	By MS/MS	By MS/MS	By MS/MS	9	10	10	10	7	9	10	9	0.381668	0.382579	0.197206	No
vha-10	P91303	24.1006	23.7046	24.0739	24.3117	24.2472	23.9787	23.6815	22.8417	By MS/MS	By MS/MS	By MS/MS	By MS/MS	By MS/MS	By matching	By matching	By matching	4	1	3	4	3	2	1	2	0.360443	0.499998	0.196995	No
rpl-9	Q95Y90	23.264	24.091	25.4027	24.2099	23.3159	23.6053	24.2094	24.2637	By MS/MS	By MS/MS	By MS/MS	By MS/MS	By MS/MS	By MS/MS	By MS/MS	By MS/MS	3	4	5	3	3	4	4	4	0.393339	0.337751	0.196893	No
ric-3	Q22472	21.9954	22.5929	22.5168	22.6191	22.5119	21.5816	22.0163	22.2423	By MS/MS	By MS/MS	By MS/MS	By MS/MS	By MS/MS	By MS/MS	By MS/MS	By MS/MS	1	1	1	1	1	1	1	1	0.343036	0.67373	0.196515	No
sft-4	Q18864	26.871	26.9652	27.1704	26.8576	26.8989	26.3294	26.71	26.6425	By MS/MS	By MS/MS	By MS/MS	By MS/MS	By MS/MS	By MS/MS	By MS/MS	By MS/MS	8	8	8	8	8	8	8	8	0.320858	1.22185	0.1958	No
C26C6.9	Q7YX71	21.3876	22.149	19.3027	21.8435	22.7075	21.6231	19.4884	18.83	By MS/MS	By matching		By MS/MS	By matching	By MS/MS	By MS/MS	By MS/MS	1	1	0	1	1	1	1	1	0.508473	0.178463	0.194811	No
pbs-6	P34286	22.641	22.5632	23.4184	23.5657	22.6967	22.6486	22.8981	22.5679	By MS/MS	By MS/MS	By MS/MS	By MS/MS	By matching	By MS/MS	By MS/MS	By MS/MS	2	2	2	2	1	2	2	2	0.344237	0.607017	0.194646	No
vacl-14	Q21225	24.3443	24.7665	25.026	25.3147	24.6756	23.997	24.3179	25.0578	By MS/MS	By MS/MS	By MS/MS	By MS/MS	By MS/MS	By MS/MS	By MS/MS	By MS/MS	12	15	16	16	12	14	13	15	0.350809	0.526139	0.19406	No
lec-6	Q9N384	23.1698	23.5262	23.9077	24.2187	23.1184	23.3086	23.7077	23.3248	By matching	By MS/MS	By MS/MS	By MS/MS	By MS/MS	By MS/MS	By MS/MS	By MS/MS	3	2	3	3	3	3	3	3	0.340694	0.625689	0.193661	No
unc-27;tni-1;tni-4;tni-3	Q9GYF1;Q20334;O44572;Q9XUN9	24.534	23.4167	24.9376	23.66	23.9958	23.3438	23.3966	24.3303	By MS/MS	By MS/MS	By MS/MS	By MS/MS	By MS/MS	By MS/MS	By MS/MS	By MS/MS	7	5	6	6	3	3	5	7	0.370443	0.373407	0.191823	No
fum-1	O17214	23.6165	23.2706	24.2222	23.9634	23.3761	23.3186	23.868	23.1621	By MS/MS	By MS/MS	By MS/MS	By MS/MS	By MS/MS	By MS/MS	By MS/MS	By MS/MS	10	7	8	8	8	9	9	8	0.336969	0.6233	0.191765	No
ncx-2;ncx-2;ncx-2	H2KYP2;H2KYP4;Q8I7I7	24.9943	24.9206	24.814	24.9101	24.8969	24.6987	24.8287	23.8821	By MS/MS	By MS/MS	By MS/MS	By MS/MS	By MS/MS	By MS/MS	By MS/MS	By MS/MS	10	11	11	13	9	12	12	6	0.333144	0.675461	0.191681	No
acl-2;acl-2	Q22267;I2HA82	23.5908	24.0368	24.1611	23.7551	23.8545	23.1367	23.6189	23.6334	By MS/MS	By MS/MS	By MS/MS	By matching	By MS/MS	By MS/MS	By MS/MS	By MS/MS	6	6	5	4	5	6	5	5	0.32508	0.811646	0.191282	No
rps-22;rps-22	O17218;A8WIR1	28.23	28.4606	29.4166	28.8292	27.9713	27.8872	29.2198	28.4069	By MS/MS	By MS/MS	By MS/MS	By MS/MS	By MS/MS	By MS/MS	By MS/MS	By MS/MS	10	10	10	10	9	8	8	10	0.362767	0.398678	0.190938	No
plp-1;plp-2	Q94230;Q93537	24.6986	25.1476	25.4092	25.3685	24.9358	24.5231	25.1579	24.6993	By MS/MS	By MS/MS	By MS/MS	By MS/MS	By MS/MS	By MS/MS	By MS/MS	By MS/MS	14	14	13	14	10	13	14	13	0.326965	0.751884	0.190784	No
K01G5.5	O17919	24.3795	24.2922	25.0732	25.5087	24.4491	24.4136	24.8868	24.1115	By MS/MS	By MS/MS	By MS/MS	By MS/MS	By MS/MS	By MS/MS	By MS/MS	By MS/MS	8	7	7	8	8	8	9	6	0.34814	0.476616	0.190112	No
vig-1	H2KYR1	24.0015	23.8474	24.8916	24.6171	24.2944	23.7552	24.1192	23.8455	By MS/MS	By MS/MS	By MS/MS	By MS/MS	By MS/MS	By MS/MS	By MS/MS	By MS/MS	9	8	10	9	7	8	9	9	0.335829	0.566343	0.188953	No
pdi-6;Y49E10.4	Q11067;Q9XTU8	23.6579	23.9856	24.2563	24.3581	23.9944	23.7383	24.0037	23.2046	By MS/MS	By MS/MS	By MS/MS	By MS/MS	By MS/MS	By MS/MS	By MS/MS	By MS/MS	7	6	6	7	5	6	6	6	0.329183	0.645398	0.188734	No
Y74C10AL.2	Q9N2X7	21.8793	22.5612	22.4577	21.8504	22.6912	19.589	22.5972	22.1729	By MS/MS	By MS/MS	By MS/MS	By MS/MS	By MS/MS	By matching	By MS/MS	By matching	1	1	1	1	1	1	1	1	0.424575	0.225407	0.188131	No
C33F10.14	Q5DX36	24.8243	25.1264	25.2893	25.0137	24.8514	24.6464	24.8924	24.6487	By MS/MS	By MS/MS	By MS/MS	By MS/MS	By MS/MS	By MS/MS	By MS/MS	By MS/MS	7	7	7	7	6	6	7	6	0.303681	1.38124	0.187742	No
Y46E12BL.2	Q965N8	21.3969	22.2363	22.6963	21.9191	21.9581	21.4429	22.1933	21.2681	By MS/MS	By MS/MS	By MS/MS	By MS/MS	By matching	By MS/MS	By MS/MS	By MS/MS	3	3	3	3	2	4	2	3	0.346557	0.445662	0.187483	No
K09A9.6	A8WHT8	19.0389	21.1822	21.4245	20.8988	19.651	19.6943	20.3041	21.2771	By matching	By matching	By MS/MS	By matching	By matching	By matching	By matching	By matching	0	1	1	1	0	0	0	1	0.404483	0.248876	0.187059	No
T19B10.2	Q22562	22.0261	21.9687	23.164	22.8175	22.5484	21.7026	22.6366	21.6835	By matching	By matching	By MS/MS	By MS/MS	By MS/MS	By matching	By MS/MS	By matching	1	1	1	2	1	1	2	1	0.351319	0.390682	0.185505	No
cdgs-1;cdgs-1	P53439-2;P53439	24.1508	24.1788	24.4175	24.2197	23.989	23.638	24.2962	23.8183	By MS/MS	By MS/MS	By MS/MS	By MS/MS	By MS/MS	By MS/MS	By MS/MS	By MS/MS	2	2	2	2	2	1	2	2	0.306314	1.04003	0.185373	No
frm-1;frm-1;frm-1;frm-1	G5EEP9;G5EEG8;G5EFD6;G5EBP4	22.6056	22.7903	22.856	22.8309	22.6047	22.551	22.5073	22.2359	By MS/MS	By MS/MS	By MS/MS	By MS/MS	By MS/MS	By MS/MS	By MS/MS	By MS/MS	8	6	7	8	7	5	7	6	0.295996	1.60162	0.185029	No
abhd-12	Q965S2	26.0492	27.0281	27.2718	26.6562	27.1393	25.5272	26.4622	26.4546	By MS/MS	By MS/MS	By MS/MS	By MS/MS	By MS/MS	By MS/MS	By MS/MS	By MS/MS	2	2	2	2	2	2	2	2	0.355491	0.361847	0.184697	No
pars-1;pars-1	Q22620;Q65ZK5	24.7963	24.7612	25.145	25.0564	24.6787	24.5287	24.738	24.6295	By MS/MS	By MS/MS	By MS/MS	By MS/MS	By MS/MS	By MS/MS	By MS/MS	By MS/MS	12	12	12	13	8	11	11	12	0.296002	1.52088	0.184452	No
sdha-1	Q09508	27.9717	27.8556	28.1692	28.3493	27.8786	27.6855	27.9893	27.582	By MS/MS	By MS/MS	By MS/MS	By MS/MS	By MS/MS	By MS/MS	By MS/MS	By MS/MS	18	16	17	15	13	16	17	15	0.302585	1.10755	0.184212	No
cept-1	G5EC09	24.3198	23.4739	24.0886	24.2557	24.0009	23.1937	23.8103	23.836	By MS/MS	By MS/MS	By MS/MS	By MS/MS	By MS/MS	By MS/MS	By matching	By MS/MS	2	2	2	1	2	2	2	2	0.324269	0.581206	0.18402	No
D1054.8	Q18946	22.1621	22.4571	22.5943	22.1636	19.7073	22.4022	22.4631	23.137	By matching	By matching	By matching	By matching		By matching	By matching	By MS/MS	1	1	1	1	0	1	1	1	0.416885	0.217527	0.183956	No
uba-2	Q9NAN1	21.5725	21.8717	22.2529	22.1924	22.0948	21.4114	22.3062	20.6794	By MS/MS	By matching	By MS/MS	By MS/MS	By matching	By matching	By MS/MS	By matching	2	2	2	2	1	2	2	2	0.349408	0.380754	0.183883	No
rps-19	O18650	25.9887	26.3627	26.946	27.1543	26.2722	26.036	26.742	26.0698	By MS/MS	By MS/MS	By MS/MS	By MS/MS	By MS/MS	By MS/MS	By MS/MS	By MS/MS	11	11	11	10	9	9	10	10	0.332915	0.484122	0.183656	No
pfn-1	Q9XW16	23.7861	23.8195	23.9949	24.0619	23.6592	23.56	23.7852	23.4954	By MS/MS	By MS/MS	By MS/MS	By MS/MS	By matching	By MS/MS	By MS/MS	By MS/MS	2	3	2	2	3	3	2	3	0.290635	1.70792	0.182559	No
drh-3	Q93413	22.3092	22.3066	22.0956	22.2993	21.779	21.5202	22.4653	21.9997	By MS/MS	By MS/MS	By MS/MS	By MS/MS	By matching	By matching	By MS/MS	By MS/MS	3	2	3	2	3	2	4	3	0.311629	0.737392	0.182551	No
unc-50	Q10045	22.0455	22.581	22.5401	22.4892	21.9014	22.0716	22.4055	22.0632	By MS/MS	By MS/MS	By MS/MS	By MS/MS	By MS/MS	By MS/MS	By MS/MS	By MS/MS	1	1	1	1	1	1	1	1	0.303517	0.949493	0.182485	No
F17H10.2;F17H10.2	Q2XN01;Q19531	22.5511	22.758	22.8623	22.8757	22.3153	22.231	23.1667	22.054	By MS/MS	By MS/MS	By MS/MS	By MS/MS	By matching	By matching	By MS/MS	By matching	2	2	2	2	2	2	2	2	0.320048	0.580965	0.181968	No
lin-53	P90916	22.3249	23.3576	22.9135	24.2171	23.2649	22.3263	22.5761	23.2185	By matching	By MS/MS	By MS/MS	By MS/MS	By matching	By matching	By matching	By MS/MS	3	3	3	3	2	2	1	3	0.356828	0.328387	0.181844	No
F53C11.3	Q93761	25.9599	26.282	26.2466	26.3047	25.8263	25.6611	26.206	25.9087	By MS/MS	By MS/MS	By MS/MS	By MS/MS	By MS/MS	By MS/MS	By MS/MS	By MS/MS	6	6	7	6	9	8	8	8	0.297771	1.11459	0.181617	No
F54F7.3	Q20790	23.787	23.4412	23.5922	23.6927	23.4707	23.1907	23.5387	23.1329	By MS/MS	By MS/MS	By MS/MS	By matching	By MS/MS	By matching	By MS/MS	By matching	2	2	2	2	2	2	2	2	0.295025	1.25069	0.181563	No
Y37E11AM.3;Y37E11AM.3	U4PBL3;U4PM16	23.1327	23.1776	23.5619	23.418	23.3128	21.5712	23.6259	23.3431	By MS/MS	By MS/MS	By MS/MS	By MS/MS	By MS/MS	By MS/MS	By MS/MS	By MS/MS	5	4	3	3	5	5	5	5	0.359316	0.316437	0.181456	No
rrbs-1	Q9XVT0	24.3608	24.4733	24.8433	24.433	24.5368	23.8581	24.4634	24.0232	By MS/MS	By MS/MS	By MS/MS	By MS/MS	By MS/MS	By MS/MS	By MS/MS	By MS/MS	4	2	2	4	4	3	3	3	0.307219	0.766926	0.180971	No
nprt-1;nprt-1;nprt-1	Q95XX1;Q95XX1-2;Q95XX1-3	23.3491	23.3269	23.6316	23.3609	23.3079	22.8669	23.3287	22.9804	By MS/MS	By MS/MS	By MS/MS	By MS/MS	By MS/MS	By MS/MS	By MS/MS	By MS/MS	5	6	6	7	6	7	6	6	0.296173	1.13397	0.180954	No
lec-2	G5EGB1	27.3746	27.6485	27.8871	28.1496	27.3181	27.334	27.6381	27.5518	By MS/MS	By MS/MS	By MS/MS	By MS/MS	By MS/MS	By MS/MS	By MS/MS	By MS/MS	1	1	1	1	1	1	1	1	0.30446	0.828213	0.180828	No
sup-46	Q9XVS2	24.2292	24.2399	24.5755	24.3385	24.133	23.9622	24.4618	23.6006	By MS/MS	By MS/MS	By MS/MS	By MS/MS	By MS/MS	By MS/MS	By MS/MS	By MS/MS	9	7	7	7	6	7	9	6	0.306403	0.769775	0.18061	No
ctsa-3.1	P52716	22.865	22.8533	23.1594	23.3452	23.1961	22.6837	22.9571	22.1167	By MS/MS	By MS/MS	By MS/MS	By MS/MS	By MS/MS	By MS/MS	By MS/MS	By MS/MS	4	2	2	2	3	4	3	3	0.317323	0.568546	0.180174	No
stdh-1;stdh-2	Q17703;O17795	24.8405	24.8783	25.2813	25.1202	24.7959	24.6858	24.6972	24.7829	By MS/MS	By MS/MS	By MS/MS	By MS/MS	By MS/MS	By MS/MS	By MS/MS	By MS/MS	5	5	6	5	4	5	5	5	0.28964	1.43851	0.180125	No
aspm-1	O17666	24.1338	23.6755	24.1849	24.3586	23.6426	23.953	23.5668	23.9858	By MS/MS	By MS/MS	By MS/MS	By MS/MS	By MS/MS	By MS/MS	By MS/MS	By MS/MS	1	1	1	1	1	1	1	1	0.301155	0.834519	0.1792	No
rps-2	P51403	23.1862	23.0723	25.1396	22.5936	22.9269	22.5269	22.917	24.0785	By MS/MS	By MS/MS	By MS/MS	By matching	By matching	By matching	By matching	By MS/MS	5	4	5	3	2	1	3	4	0.385591	0.238637	0.178972	No
vha-14	P34462	23.383	24.2744	24.1198	23.9474	23.6758	23.1367	24.9616	22.4761	By MS/MS	By MS/MS	By MS/MS	By MS/MS	By MS/MS	By matching	By MS/MS	By MS/MS	7	7	6	3	2	4	8	3	0.368604	0.270829	0.178787	No
C10C5.3	Q17898	24.5683	24.3308	24.6421	25.2618	24.4205	24.139	24.4157	24.6013	By MS/MS	By MS/MS	By MS/MS	By MS/MS	By MS/MS	By MS/MS	By MS/MS	By MS/MS	1	1	1	1	1	1	1	1	0.306637	0.671271	0.178257	No
sna-2	Q94050	20.6549	20.7235	21.1012	20.8181	21.0236	19.4603	20.996	20.4878	By MS/MS	By MS/MS	By MS/MS	By MS/MS	By matching	By MS/MS	By MS/MS	By MS/MS	1	2	1	2	2	1	2	2	0.332473	0.383854	0.177015	No
aco-2;aco-2	P34455;P34455-3	24.9954	25.2772	25.419	25.8099	25.0152	24.9185	25.5475	24.8002	By MS/MS	By MS/MS	By MS/MS	By MS/MS	By MS/MS	By MS/MS	By MS/MS	By MS/MS	19	18	19	20	16	18	18	18	0.305009	0.611288	0.17564	No
gpb-1;gpb-1	P17343;D1MN68	26.0176	26.5421	26.5385	26.7564	26.3679	25.9465	26.2809	26.078	By MS/MS	By MS/MS	By MS/MS	By MS/MS	By MS/MS	By MS/MS	By MS/MS	By MS/MS	11	11	11	12	11	11	11	11	0.295319	0.796932	0.175368	No
math-33;math-33;math-33;math-33;math-33;math-33;math-33;math-33;math-33;math-33;math-33;math-33;math-33;math-33;math-33;math-33	Q7JKC3;G3MU81;O45624;G3MU79;N1NVB4;G3MU82;G3MU80;O45623;N1NTD2;N1NTI7;G3MU83;N1NTJ2;N1NSE3;N1NV07;N1NSD8;N1NTD8	22.7842	22.9461	23.1988	23.3393	23.0638	22.7093	23.0851	22.1883	By MS/MS	By MS/MS	By MS/MS	By MS/MS	By MS/MS	By MS/MS	By MS/MS	By MS/MS	7	7	7	8	7	8	10	6	0.305466	0.59018	0.175168	No
lin-66;lin-66;lin-66	O62020;A0A061AL58;D3YT69	21.5078	21.3225	22.2041	21.9742	21.8183	21.1643	21.3533	21.4524	By matching	By MS/MS	By MS/MS	By MS/MS	By matching	By matching	By MS/MS	By MS/MS	2	2	2	2	1	1	2	2	0.305047	0.583756	0.174741	No
eftu-2	Q23463	23.2627	23.4956	23.6683	23.8991	23.4908	23.1799	23.5426	22.9268	By MS/MS	By MS/MS	By MS/MS	By MS/MS	By MS/MS	By MS/MS	By MS/MS	By MS/MS	12	9	10	10	9	12	10	11	0.296394	0.737401	0.174662	No
anc-1;anc-1;anc-1	Q9N4M4;A0A2C9C2Z1;A0A2C9C3A7	24.3936	24.0685	24.8762	24.5517	24.4895	23.768	24.1914	24.2364	By MS/MS	By MS/MS	By MS/MS	By MS/MS	By MS/MS	By MS/MS	By MS/MS	By MS/MS	13	14	16	13	12	13	13	14	0.301175	0.639969	0.1746	No
msa-1;msa-1	P91844;D3YT23	23.377	23.8111	23.5744	23.7866	23.9806	23.0819	23.2425	23.0278	By MS/MS	By MS/MS	By MS/MS	By MS/MS	By MS/MS	By MS/MS	By MS/MS	By MS/MS	4	4	4	4	3	4	4	4	0.30408	0.589721	0.174468	No
plk-1;plk-1	P34331-2;P34331	20.8321	21.5503	21.3547	22.0194	19.2789	21.5876	21.9604	21.4333	By matching	By MS/MS	By matching	By MS/MS		By MS/MS	By MS/MS	By MS/MS	1	1	1	1	0	1	1	1	0.374094	0.230747	0.173711	No
cey-2	P91306	25.1683	25.4267	26.2514	26.1007	25.5876	24.8916	25.7418	25.463	By MS/MS	By MS/MS	By MS/MS	By MS/MS	By MS/MS	By MS/MS	By MS/MS	By MS/MS	9	10	10	10	9	10	10	10	0.315769	0.441332	0.173492	No
lam-2	Q18823	22.7804	23.0888	23.0025	23.1515	23.0127	22.5306	22.7982	22.5452	By MS/MS	By MS/MS	By MS/MS	By MS/MS	By matching	By MS/MS	By MS/MS	By MS/MS	7	7	7	8	5	7	8	7	0.284131	1.04699	0.17319	No
Y16B4A.2	K8ESM2	23.6468	23.7562	23.946	23.8861	24.1132	23.5041	23.4685	22.9375	By MS/MS	By MS/MS	By MS/MS	By MS/MS	By MS/MS	By MS/MS	By MS/MS	By MS/MS	10	10	10	12	10	10	11	10	0.302932	0.568102	0.173152	No
cts-1	P34575	23.7114	24.177	24.454	25.0265	24.0867	23.7391	24.4558	23.8282	By MS/MS	By MS/MS	By MS/MS	By MS/MS	By MS/MS	By MS/MS	By MS/MS	By MS/MS	12	12	12	11	9	11	11	11	0.314766	0.442593	0.173109	No
nrf-5	Q93796	23.5334	23.7765	23.6808	24.2719	23.5324	23.4431	23.7751	23.346	By MS/MS	By MS/MS	By MS/MS	By MS/MS	By MS/MS	By MS/MS	By MS/MS	By MS/MS	4	4	4	4	3	4	4	4	0.291517	0.781562	0.173049	No
dgn-1	Q22629	22.6279	22.8479	23.2728	23.3857	22.9412	22.6183	22.6281	22.7875	By matching	By MS/MS	By MS/MS	By MS/MS	By matching	By MS/MS	By MS/MS	By MS/MS	3	4	5	5	3	3	5	4	0.289783	0.732114	0.171093	No
rpl-36	P49181	24.8399	24.7383	26.2029	25.8247	24.6551	24.4522	25.9113	25.2265	By MS/MS	By MS/MS	By MS/MS	By MS/MS	By MS/MS	By MS/MS	By MS/MS	By MS/MS	5	4	4	4	4	5	5	5	0.340144	0.290547	0.171064	No
mrp-2;mrp-1;mrp-1;mrp-1;mrp-1	Q20943;Q95QE2;Q8MQ16;Q7YZW1;Q3S1M2	20.3569	20.6156	20.8553	20.838	20.4356	20.0946	20.9351	20.0115	By MS/MS	By MS/MS	By matching	By matching	By matching	By matching	By MS/MS	By matching	1	1	1	1	0	1	1	1	0.29726	0.581977	0.170835	No
rpl-43	Q9U2A8	23.5897	24.0635	24.375	24.4866	22.8728	23.7068	24.7749	23.8379	By MS/MS	By MS/MS	By MS/MS	By MS/MS	By matching	By MS/MS	By MS/MS	By MS/MS	2	2	2	2	2	2	2	2	0.330592	0.319568	0.17057	No
rpa-1	Q19537	22.992	23.0086	22.9668	23.2067	23.0597	22.7232	23.0657	22.152	By MS/MS	By MS/MS	By MS/MS	By MS/MS	By MS/MS	By MS/MS	By MS/MS	By MS/MS	5	5	5	5	5	5	5	3	0.293351	0.63051	0.170374	No
ints-8;ints-8	H2KML6;H2KML7	19.3845	21.2827	20.8053	19.5845	19.2413	20.3499	20.8382	19.1877	By matching	By matching	By matching	By MS/MS	By matching	By MS/MS	By MS/MS	By matching	1	2	1	1	1	1	2	1	0.359931	0.235251	0.169903	No
ppk-3;ppk-3	G5ED98;A0A8D9I628	21.1741	21.3508	21.394	21.774	21.087	20.5433	20.9615	21.8763	By MS/MS	By MS/MS	By MS/MS	By MS/MS	By MS/MS	By MS/MS	By MS/MS	By MS/MS	4	6	4	4	1	4	5	6	0.30622	0.44944	0.169578	No
rpl-11.1;rpl-11.2;rpl-11.1	Q94300;Q19162;A0A131MBQ6	26.5833	27.0559	27.5476	27.6218	26.7697	26.5538	27.4599	26.8023	By MS/MS	By MS/MS	By MS/MS	By MS/MS	By MS/MS	By MS/MS	By MS/MS	By MS/MS	7	6	7	6	5	5	6	7	0.305734	0.439686	0.168833	No
mma-1	Q17974	22.9481	23.0303	23.52	23.2203	23.0311	22.9916	22.9989	22.5725	By MS/MS	By MS/MS	By MS/MS	By MS/MS	By MS/MS	By MS/MS	By MS/MS	By MS/MS	6	7	7	6	7	6	8	6	0.28116	0.841862	0.168628	No
K02B12.7	P90904	21.9674	21.7935	22.1182	21.9431	23.1001	19.2575	21.9654	21.9466	By matching	By MS/MS	By matching	By MS/MS	By matching		By matching	By matching	1	1	1	1	1	0	1	1	0.38814	0.185671	0.167409	No
rps-11	Q20206	23.6587	24.4158	24.9345	24.6646	23.8667	23.6711	24.8023	24.0845	By MS/MS	By MS/MS	By MS/MS	By MS/MS	By MS/MS	By MS/MS	By MS/MS	By MS/MS	6	7	7	7	5	6	7	6	0.312228	0.366363	0.167038	No
W08E12.7	Q9N5B3	22.5973	22.8028	23.1129	24.9358	23.7143	23.026	22.7738	22.5394	By matching	By matching	By matching	By MS/MS	By matching	By matching	By matching	By matching	2	4	4	5	2	4	3	2	0.348855	0.238549	0.166732	No
C07A12.7;C07A12.7	H2KYH5;Q95QX5	18.3284	22.8854	22.8463	19.6545	19.6522	19.9774	23.103	19.0024		By matching	By matching				By MS/MS		0	1	1	0	0	0	2	0	0.494891	0.126321	0.166705	No
arf-3	G5EFK4	24.6105	23.9712	24.7155	24.1212	24.5532	23.9772	24.0097	23.711	By MS/MS	By MS/MS	By MS/MS	By MS/MS	By MS/MS	By MS/MS	By MS/MS	By MS/MS	5	5	5	5	5	4	5	5	0.291871	0.532349	0.166443	No
xpd-1	Q9N3L2	22.6332	23.3621	23.0065	23.0774	22.8281	22.7575	22.9238	22.4511	By MS/MS	By MS/MS	By matching	By MS/MS	By MS/MS	By MS/MS	By matching	By MS/MS	3	2	3	3	4	4	4	4	0.279679	0.758614	0.166324	No
mrps-11	Q23155	21.4581	21.1953	21.7432	22.1448	20.7351	21.4908	22.0772	21.0032	By MS/MS	By matching	By matching	By MS/MS		By matching	By MS/MS	By matching	1	1	1	1	0	1	1	1	0.308768	0.374697	0.166151	No
acdh-7	Q22781	23.8675	23.9137	24.2647	24.2943	23.4311	23.804	24.1812	23.8012	By MS/MS	By MS/MS	By MS/MS	By MS/MS	By MS/MS	By MS/MS	By MS/MS	By MS/MS	3	4	4	4	2	3	4	4	0.280726	0.720327	0.166091	No
pola-1;pola-1	Q9NAH1;C7IVS4	21.7916	22.0107	22.1769	22.4037	21.9973	21.6405	22.0714	21.5585	By MS/MS	By MS/MS	By matching	By MS/MS	By MS/MS	By MS/MS	By MS/MS	By matching	1	1	1	1	1	1	1	1	0.278806	0.754764	0.165785	No
Y82E9BR.16;Y82E9BR.16	Q9BKR9;Q7Z1Q8	22.2763	22.7843	22.6197	22.6813	22.4267	22.1183	22.4728	22.2609	By MS/MS	By MS/MS	By MS/MS	By MS/MS	By matching	By MS/MS	By MS/MS	By MS/MS	3	3	3	3	2	3	2	3	0.270701	1.02222	0.165393	No
ifa-4;ifd-1;ifc-2;ifd-1;ifc-2;ifc-2;ifc-2;ifc-2	P90900;Q86DC6-2;Q21067-2;Q86DC6;Q21067;A0A5E4M3F7;G8JY94;A0A5E4LYE2	24.7573	24.8401	24.8668	24.7582	24.9033	24.4543	24.9165	23.7784	By MS/MS	By MS/MS	By MS/MS	By MS/MS	By MS/MS	By MS/MS	By MS/MS	By MS/MS	16	15	16	15	15	14	16	11	0.292486	0.496902	0.165348	No
pes-7	O17772	21.6131	21.1244	22.1221	21.2344	21.4526	21.6239	21.0725	20.7566	By MS/MS	By matching	By MS/MS	By matching	By matching	By MS/MS	By matching	By matching	1	2	2	1	2	1	2	1	0.297051	0.447639	0.165248	No
dnj-11	Q94216	21.9958	22.2959	22.3494	23.0259	22.6863	22.2133	21.9301	21.6507	By MS/MS	By matching	By MS/MS	By MS/MS	By matching	By MS/MS	By MS/MS	By MS/MS	5	4	5	4	4	4	5	4	0.296694	0.425432	0.163921	No
C05D2.8	O45136	22.8032	22.7344	22.6505	22.4344	22.5503	22.3684	22.6875	21.9114	By MS/MS	By MS/MS	By MS/MS	By MS/MS	By matching	By MS/MS	By matching	By matching	2	2	2	3	2	2	2	2	0.276238	0.720449	0.163733	No
T23E7.2;T23E7.2	Q8MXJ1;L8E6J9	23.4583	23.4403	23.2295	22.939	23.0681	22.7391	23.2552	22.9175	By MS/MS	By MS/MS	By MS/MS	By MS/MS	By MS/MS	By MS/MS	By MS/MS	By MS/MS	2	2	1	2	2	2	2	2	0.271799	0.832177	0.163405	No
syf-3;syf-3	O16376;A9D4S6	22.2262	21.8421	22.1411	22.3229	22.1941	21.6342	21.8553	21.7669	By MS/MS	By MS/MS	By matching	By MS/MS	By matching	By matching	By MS/MS	By matching	2	2	2	2	1	2	2	2	0.270431	0.858732	0.163077	No
vha-8	Q95X44	24.5992	24.227	24.7372	24.6453	24.3941	24.0261	24.8415	23.8063	By MS/MS	By MS/MS	By MS/MS	By MS/MS	By MS/MS	By MS/MS	By MS/MS	By MS/MS	9	9	9	8	8	8	9	9	0.285196	0.519325	0.162702	No
T07C4.3;T07C4.3;T07C4.3	Q9U376;Q22290;A0A8S4SL88	22.9001	23.2933	23.2967	23.3985	22.7488	22.8886	23.1387	23.0457	By MS/MS	By matching	By matching	By MS/MS	By MS/MS	By MS/MS	By MS/MS	By MS/MS	3	3	3	3	3	2	2	3	0.266708	0.979135	0.162652	No
mig-6;mig-6;mig-6	O76840;O76840-2;O76840-3	27.1923	27.1248	27.3903	27.5245	27.2083	27.1338	27.2253	26.5785	By MS/MS	By MS/MS	By MS/MS	By MS/MS	By MS/MS	By MS/MS	By MS/MS	By MS/MS	10	11	12	10	8	10	11	10	0.271511	0.743895	0.161698	No
aco-1	Q23500	21.3468	21.8782	21.854	22.7611	21.6462	21.6985	22.0968	21.2055	By MS/MS	By MS/MS	By MS/MS	By MS/MS	By matching	By MS/MS	By MS/MS	By MS/MS	4	3	4	4	4	5	5	5	0.298291	0.375242	0.161607	No
ZK973.11	Q9N4L6	23.3283	23.9524	24.1103	24.4416	23.6924	23.3969	23.8026	23.8088	By MS/MS	By MS/MS	By MS/MS	By MS/MS	By MS/MS	By MS/MS	By MS/MS	By MS/MS	5	4	4	4	2	3	4	5	0.282985	0.515185	0.161469	No
lnkn-1	P30639	24.4802	24.7395	24.4989	24.4487	23.2776	23.6202	24.4923	25.4875	By MS/MS	By MS/MS	By MS/MS	By MS/MS	By matching	By matching	By MS/MS	By MS/MS	2	2	2	3	1	1	2	1	0.322421	0.266232	0.161331	No
sptl-2;sptl-2	Q20375;Q20375-2	22.7896	23.3051	23.2245	18.9663	22.3636	22.4235	19.4246	22.2851	By MS/MS	By matching	By matching	By MS/MS	By MS/MS	By MS/MS		By MS/MS	1	1	1	1	2	1	0	1	0.447175	0.132216	0.161216	No
Y66H1A.4	Q9TYK1	23.0572	23.3004	24.5269	24.4045	24.0845	22.7116	23.8797	23.3353	By matching	By MS/MS	By MS/MS	By MS/MS	By matching	By MS/MS	By MS/MS	By MS/MS	2	3	3	3	1	3	3	3	0.319463	0.271744	0.160905	No
Y71H2AM.4	Q9BL33	24.2991	24.9543	24.7302	24.4587	24.2018	23.925	24.8887	24.3023	By MS/MS	By MS/MS	By MS/MS	By MS/MS	By MS/MS	By MS/MS	By MS/MS	By MS/MS	7	7	7	7	7	7	7	7	0.281122	0.519152	0.160703	No
ech-4	Q09603	23.1005	23.2787	23.3015	23.0812	23.2468	22.8869	23.2468	22.2642	By MS/MS	By MS/MS	By MS/MS	By MS/MS	By MS/MS	By MS/MS	By MS/MS	By MS/MS	4	4	4	4	3	3	4	4	0.279283	0.542667	0.160613	No
C02B10.3	O44443	22.4069	22.7516	22.648	23.1508	22.688	22.3685	22.5837	22.2346	By MS/MS	By MS/MS	By matching	By MS/MS	By MS/MS	By MS/MS	By MS/MS	By matching	2	2	2	3	1	2	2	2	0.270661	0.708729	0.160549	No
cey-3	P91398	23.8875	24.014	24.503	24.5933	23.8725	23.809	24.2339	23.9971	By MS/MS	By MS/MS	By MS/MS	By MS/MS	By MS/MS	By MS/MS	By MS/MS	By MS/MS	9	9	9	8	9	9	9	9	0.271322	0.654853	0.159709	No
spc-1;spc-1	G4S034;Q21408	24.7901	24.8307	25.3548	25.1887	24.7544	24.2109	24.4212	25.6092	By MS/MS	By MS/MS	By MS/MS	By MS/MS	By MS/MS	By MS/MS	By MS/MS	By MS/MS	82	73	79	78	62	64	67	85	0.292162	0.377228	0.159026	No
tspo-1;tspo-1	B3WFW9;C7FZU5	24.373	24.8894	24.9556	24.6011	24.9534	24.0263	24.695	24.0183	By MS/MS	By MS/MS	By MS/MS	By MS/MS	By MS/MS	By MS/MS	By MS/MS	By MS/MS	5	4	4	5	3	4	4	4	0.281522	0.465724	0.158783	No
mboa-6;mboa-6	O01925;O01925-2	26.2671	26.6083	26.5945	26.337	26.7026	25.8226	26.2015	25.9963	By MS/MS	By MS/MS	By MS/MS	By MS/MS	By MS/MS	By MS/MS	By MS/MS	By MS/MS	6	5	6	6	4	5	5	6	0.270966	0.613222	0.158496	No
pmp-5;pmp-5	H2L034;H2L035	24.3401	24.6636	24.6211	24.6398	24.7969	24.242	24.4493	23.6701	By MS/MS	By MS/MS	By MS/MS	By MS/MS	By MS/MS	By MS/MS	By MS/MS	By MS/MS	9	11	11	10	9	8	8	7	0.276593	0.512338	0.158235	No
rpb-2	Q10578	21.8324	22.1218	22.6238	22.5082	21.6625	22.0012	22.2336	22.1015	By MS/MS	By MS/MS	By MS/MS	By MS/MS	By MS/MS	By MS/MS	By MS/MS	By MS/MS	4	5	5	5	3	3	5	5	0.271836	0.584496	0.158161	No
esyt-2	A0A679L8R0	23.8206	24.0461	24.3072	24.2413	24.0354	23.6206	23.7425	23.9775	By MS/MS	By MS/MS	By MS/MS	By MS/MS	By MS/MS	By MS/MS	By MS/MS	By MS/MS	16	16	18	17	13	15	15	16	0.259789	0.895728	0.157756	No
rpl-27	P91914	23.6486	23.3741	24.226	24.0371	23.0806	23.0226	24.2829	23.7309	By MS/MS	By MS/MS	By MS/MS	By MS/MS	By MS/MS	By MS/MS	By MS/MS	By MS/MS	4	3	4	4	3	3	4	4	0.292166	0.355381	0.157557	No
lgc-34	O17274	24.3598	24.4587	24.3365	24.2347	24.4118	23.9649	24.1253	23.862	By MS/MS	By MS/MS	By MS/MS	By MS/MS	By MS/MS	By MS/MS	By MS/MS	By MS/MS	8	8	9	7	8	5	8	8	0.256394	1.03246	0.157453	No
hpo-8	O17040	25.5362	25.7491	25.6586	25.5745	25.6393	24.9416	25.4342	25.4606	By MS/MS	By MS/MS	By MS/MS	By MS/MS	By MS/MS	By MS/MS	By MS/MS	By MS/MS	5	5	5	5	4	3	5	5	0.260696	0.831043	0.157345	No
acaa-2	O45552	24.1197	24.4297	24.4629	24.6923	24.3816	24.008	24.2442	24.0339	By MS/MS	By MS/MS	By MS/MS	By MS/MS	By MS/MS	By MS/MS	By MS/MS	By MS/MS	10	10	10	10	8	9	9	10	0.259218	0.887981	0.157337	No
csnk-1	Q8WQ99	22.4292	23.1373	22.9932	22.8759	22.4645	22.6143	22.7665	22.5505	By MS/MS	By MS/MS	By MS/MS	By MS/MS	By MS/MS	By MS/MS	By MS/MS	By MS/MS	5	5	5	4	4	5	4	4	0.259953	0.775783	0.15607	No
rpl-3;rpl-3;rpl-3	P50880;G5EEC0;G5ECE5	18.7983	19.1334	21.1773	20.9739	19.1363	19.22	21.1148	19.1951		By matching	By MS/MS	By MS/MS	By matching	By matching	By MS/MS	By matching	0	1	1	1	1	1	2	1	0.354207	0.176336	0.155254	No
fld-1	G5EF48	21.6695	22.5284	22.3696	22.4631	21.6097	21.9749	22.3967	21.9615	By matching	By MS/MS	By MS/MS	By MS/MS	By matching	By MS/MS	By MS/MS	By MS/MS	1	1	1	1	1	1	1	1	0.27194	0.483376	0.154885	No
ilys-5;ilys-5	A0A0K3AYJ1;Q19698	22.1399	22.4732	20.3098	22.8122	22.5096	22.1069	22.0324	19.6232	By MS/MS	By MS/MS		By MS/MS	By matching	By matching	By MS/MS		1	1	0	1	1	1	1	0	0.365736	0.163572	0.154838	No
stc-1	Q20752	22.7003	23.1586	23.2975	23.2651	23.3211	22.4408	23.0212	22.5608	By MS/MS	By MS/MS	By MS/MS	By MS/MS	By MS/MS	By MS/MS	By MS/MS	By MS/MS	5	5	4	4	4	2	3	3	0.269406	0.499114	0.154229	No
ril-1	O17694	26.1546	26.3145	26.4622	26.2843	25.7298	25.554	26.7883	26.0455	By MS/MS	By MS/MS	By MS/MS	By MS/MS	By MS/MS	By MS/MS	By MS/MS	By MS/MS	7	7	7	7	6	7	7	7	0.274475	0.438225	0.154213	No
rps-1	P48154	25.8072	26.2262	27.0213	26.7397	26.4219	25.7232	26.6213	25.8923	By MS/MS	By MS/MS	By MS/MS	By MS/MS	By MS/MS	By MS/MS	By MS/MS	By MS/MS	13	14	14	14	14	14	14	14	0.283908	0.356204	0.153991	No
unc-44	Q17489	24.084	23.9367	24.2257	23.6959	23.8611	23.4488	24.0034	23.6027	By MS/MS	By MS/MS	By MS/MS	By MS/MS	By MS/MS	By MS/MS	By MS/MS	By MS/MS	2	3	2	2	2	2	3	3	0.256595	0.747817	0.153784	No
cul-2;cul-2;cul-2	Q17390;Q17390-2;Q17390-3	23.426	23.7143	23.7249	23.954	23.3254	23.4091	23.7356	23.343	By MS/MS	By MS/MS	By MS/MS	By MS/MS	By MS/MS	By MS/MS	By MS/MS	By MS/MS	6	6	6	6	5	7	5	6	0.25154	0.878357	0.15296	No
saps-1;saps-1;saps-1	B2D6K9-3;B2D6K9-2;B2D6K9	22.5805	22.875	22.7133	22.937	22.4932	22.4498	22.8656	22.2965	By MS/MS	By MS/MS	By MS/MS	By MS/MS	By MS/MS	By MS/MS	By MS/MS	By MS/MS	5	6	6	4	4	6	6	5	0.250177	0.867987	0.152071	No
tbc-14;tbc-14	A0A168H1X0;A0A164D380	22.5905	23.2257	22.9851	22.9173	22.6773	22.6596	22.7158	22.6802	By MS/MS	By MS/MS	By MS/MS	By MS/MS	By MS/MS	By MS/MS	By matching	By MS/MS	4	4	4	3	3	3	4	3	0.246415	0.958088	0.151034	No
mcm-6;mcm-6	P34647;P34647-2	23.9868	24.3247	24.4027	24.5742	24.1118	23.9532	24.3066	23.9206	By MS/MS	By MS/MS	By MS/MS	By MS/MS	By MS/MS	By MS/MS	By MS/MS	By MS/MS	16	17	16	16	10	15	15	15	0.249036	0.818727	0.150774	No
dhs-9	Q9N538	24.545	25.0075	24.9698	25.2554	25.0167	24.4283	24.8294	24.4782	By MS/MS	By MS/MS	By MS/MS	By MS/MS	By MS/MS	By MS/MS	By MS/MS	By MS/MS	10	9	11	12	8	8	9	10	0.256298	0.591545	0.150391	No
pcp-3	O02252	23.115	23.2509	23.1771	23.4497	22.8476	23.1512	23.5279	22.416	By MS/MS	By MS/MS	By MS/MS	By MS/MS	By MS/MS	By MS/MS	By MS/MS	By MS/MS	5	5	6	5	4	7	7	6	0.262473	0.484497	0.150295	No
let-630	Q9N584	22.1907	22.5819	22.7858	22.6075	22.7202	21.9005	23.0393	21.3657	By MS/MS	By MS/MS	By MS/MS	By matching	By matching	By MS/MS	By MS/MS	By MS/MS	1	2	1	1	1	2	2	1	0.284989	0.296961	0.149857	No
F37A4.1	P41879	22.7833	22.7351	22.8929	22.94	22.5097	22.4297	22.4854	22.9546	By MS/MS	By MS/MS	By MS/MS	By MS/MS	By MS/MS	By MS/MS	By MS/MS	By MS/MS	3	2	3	2	1	3	3	3	0.242981	0.954996	0.149064	No
npp-5	Q19131	22.8117	22.8426	22.9357	23.0773	22.4518	22.4915	23.1449	22.5824	By MS/MS	By MS/MS	By MS/MS	By MS/MS	By MS/MS	By MS/MS	By MS/MS	By MS/MS	3	6	5	3	7	7	5	5	0.24916	0.703758	0.149012	No
prp-39	Q22961	21.135	21.402	21.6192	22.9711	21.9742	21.3965	21.4048	21.1947	By MS/MS	By matching	By MS/MS	By MS/MS	By matching	By matching	By matching	By matching	2	2	2	2	1	1	2	1	0.289242	0.270152	0.148964	No
rpl-10	Q09533	23.4059	24.3207	25.2772	24.756	24.2519	23.0721	25.0171	24.1901	By MS/MS	By MS/MS	By MS/MS	By MS/MS	By MS/MS	By MS/MS	By MS/MS	By MS/MS	7	10	10	10	6	8	10	9	0.307109	0.218009	0.148838	No
arrd-25	Q17624	23.2585	23.6879	23.5962	23.8722	23.5111	23.2373	23.5676	23.1152	By MS/MS	By MS/MS	By MS/MS	By MS/MS	By MS/MS	By MS/MS	By MS/MS	By MS/MS	13	14	14	14	14	13	14	14	0.245948	0.712456	0.147437	No
rpl-16	Q27389	23.2905	23.3537	25.072	24.4053	23.3757	23.2069	24.6969	23.637	By MS/MS	By MS/MS	By MS/MS	By MS/MS	By MS/MS	By MS/MS	By MS/MS	By MS/MS	5	4	5	4	3	4	5	5	0.301247	0.221224	0.147259	No
npp-10;npp-10;npp-10	G5EEH9;G5EEH9-2;G5EEH9-3	23.6649	23.6656	23.9397	23.9919	23.4617	23.5456	23.8653	23.4278	By MS/MS	By MS/MS	By MS/MS	By MS/MS	By MS/MS	By MS/MS	By MS/MS	By MS/MS	9	9	7	7	7	10	8	8	0.24042	0.92078	0.147252	No
laf-1;laf-1	D0PV95;D0PV95-2	25.3738	25.6472	25.5612	25.7707	25.5665	25.3675	25.6141	24.8056	By MS/MS	By MS/MS	By MS/MS	By MS/MS	By MS/MS	By MS/MS	By MS/MS	By MS/MS	20	21	19	20	21	21	20	17	0.249788	0.576192	0.146643	No
clp-1;clp-1;clp-1	P34308-2;P34308-4;P34308	25.1255	25.0433	25.3163	25.2239	25.0638	24.7775	25.0699	24.8636	By MS/MS	By MS/MS	By MS/MS	By MS/MS	By MS/MS	By MS/MS	By MS/MS	By MS/MS	18	19	18	18	15	19	19	19	0.233526	1.31983	0.146484	No
cdr-4	G5EDZ7	25.6581	25.979	25.9528	26.087	25.8737	25.5147	25.7963	25.5397	By MS/MS	By MS/MS	By MS/MS	By MS/MS	By MS/MS	By MS/MS	By MS/MS	By MS/MS	6	6	7	7	7	7	6	6	0.238141	0.943177	0.146206	No
ubl-1	P37165	23.5606	23.6372	24.2723	24.1781	23.8479	23.497	23.9187	23.3789	By MS/MS	By matching	By matching	By MS/MS	By MS/MS	By MS/MS	By MS/MS	By MS/MS	2	2	2	2	2	2	1	2	0.25144	0.513592	0.145764	No
R04B5.5	Q21702	24.8295	24.6278	25.4005	25.1757	25.3935	24.722	24.8213	24.0372	By MS/MS	By MS/MS	By MS/MS	By MS/MS	By MS/MS	By MS/MS	By MS/MS	By MS/MS	1	1	1	1	1	1	1	1	0.264899	0.347387	0.144958	No
lec-1	O45904	27.8403	28.1992	28.3537	28.3242	28.0199	27.7054	28.1566	27.8789	By MS/MS	By MS/MS	By MS/MS	By MS/MS	By MS/MS	By MS/MS	By MS/MS	By MS/MS	24	24	25	24	20	23	25	24	0.239144	0.775317	0.144722	No
clk-1	P48376	22.1718	22.7677	22.6995	22.0399	22.1688	21.947	22.3867	22.1921	By MS/MS	By MS/MS	By MS/MS	By MS/MS	By MS/MS	By MS/MS	By MS/MS	By MS/MS	1	1	1	1	1	1	1	1	0.246087	0.561693	0.144367	No
fkb-6	O45418	22.2067	22.1537	22.9244	22.9274	22.4408	22.2486	22.898	21.5573	By MS/MS	By MS/MS	By MS/MS	By MS/MS	By matching	By MS/MS	By MS/MS	By MS/MS	3	3	3	4	3	3	3	2	0.266912	0.321264	0.144106	No
klp-7;klp-7	G5ED75;Q9XU12	22.6574	22.7795	22.9498	22.9774	22.4029	22.7504	23.1962	21.9992	By MS/MS	By MS/MS	By MS/MS	By MS/MS	By MS/MS	By MS/MS	By MS/MS	By matching	2	3	4	3	2	2	4	1	0.253862	0.425142	0.1438	No
F15B9.10;F15B9.10	I2HA81;A5Z2T9	22.842	23.4273	23.7026	23.114	22.9731	23.0795	23.0012	23.0629	By MS/MS	By MS/MS	By MS/MS	By MS/MS	By MS/MS	By MS/MS	By MS/MS	By MS/MS	3	4	4	4	3	3	2	4	0.242295	0.60852	0.143487	No
cpn-3	O01542	19.4654	23.5182	20.305	24.039	20.0558	22.8749	23.475	19.1705		By MS/MS		By MS/MS	By MS/MS	By MS/MS	By MS/MS	By MS/MS	0	1	0	2	1	2	2	1	0.43784	0.10384	0.143459	No
mrpl-35	Q21454	21.6662	22.0734	20.0844	20.1942	21.7814	21.2643	19.7106	19.9961	By MS/MS	By MS/MS			By MS/MS	By matching			1	1	0	0	1	1	0	0	0.316436	0.173045	0.143198	No
D2092.4	P91194	29.2218	29.4331	29.602	29.4666	29.621	29.0673	29.032	29.0576	By MS/MS	By MS/MS	By MS/MS	By MS/MS	By MS/MS	By MS/MS	By MS/MS	By MS/MS	17	17	17	16	16	16	17	17	0.236403	0.706975	0.142183	No
clik-1;clik-1	Q23050;H2L0M6	25.5947	24.9457	25.6508	24.9022	25.2241	24.7787	24.7692	25.3269	By MS/MS	By MS/MS	By MS/MS	By MS/MS	By MS/MS	By MS/MS	By MS/MS	By MS/MS	18	18	18	16	17	16	17	18	0.248643	0.446537	0.142113	No
B0511.6	O61815	22.874	22.9848	23.3311	23.8669	22.9404	22.5811	23.4837	23.036	By MS/MS	By MS/MS	By MS/MS	By MS/MS	By matching	By MS/MS	By MS/MS	By MS/MS	5	3	4	6	4	5	5	4	0.253888	0.38134	0.141805	No
K08C7.1	Q21312	20.433	20.6015	20.6514	20.7028	19.7859	21.1911	19.7851	20.5798	By matching	By matching	By matching	By matching		By MS/MS		By MS/MS	1	1	1	1	0	1	0	1	0.261712	0.320365	0.141761	No
ZK899.2	Q23660	23.6192	23.8995	23.7136	23.7059	23.6758	23.262	23.6244	23.4662	By MS/MS	By MS/MS	By MS/MS	By MS/MS	By MS/MS	By MS/MS	By MS/MS	By MS/MS	3	3	3	3	3	3	3	3	0.227466	1.07268	0.141265	No
vps-25	Q9U354	22.3501	22.2567	22.2647	22.6036	21.7546	22.1759	22.6232	21.9653	By MS/MS	By MS/MS	By MS/MS	By MS/MS	By matching	By MS/MS	By MS/MS	By MS/MS	2	2	2	2	2	2	2	2	0.239027	0.548833	0.140394	No
eif-2alpha	Q9BKU3	25.4419	25.5034	25.7022	25.7546	25.6244	25.2316	25.5836	25.0323	By MS/MS	By MS/MS	By MS/MS	By MS/MS	By MS/MS	By MS/MS	By MS/MS	By MS/MS	16	18	17	17	15	16	18	13	0.232583	0.70027	0.140001	No
his-72;his-71;his-63;his-40	Q9U281;Q10453;P08898;K7ZUH9	24.1175	25.0669	25.606	25.022	24.6352	24.8974	24.8059	24.4537	By MS/MS	By MS/MS	By MS/MS	By MS/MS	By MS/MS	By MS/MS	By MS/MS	By MS/MS	1	1	1	1	1	1	1	1	0.255052	0.336587	0.139856	No
rme-8;rme-8	O62178;G5ED36	22.0141	22.5084	22.535	22.62	22.4152	21.9428	22.3438	22.0434	By MS/MS	By MS/MS	By MS/MS	By MS/MS	By MS/MS	By MS/MS	By MS/MS	By MS/MS	6	8	8	6	6	8	8	7	0.233076	0.620318	0.138851	No
gpc-2	G5ECT6	22.8987	23.5298	23.5695	23.7965	23.2897	23.3497	23.2156	23.0011	By MS/MS	By MS/MS	By MS/MS	By MS/MS	By MS/MS	By MS/MS	By MS/MS	By MS/MS	2	2	2	2	2	2	2	2	0.234615	0.522509	0.137444	No
mix-1	Q09591	22.1878	22.9259	22.6668	22.9416	22.5105	22.2177	22.6703	22.3939	By MS/MS	By MS/MS	By MS/MS	By MS/MS	By MS/MS	By MS/MS	By MS/MS	By MS/MS	8	7	6	8	7	5	7	7	0.232406	0.538141	0.136699	No
C14B9.10	Q8MNV8	23.7774	24.2671	24.4429	24.6793	23.9905	23.7229	24.5251	23.9687	By MS/MS	By MS/MS	By MS/MS	By MS/MS	By MS/MS	By MS/MS	By MS/MS	By MS/MS	1	1	1	1	1	1	1	1	0.239864	0.416317	0.136664	No
mboa-3	G5EC53	22.9974	22.8358	22.7198	23.2672	22.5931	22.4244	22.9803	22.908	By MS/MS	By MS/MS	By MS/MS	By MS/MS	By MS/MS	By MS/MS	By MS/MS	By MS/MS	3	3	3	3	2	3	3	3	0.228635	0.613416	0.13635	No
goa-1;gpa-7;gpa-1;gpa-4	P51875;Q21917;P28051;Q9BIG5	25.1427	25.4579	25.4336	25.6963	25.4418	25.0555	25.261	25.0773	By MS/MS	By MS/MS	By MS/MS	By MS/MS	By MS/MS	By MS/MS	By MS/MS	By MS/MS	12	11	12	11	11	12	12	12	0.22373	0.760422	0.136012	No
mmcm-1	Q23381	23.8252	23.3042	23.9567	23.4033	23.6171	23.5389	23.9506	22.3596	By MS/MS	By MS/MS	By MS/MS	By MS/MS	By matching	By MS/MS	By MS/MS	By matching	5	5	6	7	5	6	6	4	0.255815	0.277507	0.135938	No
rps-17	O01692	26.4518	26.7308	27.1758	27.1726	26.3958	26.4489	27.206	26.5258	By MS/MS	By MS/MS	By MS/MS	By MS/MS	By MS/MS	By MS/MS	By MS/MS	By MS/MS	7	7	7	7	7	7	7	7	0.238646	0.405288	0.13563	No
rpl-28	Q21930	24.3714	24.707	25.8	25.2782	24.4461	24.2192	25.5136	24.9365	By MS/MS	By MS/MS	By MS/MS	By MS/MS	By MS/MS	By MS/MS	By MS/MS	By MS/MS	4	5	5	5	5	5	5	5	0.260311	0.248824	0.135133	No
hrpu-2;hrpu-2	G4SPY1;G4SPY0	23.2938	23.7472	23.7803	24.1128	23.2356	23.4767	23.9687	23.3154	By MS/MS	By MS/MS	By MS/MS	By MS/MS	By MS/MS	By MS/MS	By MS/MS	By MS/MS	4	6	7	7	4	5	6	5	0.234415	0.446819	0.135093	No
eef-1B.1	P34460	23.3087	22.9277	23.8732	24.1006	23.1829	23.1582	23.6496	23.2535	By MS/MS	By MS/MS	By MS/MS	By MS/MS	By MS/MS	By MS/MS	By MS/MS	By MS/MS	2	2	2	2	2	2	2	2	0.24148	0.359273	0.134888	No
fcp-1	Q95QG8	21.2607	21.8812	22.0548	22.4224	21.4971	21.9592	22.0674	21.1106	By MS/MS	By MS/MS	By MS/MS	By MS/MS	By MS/MS	By MS/MS	By MS/MS	By matching	2	3	3	2	3	2	3	1	0.2462	0.317807	0.134696	No
sars-1	Q18678	21.2231	22.0069	22.0447	22.257	19.7557	22.5371	22.1773	21.8983	By MS/MS	By matching	By matching	By MS/MS	By matching	By MS/MS	By MS/MS	By matching	1	1	1	2	1	2	2	2	0.290836	0.169095	0.13429	No
npp-15	P34343	23.1663	23.4688	23.7084	23.721	23.3904	23.0927	23.3751	23.3215	By MS/MS	By MS/MS	By MS/MS	By MS/MS	By MS/MS	By MS/MS	By MS/MS	By MS/MS	10	10	9	12	9	11	11	11	0.221217	0.73506	0.134283	No
cul-1	Q17389	22.9029	23.2565	23.3053	23.4198	23.148	22.8411	23.2757	22.7232	By MS/MS	By MS/MS	By MS/MS	By MS/MS	By MS/MS	By MS/MS	By MS/MS	By MS/MS	7	8	7	8	6	6	7	6	0.224115	0.625832	0.134161	No
rad-8	Q4W4Z2	23.0958	23.2794	23.293	23.3664	22.9562	22.981	23.3155	22.9217	By MS/MS	By MS/MS	By MS/MS	By MS/MS	By MS/MS	By MS/MS	By MS/MS	By MS/MS	2	4	4	4	2	3	3	4	0.215047	1.02826	0.133731	No
rps-20	Q8WQA8	25.4144	25.8115	26.4727	26.6167	25.4186	25.5291	26.6262	25.7286	By MS/MS	By MS/MS	By MS/MS	By MS/MS	By MS/MS	By MS/MS	By MS/MS	By MS/MS	4	5	5	5	4	4	4	4	0.253181	0.264332	0.133687	No
epg-3;epg-3;epg-3;epg-3	Q9XWU8;A0A486WWI5;A0A486WXI6;A0A486WTI5	22.6935	22.7983	23.3756	23.024	23.0376	22.4045	22.8425	22.6979	By MS/MS	By MS/MS	By MS/MS	By MS/MS	By MS/MS	By MS/MS	By MS/MS	By MS/MS	3	3	3	3	1	3	3	3	0.22721	0.519608	0.133545	No
hsp-1	P09446	28.2314	28.3648	28.5916	28.5888	28.3292	28.0898	28.4228	28.07	By MS/MS	By MS/MS	By MS/MS	By MS/MS	By MS/MS	By MS/MS	By MS/MS	By MS/MS	43	42	43	40	40	40	40	43	0.216178	0.874135	0.133059	No
rsd-3	Q18453	21.8681	22.5064	22.5245	22.2419	22.2451	21.9531	21.8363	22.2112	By MS/MS	By MS/MS	By MS/MS	By matching	By MS/MS	By MS/MS	By MS/MS	By MS/MS	1	2	2	1	2	2	2	2	0.223782	0.574185	0.132988	No
mrps-16	Q10129	22.1215	22.8237	22.9324	22.846	22.8015	22.0477	23.0225	21.876	By matching	By MS/MS	By MS/MS	By MS/MS	By MS/MS	By MS/MS	By MS/MS	By MS/MS	1	1	1	1	1	1	1	1	0.243977	0.303831	0.132786	No
kin-3	P18334	23.6306	23.8416	24.032	24.0303	23.7389	23.7379	23.6394	23.5672	By MS/MS	By MS/MS	By MS/MS	By MS/MS	By MS/MS	By MS/MS	By MS/MS	By MS/MS	7	5	5	6	5	5	4	6	0.212746	1.05976	0.132621	No
timm-17B.1	O44477	23.4108	24.0412	23.9717	23.619	23.7866	23.5945	23.4715	23.2992	By matching	By MS/MS	By MS/MS	By MS/MS	By matching	By MS/MS	By matching	By matching	1	2	1	1	1	1	1	1	0.222717	0.57833	0.132508	No
faah-1	Q17449	23.2298	23.6553	23.5912	23.5805	23.2327	23.3485	23.2842	23.351	By MS/MS	By MS/MS	By MS/MS	By MS/MS	By MS/MS	By MS/MS	By MS/MS	By MS/MS	9	9	9	9	8	8	9	9	0.210088	1.09074	0.131278	No
rpl-23	P48158	25.9244	26.6231	27.0158	26.9067	26.2717	25.8977	26.9868	26.3511	By MS/MS	By MS/MS	By MS/MS	By MS/MS	By MS/MS	By MS/MS	By MS/MS	By MS/MS	7	6	7	7	6	7	7	7	0.24062	0.302808	0.131223	No
atg-2	Q21480	18.8636	19.3078	19.8553	19.2745	19.5906	18.8556	19.236	18.6812	By MS/MS	By matching		By matching		By MS/MS	By matching	By matching	1	1	0	1	0	1	1	1	0.234429	0.350862	0.131159	No
atn-1;atn-1;atn-1;atn-1	Q23158;H2L2C9;Q9XVU8;H2L2C8	27.1153	26.7172	27.1474	26.7901	27.0058	26.5526	26.6492	26.7011	By MS/MS	By MS/MS	By MS/MS	By MS/MS	By MS/MS	By MS/MS	By MS/MS	By MS/MS	61	56	58	55	55	59	59	60	0.215323	0.711415	0.130705	No
rml-1;rml-1;rml-1;rml-1;rml-1;rml-1	Q69Z13;Q86D12;Q9XUS6;Q9XUS4;Q9XUS5;Q8WQE5	25.2376	25.3561	25.4751	25.5348	25.2774	25.2951	25.3607	24.8125	By MS/MS	By MS/MS	By MS/MS	By MS/MS	By MS/MS	By MS/MS	By MS/MS	By MS/MS	14	16	15	15	15	15	14	15	0.214444	0.739748	0.130589	No
idh-1;idh-1;idh-1	H9G2T4;Q21032;H9G2T3	22.5539	22.8224	22.8935	23.6908	22.9547	22.5546	22.9517	22.5764	By MS/MS	By MS/MS	By MS/MS	By MS/MS	By MS/MS	By MS/MS	By MS/MS	By MS/MS	5	7	7	9	7	7	7	7	0.230809	0.372576	0.130464	No
sdhb-1	Q09545	25.264	25.1963	25.5292	25.459	25.2208	25.1104	25.2502	25.0377	By MS/MS	By MS/MS	By MS/MS	By MS/MS	By MS/MS	By MS/MS	By MS/MS	By MS/MS	7	7	8	9	8	6	6	5	0.207347	1.17316	0.130169	No
T20H4.5	Q22619	25.3111	25.2614	24.9934	25.2466	24.8086	24.9151	25.2036	25.0487	By MS/MS	By MS/MS	By MS/MS	By MS/MS	By MS/MS	By MS/MS	By MS/MS	By MS/MS	6	6	5	6	6	5	6	6	0.209142	0.962277	0.129804	No
F33D11.10;Y65B4A.6;Y65B4A.6	O44781;Q9BL61;V6CJF0	21.865	21.9624	22.3933	22.4592	21.851	21.9569	21.99	22.0235	By MS/MS	By MS/MS	By MS/MS	By MS/MS	By matching	By MS/MS	By MS/MS	By MS/MS	3	4	4	4	3	4	2	3	0.214625	0.669409	0.129724	No
rpl-7	O01802	24.1555	24.4779	25.4997	25.2211	24.3075	24.0198	25.3234	24.707	By MS/MS	By MS/MS	By MS/MS	By MS/MS	By MS/MS	By MS/MS	By MS/MS	By MS/MS	13	15	17	14	13	13	16	17	0.249119	0.239207	0.129616	No
swt-7	O44620	21.9445	21.4711	19.3621	21.5278	21.2112	19.7718	20.6403	21.5431	By MS/MS	By matching		By MS/MS	By MS/MS	By matching	By MS/MS	By MS/MS	1	1	0	1	1	1	1	1	0.284789	0.156359	0.129535	No
rps-5	P49041	24.6767	25.1001	26.2589	25.7338	25.1675	24.8106	25.5949	25.2213	By MS/MS	By MS/MS	By MS/MS	By MS/MS	By MS/MS	By MS/MS	By MS/MS	By MS/MS	8	9	8	9	7	9	9	9	0.243814	0.260967	0.129453	No
ran-2;ran-2	P34342-2;P34342	27.0705	27.2379	27.2091	27.4641	27.0362	27.1217	27.0704	26.9297	By MS/MS	By MS/MS	By MS/MS	By MS/MS	By MS/MS	By MS/MS	By MS/MS	By MS/MS	6	7	7	7	6	5	6	6	0.205851	1.19014	0.129378	No
Y48A6B.3	Q9XXD4	22.1758	22.4119	23.5178	23.6939	22.8618	22.7821	22.7597	22.4174	By MS/MS	By MS/MS	By MS/MS	By MS/MS	By matching	By MS/MS	By MS/MS	By MS/MS	4	3	4	4	3	3	4	4	0.244595	0.25228	0.129013	No
ZC262.5	P34539	22.1803	22.4834	22.4596	22.1725	22.0566	22.1933	22.2835	21.9292	By MS/MS	By MS/MS	By MS/MS	By MS/MS	By matching	By MS/MS	By MS/MS	By MS/MS	1	1	1	1	1	1	1	1	0.208291	0.916563	0.128939	No
mtr-4	Q23223	23.0591	23.3974	23.7508	23.4115	23.3041	22.8949	23.7019	22.8216	By MS/MS	By MS/MS	By MS/MS	By MS/MS	By MS/MS	By MS/MS	By MS/MS	By MS/MS	9	5	7	7	7	7	8	6	0.224046	0.397085	0.128187	No
npp-6;npp-6	P91350;Q8T8M4	23.4224	23.7322	23.64	23.8323	23.4882	23.3135	23.706	23.2872	By MS/MS	By MS/MS	By MS/MS	By MS/MS	By MS/MS	By MS/MS	By MS/MS	By MS/MS	10	12	11	13	8	6	10	9	0.208033	0.791621	0.127601	No
tag-18	Q22508	26.6688	26.9314	26.9067	26.876	26.6476	26.5947	26.8138	26.5176	By MS/MS	By MS/MS	By MS/MS	By MS/MS	By MS/MS	By MS/MS	By MS/MS	By MS/MS	12	11	12	10	7	10	12	12	0.202295	1.23155	0.127483	No
apa-2	Q22601	23.6887	23.9696	24.1045	24.0171	23.8843	23.6878	24.0174	23.3389	By MS/MS	By MS/MS	By MS/MS	By MS/MS	By MS/MS	By MS/MS	By MS/MS	By MS/MS	11	8	10	10	10	11	10	9	0.212901	0.57862	0.127277	No
pas-1	O17586	22.4505	22.3212	22.7502	22.9548	22.0027	22.2531	22.7771	22.5737	By MS/MS	By MS/MS	By MS/MS	By matching	By MS/MS	By MS/MS	By MS/MS	By MS/MS	2	1	1	2	2	2	2	2	0.21751	0.434358	0.12621	No
acdh-3	O44549	23.5022	23.5423	23.6118	23.9281	22.8652	23.4872	23.8883	23.4705	By MS/MS	By MS/MS	By MS/MS	By MS/MS	By MS/MS	By MS/MS	By MS/MS	By MS/MS	5	4	5	5	5	3	4	4	0.218272	0.416597	0.126021	No
C24A3.2;C24A3.2	H2KYZ3;Q18124	25.2217	25.6386	25.6664	25.4368	25.553	24.842	25.4897	25.228	By MS/MS	By MS/MS	By MS/MS	By MS/MS	By MS/MS	By MS/MS	By MS/MS	By MS/MS	2	2	2	2	2	2	2	2	0.212703	0.509078	0.125733	No
vps-4	Q9BL83	23.589	23.8131	23.8507	23.7148	23.45	23.4125	23.6917	23.6152	By MS/MS	By MS/MS	By MS/MS	By MS/MS	By MS/MS	By MS/MS	By MS/MS	By MS/MS	9	10	10	12	9	10	8	12	0.19954	1.18665	0.125614	No
rps-9	Q20228	20.9307	21.1262	23.7605	21.4458	21.408	20.9048	21.3927	22.4394	By matching	By matching	By MS/MS	By matching	By matching	By matching	By matching	By MS/MS	2	2	2	1	1	2	1	2	0.27957	0.145293	0.125258	No
nol-56	Q21276	25.7866	26.5194	26.7948	26.8651	26.3816	25.9843	26.7113	25.9985	By MS/MS	By MS/MS	By MS/MS	By MS/MS	By MS/MS	By MS/MS	By MS/MS	By MS/MS	24	24	25	26	24	24	24	25	0.222554	0.311174	0.123529	No
tbb-2	P52275	28.8743	29.0998	29.051	29.2259	28.8581	28.6408	29.0833	28.8707	By MS/MS	By MS/MS	By MS/MS	By MS/MS	By MS/MS	By MS/MS	By MS/MS	By MS/MS	32	32	31	31	26	31	31	33	0.199511	0.865223	0.123455	No
Y53G8B.2	Q9N4S3	21.8709	21.8665	22.1259	21.7855	22.3225	21.523	21.4073	21.5488	By matching	By matching	By MS/MS	By matching	By matching	By matching	By matching	By matching	1	2	2	2	1	1	2	1	0.211802	0.423134	0.122977	No
ncx-2	H2KYP3	22.67	23.0876	23.049	22.9877	22.7621	22.8345	23.0008	22.3825	By MS/MS	By MS/MS	By MS/MS	By MS/MS	By MS/MS	By MS/MS	By MS/MS	By matching	1	1	1	1	1	1	1	1	0.203601	0.593966	0.122527	No
fdps-1	O62336	23.4411	23.6048	23.2336	22.3041	23.2621	22.7012	22.8915	22.8433	By MS/MS	By MS/MS	By MS/MS	By MS/MS	By matching	By MS/MS	By MS/MS	By MS/MS	2	2	2	3	1	3	3	3	0.221372	0.29442	0.122013	No
dab-1;dab-1;dab-1;dab-1;dab-1;dab-1;dab-1;dab-1	Q8I4G9;A0A486WV70;Q8I4H0;Q9U3A6;A0A486WUH7;A0A486WV45;A5JYR4;A0A486WXX8	21.5669	21.6029	21.4518	21.537	22.7578	22.0133	20.2772	20.0589	By MS/MS	By matching	By MS/MS	By matching	By matching	By matching	By MS/MS	By matching	2	2	2	2	1	1	1	1	0.262865	0.15224	0.121684	No
M60.4	Q7Z2A6	23.0125	23.0578	23.0909	23.8291	23.696	23.0563	22.6945	22.6634	By matching	By MS/MS	By matching	By MS/MS	By MS/MS	By MS/MS	By matching	By matching	1	1	1	1	1	1	1	1	0.220028	0.298394	0.121636	No
rps-27	Q9TXP0	26.6544	26.9652	27.2805	27.1709	26.4079	26.6767	27.3928	26.7468	By MS/MS	By MS/MS	By MS/MS	By MS/MS	By MS/MS	By MS/MS	By MS/MS	By MS/MS	3	3	3	3	3	3	3	3	0.211698	0.366862	0.120967	No
drp-1;drp-1;nhr-86;nhr-86	Q8WQC9-2;Q8WQC9;Q965W2;A0A0K3AVA9	24.0855	24.4451	24.335	24.5522	24.1477	24.0223	24.3394	24.1347	By MS/MS	By MS/MS	By MS/MS	By MS/MS	By MS/MS	By MS/MS	By MS/MS	By MS/MS	15	14	15	14	14	12	14	16	0.19345	0.803538	0.119436	No
lmp-1	Q11117	25.9631	26.27	26.146	26.3553	26.0902	25.8471	26.1257	25.9025	By MS/MS	By MS/MS	By MS/MS	By MS/MS	By MS/MS	By MS/MS	By MS/MS	By MS/MS	4	4	4	4	4	4	4	4	0.192204	0.88825	0.119429	No
bcat-1	P54688	22.0781	22.4038	22.4802	22.6269	22.4487	22.1478	22.4452	21.7364	By MS/MS	By MS/MS	By MS/MS	By MS/MS	By MS/MS	By MS/MS	By MS/MS	By matching	3	3	3	3	3	3	3	3	0.202767	0.444492	0.118972	No
rpn-10	O61742	23.1066	23.2541	23.3317	23.5336	23.3107	23.0228	23.1736	22.9486	By MS/MS	By MS/MS	By MS/MS	By MS/MS	By MS/MS	By MS/MS	By MS/MS	By MS/MS	5	5	5	6	6	6	6	6	0.192574	0.796606	0.118871	No
rps-7	Q23312	26.3383	26.7722	27.2775	27.3389	26.9047	26.28	27.2705	26.4033	By MS/MS	By MS/MS	By MS/MS	By MS/MS	By MS/MS	By MS/MS	By MS/MS	By MS/MS	10	9	9	8	8	8	10	9	0.217099	0.273228	0.11874	No
K09A9.6	G5EEF4	25.4598	25.9179	25.8673	25.7947	25.8119	25.4495	25.4612	25.5413	By MS/MS	By MS/MS	By MS/MS	By MS/MS	By MS/MS	By MS/MS	By MS/MS	By MS/MS	25	24	24	24	21	23	24	24	0.193891	0.707288	0.118707	No
mat-2;apc-1	O18191;A0A8S4SMQ7	21.339	21.4404	21.7304	21.6114	19.8218	21.7124	22.0336	21.6065	By matching	By matching	By matching	By MS/MS	By matching	By MS/MS	By MS/MS	By MS/MS	3	3	3	3	1	2	3	2	0.236716	0.182612	0.117975	No
cct-5	P47209	24.9319	24.7063	25.1853	24.8659	24.9068	24.7504	24.9252	24.3198	By MS/MS	By MS/MS	By MS/MS	By MS/MS	By MS/MS	By MS/MS	By MS/MS	By MS/MS	20	22	22	20	21	23	22	21	0.196825	0.526775	0.117684	No
tric-1B.2	Q9NA73	23.5212	23.6504	24.259	23.4367	23.7398	23.3584	23.5198	23.4483	By MS/MS	By MS/MS	By MS/MS	By MS/MS	By matching	By matching	By MS/MS	By MS/MS	2	2	3	2	1	1	2	2	0.200232	0.441151	0.117574	No
pyc-1;pyc-1	O17732;H2L2E4	27.0816	27.291	27.3619	27.4049	27.1288	26.9319	27.2703	27.0602	By MS/MS	By MS/MS	By MS/MS	By MS/MS	By MS/MS	By MS/MS	By MS/MS	By MS/MS	55	53	53	51	51	50	54	53	0.18705	0.950061	0.116866	No
T06D8.9	Q22254	24.5216	24.5921	24.6798	24.533	24.6321	24.2519	24.2841	24.4135	By MS/MS	By MS/MS	By MS/MS	By MS/MS	By MS/MS	By MS/MS	By MS/MS	By MS/MS	2	2	2	2	2	2	2	2	0.186204	1.02818	0.116847	No
W01D2.1;rpl-37	O62388;P49622	24.1828	24.2487	25.2299	25.1437	24.9417	24.2455	24.6616	24.0968	By MS/MS	By MS/MS	By MS/MS	By MS/MS	By MS/MS	By MS/MS	By MS/MS	By MS/MS	3	3	3	3	2	3	3	3	0.214901	0.2581	0.116721	No
rps-13	P51404	24.5095	24.8065	25.5833	25.5947	24.8884	24.5027	25.4678	24.781	By MS/MS	By MS/MS	By MS/MS	By MS/MS	By MS/MS	By MS/MS	By MS/MS	By MS/MS	6	6	6	6	5	5	6	5	0.213514	0.25523	0.115903	No
rpn-2;rpn-2;rihA	Q18115;Q18115-2;Q8XBL8	25.2475	25.7564	25.7599	25.8324	25.3452	25.2705	25.8119	25.3908	By MS/MS	By MS/MS	By MS/MS	By MS/MS	By MS/MS	By MS/MS	By MS/MS	By MS/MS	26	27	28	28	27	29	30	28	0.19442	0.487027	0.115608	No
tax-6;tax-6;tax-6	Q0G819-3;Q0G819-2;Q0G819	22.852	23.0845	22.9841	22.8904	22.6494	23.0147	23.0593	22.3122	By MS/MS	By MS/MS	By MS/MS	By MS/MS	By matching	By MS/MS	By MS/MS	By MS/MS	4	3	3	4	3	4	2	2	0.193854	0.482847	0.115219	No
npp-8;npp-8;npp-8	Q95Y15;M1Z882;Q95Y13	24.2651	24.7209	24.7414	24.8566	24.3841	24.2027	24.644	24.586	By MS/MS	By MS/MS	By MS/MS	By MS/MS	By MS/MS	By MS/MS	By MS/MS	By MS/MS	27	26	26	26	24	26	28	27	0.191766	0.539731	0.115193	No
usp-5;usp-5	A0A8D9I6U5;P91502	21.8732	22.1015	22.6983	22.7381	22.2638	22.301	22.4356	21.5912	By MS/MS	By matching	By MS/MS	By MS/MS	By matching	By MS/MS	By MS/MS	By MS/MS	3	3	3	3	1	3	4	2	0.204901	0.298864	0.114643	No
snt-1;snt-1	P34693;Q95QH7	19.8326	21.1895	19.7196	22.2392	21.8251	21.1995	19.5157	19.3692		By matching	By MS/MS	By MS/MS	By MS/MS	By matching	By MS/MS		0	1	1	2	2	1	1	0	0.26791	0.116313	0.113686	No
rsd-2;rsd-2;rsd-2	Q9XUE3;Q2EEN1;E1B6W0	21.5028	21.4823	21.0038	21.7869	21.4959	21.1912	21.4461	20.8633	By MS/MS	By matching	By matching	By MS/MS	By MS/MS	By MS/MS	By MS/MS	By MS/MS	2	1	1	1	2	2	1	2	0.194817	0.39245	0.113425	No
let-721	Q11190	25.3089	25.7093	25.5108	25.9836	25.5063	25.4981	25.5016	25.2585	By MS/MS	By MS/MS	By MS/MS	By MS/MS	By MS/MS	By MS/MS	By MS/MS	By MS/MS	11	15	12	13	10	14	15	12	0.187029	0.55824	0.112921	No
eef-1G;eef-1G;eef-1G	P54412;P54412-2;P54412-3	26.4727	26.8213	27.1215	27.0304	26.8797	26.576	27.0812	26.1208	By MS/MS	By MS/MS	By MS/MS	By MS/MS	By MS/MS	By MS/MS	By MS/MS	By MS/MS	15	15	14	14	15	14	15	13	0.197041	0.330819	0.112358	No
mcm-7	O16297	23.7782	23.9686	24.2365	23.8432	23.7944	23.6889	24.1007	23.5004	By MS/MS	By MS/MS	By MS/MS	By MS/MS	By MS/MS	By MS/MS	By MS/MS	By MS/MS	10	11	12	12	11	12	12	11	0.185478	0.531511	0.111643	No
T24H7.9	Q7JPE4	24.9729	25.1981	25.3269	25.2642	24.8818	24.7903	25.2874	25.0743	By MS/MS	By MS/MS	By MS/MS	By MS/MS	By MS/MS	By MS/MS	By MS/MS	By MS/MS	6	6	6	6	6	6	6	6	0.182058	0.648263	0.111381	No
tnt-2	Q7Z072	24.4605	22.1179	24.3503	22.7963	23.4744	22.9998	22.4016	23.8863	By MS/MS	By MS/MS	By MS/MS	By MS/MS	By MS/MS	By MS/MS	By matching	By MS/MS	4	2	3	2	2	2	2	3	0.240738	0.137573	0.111362	No
rme-6	Q9GYH7	19.6218	19.6955	20.3425	20.4005	20.6629	18.8646	19.6184	20.0547	By matching		By MS/MS	By MS/MS	By matching	By matching	By MS/MS	By matching	1	0	1	1	1	1	1	1	0.214965	0.196706	0.111319	No
unc-44;unc-44;unc-44;unc-44;unc-44;unc-44;unc-44;unc-44	Q8MQG0;G5ECZ1;Q17490;Q7JP86;V6CLS7;V6CLR6;Q5TYL6;Q5TYL5	23.5959	23.9737	24.072	24.1526	23.7572	23.6186	24.101	23.5764	By MS/MS	By MS/MS	By MS/MS	By MS/MS	By MS/MS	By MS/MS	By MS/MS	By MS/MS	20	23	21	22	17	22	22	19	0.185237	0.493692	0.11084	No
fgt-1;fgt-1	O44827-2;O44827	25.152	25.3213	25.3522	25.3576	25.141	24.8868	25.3194	25.1279	By MS/MS	By MS/MS	By MS/MS	By MS/MS	By MS/MS	By MS/MS	By MS/MS	By MS/MS	5	5	5	4	5	4	5	5	0.177028	0.882955	0.110557	No
ddx-17	Q9XUW5	24.7287	24.9591	25.176	25.1634	24.8242	24.8224	25.0957	24.5545	By MS/MS	By MS/MS	By MS/MS	By MS/MS	By MS/MS	By MS/MS	By MS/MS	By MS/MS	24	18	22	23	19	17	24	18	0.182633	0.558464	0.110515	No
rer-1	P52879	22.5392	22.8402	23.2293	22.9564	23.1861	22.3807	22.8558	22.3715	By MS/MS	By MS/MS	By MS/MS	By MS/MS	By MS/MS	By MS/MS	By MS/MS	By MS/MS	2	1	1	1	1	1	1	1	0.192753	0.337299	0.110512	No
Y37E3.8;Y37E3.8	Q9BKU5;Q9BKU6	24.8766	25.8622	26.5512	26.4682	25.849	25.0735	26.4782	25.4826	By MS/MS	By MS/MS	By MS/MS	By MS/MS	By MS/MS	By MS/MS	By MS/MS	By MS/MS	7	6	6	7	7	7	7	7	0.218723	0.17418	0.110033	No
ldp-1;ldp-1	Q9GZE9;Q9GZE9-2	26.1238	26.7181	26.6338	26.8947	26.4513	26.2551	26.5464	26.3803	By MS/MS	By MS/MS	By MS/MS	By MS/MS	By MS/MS	By MS/MS	By MS/MS	By MS/MS	15	15	15	15	13	15	15	15	0.184324	0.473031	0.109948	No
lntl-1;lntl-1	Q8I7L5;H2KYP1	22.074	22.1215	22.5436	22.1288	22.1098	21.8072	22.3131	21.9109	By MS/MS	By MS/MS	By MS/MS	By MS/MS	By MS/MS	By MS/MS	By MS/MS	By MS/MS	2	2	2	2	2	2	2	2	0.181714	0.537708	0.109692	No
tag-335	A3QMC8	26.7935	26.5741	26.9212	26.8459	27.1045	26.2744	26.4022	26.6091	By MS/MS	By MS/MS	By MS/MS	By MS/MS	By MS/MS	By MS/MS	By MS/MS	By MS/MS	3	3	3	2	3	3	3	3	0.186138	0.418375	0.109675	No
mmaa-1;mmaa-1	Q22111;Q22111-2	24.1021	24.4422	24.2237	24.2265	24.1268	23.8544	24.1961	24.1141	By MS/MS	By MS/MS	By MS/MS	By MS/MS	By MS/MS	By MS/MS	By MS/MS	By MS/MS	7	8	8	7	8	7	6	7	0.17579	0.856673	0.109656	No
grd-3	Q9TYW7	24.3447	24.744	24.6686	24.7628	24.4943	24.2385	24.7368	24.3288	By MS/MS	By MS/MS	By MS/MS	By MS/MS	By MS/MS	By MS/MS	By MS/MS	By MS/MS	5	3	4	5	3	5	4	4	0.180421	0.578574	0.109585	No
mpdu-1	Q20157	24.4601	24.7331	25.2763	24.5849	24.4735	24.3697	24.7107	24.755	By MS/MS	By MS/MS	By MS/MS	By MS/MS	By MS/MS	By MS/MS	By MS/MS	By MS/MS	1	1	1	1	1	1	1	1	0.186374	0.40623	0.109484	No
aly-2	O62183	21.0075	21.8599	22.5552	22.9506	22.7293	21.3805	22.2785	21.0835	By MS/MS	By MS/MS	By MS/MS	By MS/MS	By MS/MS	By MS/MS	By MS/MS	By MS/MS	1	2	2	2	2	1	2	1	0.225321	0.150014	0.108673	No
folt-2;folt-3	O45166;Q22931	25.5442	25.8852	25.8607	25.9643	25.9806	25.5333	25.5631	25.4638	By MS/MS	By MS/MS	By MS/MS	By MS/MS	By MS/MS	By MS/MS	By MS/MS	By MS/MS	7	7	7	7	7	7	7	7	0.178381	0.557868	0.108167	No
algn-11	P53993	22.623	23.0856	23.2641	23.2742	22.6057	22.9135	23.0174	22.9912	By MS/MS	By MS/MS	By MS/MS	By MS/MS	By MS/MS	By MS/MS	By MS/MS	By MS/MS	4	6	6	5	5	6	6	6	0.179757	0.449357	0.107029	No
rap-1	Q18246	23.7905	23.839	24.1716	24.125	24.1758	23.5139	23.7308	23.7954	By MS/MS	By MS/MS	By MS/MS	By MS/MS	By MS/MS	By MS/MS	By MS/MS	By MS/MS	4	4	4	5	4	5	5	4	0.177564	0.477673	0.106413	No
yif-1;yif-1	Q2PJ77;Q20913	24.3598	24.6728	24.7064	24.7052	24.4983	24.3884	24.3724	24.5103	By MS/MS	By MS/MS	By MS/MS	By MS/MS	By MS/MS	By MS/MS	By MS/MS	By MS/MS	5	3	5	5	4	5	4	5	0.16868	0.940098	0.105989	No
emb-4;emb-4;emb-4;emb-4	Q9U1Q7;I2HAI1;A0A0K3AW63;D8FRP8	23.4002	23.732	23.7829	23.9038	23.3794	23.3401	23.9318	23.4597	By MS/MS	By MS/MS	By MS/MS	By MS/MS	By MS/MS	By MS/MS	By MS/MS	By MS/MS	16	16	15	18	14	15	15	18	0.176932	0.457104	0.10568	No
cyp-13A5;cyp-13A4	Q27514;Q27513	19.0541	20.182	20.9145	20.7122	19.8455	20.0512	20.7158	19.4067		By MS/MS	By MS/MS	By MS/MS	By matching				0	2	2	2	1	0	0	0	0.210899	0.163232	0.105555	No
chdh-1	Q18429	20.3665	20.6364	20.5398	20.4789	20.0203	20.0913	20.7021	20.5022	By matching	By MS/MS	By MS/MS	By matching	By MS/MS	By MS/MS	By matching	By matching	1	2	1	1	1	1	1	1	0.176436	0.459376	0.105459	No
nucl-1	O45181	22.2852	22.2848	23.3057	23.1796	22.7747	22.3483	23.0654	22.0855	By MS/MS	By MS/MS	By MS/MS	By MS/MS	By matching	By MS/MS	By MS/MS	By MS/MS	3	3	4	4	2	4	4	4	0.19536	0.221787	0.105423	No
acs-4	Q20121	25.8695	26.323	26.4477	26.5768	26.186	25.8864	26.2506	26.1888	By MS/MS	By MS/MS	By MS/MS	By MS/MS	By MS/MS	By MS/MS	By MS/MS	By MS/MS	31	33	34	34	31	32	33	34	0.176337	0.454942	0.105318	No
pdi-2	Q17770	23.3687	23.6922	24.0284	24.4957	23.7987	23.703	23.8264	23.5211	By MS/MS	By MS/MS	By MS/MS	By MS/MS	By MS/MS	By MS/MS	By MS/MS	By MS/MS	11	10	10	11	9	11	10	9	0.183929	0.309172	0.105064	No
vit-6;vit-6;vit-6	P18948-2;P18948;P18948-3	29.5538	29.6754	30.054	29.9121	29.5969	29.4297	30.0653	29.3975	By MS/MS	By MS/MS	By MS/MS	By MS/MS	By MS/MS	By MS/MS	By MS/MS	By MS/MS	120	121	121	120	114	116	120	118	0.176461	0.407638	0.104354	No
rps-4	Q9N3X2	24.1777	24.118	25.6164	24.9531	24.4457	23.6412	25.4355	24.5146	By MS/MS	By MS/MS	By MS/MS	By MS/MS	By MS/MS	By MS/MS	By MS/MS	By MS/MS	12	12	12	12	10	10	12	12	0.207086	0.15541	0.102992	No
ZK1058.9;ZK1058.9	C9IY22;C9IY21	23.9985	24.56	24.2855	24.3414	24.346	23.873	24.4011	23.8758	By MS/MS	By MS/MS	By MS/MS	By MS/MS	By MS/MS	By MS/MS	By MS/MS	By MS/MS	6	8	7	6	7	6	6	6	0.172369	0.411627	0.102292	No
tba-2	P34690	29.7337	29.9368	29.9368	30.1098	29.9887	29.4841	29.9069	29.6721	By MS/MS	By MS/MS	By MS/MS	By MS/MS	By MS/MS	By MS/MS	By MS/MS	By MS/MS	22	22	22	23	21	23	24	22	0.166316	0.562852	0.101533	No
F18A11.3	O01323	21.0507	21.2999	21.4717	21.779	19.5921	21.3695	21.9414	21.8612	By matching	By matching	By MS/MS	By MS/MS		By matching	By MS/MS	By MS/MS	1	1	1	1	0	1	1	1	0.209281	0.139348	0.101164	No
JC8.2	Q9NAQ2	19.7088	19.0456	21.789	21.8438	20.4369	20.0215	21.7595	19.202			By matching	By MS/MS			By MS/MS		0	0	1	1	0	0	2	0	0.241838	0.0991795	0.101019	No
T27F6.6	O45870	22.6946	22.8508	23.7506	24.2597	23.3438	22.8525	23.1165	23.4771	By matching	By matching	By MS/MS	By MS/MS	By matching	By matching	By MS/MS	By MS/MS	1	2	2	2	2	1	2	2	0.191442	0.189582	0.100948	No
D2030.4	P90789	24.853	25.3741	25.2846	25.3692	24.9788	24.9775	25.4135	24.838	By MS/MS	By MS/MS	By MS/MS	By MS/MS	By MS/MS	By MS/MS	By MS/MS	By MS/MS	3	3	3	3	3	3	3	3	0.168274	0.42446	0.100394	No
puf-9	Q23191	22.1592	22.3086	22.2662	22.4673	22.6364	22.1656	21.6416	22.0704	By MS/MS	By MS/MS	By MS/MS	By MS/MS	By MS/MS	By MS/MS	By MS/MS	By MS/MS	3	3	3	3	1	3	2	3	0.17182	0.344514	0.100254	No
mrpl-22	Q9XX18	21.5302	22.2647	22.4141	22.1142	22.1095	21.5935	22.2346	21.6872	By MS/MS	By MS/MS	By MS/MS	By MS/MS	By MS/MS	By MS/MS	By MS/MS	By MS/MS	1	1	1	1	1	1	1	1	0.174621	0.292923	0.0998396	No
vdac-1	Q21752	29.4455	29.6572	29.6242	29.7417	29.5125	29.246	29.6793	29.3876	By MS/MS	By MS/MS	By MS/MS	By MS/MS	By MS/MS	By MS/MS	By MS/MS	By MS/MS	21	21	21	20	19	20	21	21	0.160779	0.702373	0.0997869	No
rpn-5	Q19324	25.207	25.5497	25.6174	25.6818	25.3768	25.2961	25.5996	25.1276	By MS/MS	By MS/MS	By MS/MS	By MS/MS	By MS/MS	By MS/MS	By MS/MS	By MS/MS	17	18	17	18	15	18	19	18	0.163971	0.524272	0.0997233	No
pfk-1.1	Q9TZL8	25.1688	25.625	25.5022	25.6398	25.2822	25.2106	25.6477	25.1342	By MS/MS	By MS/MS	By MS/MS	By MS/MS	By MS/MS	By MS/MS	By MS/MS	By MS/MS	22	25	23	25	20	25	25	22	0.165286	0.474327	0.0996969	No
uba-1;uba-1;uba-1	Q3S1J5;C1P636;Q27481	23.7379	23.8997	24.2474	24.4253	24.2056	23.9435	24.2599	23.1869	By MS/MS	By MS/MS	By MS/MS	By MS/MS	By MS/MS	By MS/MS	By MS/MS	By MS/MS	20	20	19	22	17	21	20	17	0.178611	0.248353	0.099616	No
dbt-1	Q23571	25.8826	26.0944	26.2414	26.2709	26.1027	25.8363	26.0944	25.8115	By MS/MS	By MS/MS	By MS/MS	By MS/MS	By MS/MS	By MS/MS	By MS/MS	By MS/MS	17	17	17	16	17	16	17	17	0.161118	0.647892	0.0995092	No
catp-2;catp-2;catp-3	A0A131MBN3;O16436;O16331	21.3313	20.5463	21.3803	21.3467	18.8946	21.6915	21.7695	21.3687	By matching		By matching	By matching		By MS/MS	By matching	By matching	1	0	1	1	0	1	1	1	0.2201	0.114557	0.0994355	No
lec-2	Q20684	28.1457	28.6233	28.6821	28.7441	28.5361	28.1053	28.6179	28.2698	By MS/MS	By MS/MS	By MS/MS	By MS/MS	By MS/MS	By MS/MS	By MS/MS	By MS/MS	20	21	20	21	15	19	21	20	0.166527	0.405982	0.0990732	No
ugt-46;ugt-46	Q10941;A0A2K5ATY0	24.0761	24.6356	24.3159	24.5334	24.2533	24.0714	24.4372	24.1489	By MS/MS	By MS/MS	By MS/MS	By MS/MS	By MS/MS	By MS/MS	By MS/MS	By MS/MS	8	6	8	6	4	8	7	7	0.162575	0.506177	0.0986967	No
nep-22	Q22763	23.8374	24.1229	24.0298	23.859	24.3819	23.5309	24.1565	23.0668	By MS/MS	By matching	By MS/MS	By MS/MS	By MS/MS	By MS/MS	By MS/MS	By MS/MS	4	3	3	4	3	4	3	3	0.178262	0.234583	0.0986483	No
mtch-1	H2KYJ5	26.3656	26.7717	26.8245	26.7265	26.6629	26.283	26.7163	26.377	By MS/MS	By MS/MS	By MS/MS	By MS/MS	By MS/MS	By MS/MS	By MS/MS	By MS/MS	11	12	12	11	11	11	12	11	0.162265	0.499011	0.0984217	No
mrpl-9	Q95X39	22.4526	22.539	22.6915	22.714	22.1278	22.0912	22.6369	22.8729	By MS/MS	By MS/MS	By matching	By MS/MS	By matching	By MS/MS	By MS/MS	By MS/MS	3	2	3	3	2	3	3	3	0.167111	0.355829	0.0981583	No
E01G4.6	G5EDV0	23.3034	23.4343	23.671	23.7787	23.8221	23.2346	23.4955	22.9638	By MS/MS	By MS/MS	By MS/MS	By MS/MS	By MS/MS	By MS/MS	By MS/MS	By MS/MS	6	5	6	5	4	4	6	5	0.16785	0.336688	0.0979882	No
R05F9.6	Q21742	23.6072	23.8677	24.0488	24.0312	23.6235	23.7051	23.9384	23.6522	By MS/MS	By MS/MS	By MS/MS	By MS/MS	By MS/MS	By MS/MS	By MS/MS	By MS/MS	8	10	12	11	8	11	13	13	0.158918	0.601692	0.0978039	No
snrp-200	Q9U2G0	23.9401	24.2164	24.3894	24.3917	24.0977	23.9413	24.4586	23.7878	By MS/MS	By MS/MS	By MS/MS	By MS/MS	By MS/MS	By MS/MS	By MS/MS	By MS/MS	28	26	29	29	25	27	31	29	0.163027	0.401144	0.0971088	No
sec-61.b	Q95XS2	27.4636	27.8269	27.6667	27.6922	26.8284	27.5425	27.7543	27.848	By MS/MS	By MS/MS	By MS/MS	By MS/MS	By MS/MS	By MS/MS	By MS/MS	By MS/MS	4	4	4	4	3	3	3	2	0.169022	0.290744	0.0969968	No
T03G6.3	Q22129	23.8248	24.2101	24.2854	24.2688	24.0526	23.7224	24.2521	23.9201	By MS/MS	By MS/MS	By MS/MS	By MS/MS	By MS/MS	By MS/MS	By MS/MS	By MS/MS	5	5	5	6	5	5	6	5	0.160477	0.465463	0.0969244	No
dhrs-4	G5EGA6	24.779	24.9459	26.2357	24.5132	24.4766	24.3023	25.5578	25.3659	By MS/MS	By MS/MS	By MS/MS	By MS/MS	By matching	By MS/MS	By MS/MS	By MS/MS	4	4	3	4	3	4	4	3	0.192795	0.148431	0.0966266	No
4D656	G5EBI0	27.4179	27.4414	27.6164	27.5801	27.5833	27.1402	27.3604	27.3669	By MS/MS	By MS/MS	By MS/MS	By MS/MS	By MS/MS	By MS/MS	By MS/MS	By MS/MS	7	7	7	7	7	7	6	7	0.151245	0.715072	0.0943458	No
let-2;let-2	P17140;P17140-2	22.6365	22.8483	22.7522	22.989	22.819	22.6758	22.8524	22.2551	By MS/MS	By MS/MS	By MS/MS	By MS/MS	By MS/MS	By MS/MS	By MS/MS	By MS/MS	3	2	3	3	3	3	3	3	0.155909	0.447366	0.0941319	No
sly-1;sly-1	A7LPF3;Q20364	23.4481	23.1575	23.6956	23.3877	23.16	23.0518	23.3513	23.5076	By MS/MS	By MS/MS	By MS/MS	By MS/MS	By MS/MS	By MS/MS	By MS/MS	By MS/MS	3	2	3	3	3	4	3	3	0.154527	0.465726	0.0936617	No
ret-1	Q7JLB0	25.8062	25.9538	25.7077	25.8986	25.9886	25.4584	25.7633	25.5509	By MS/MS	By MS/MS	By MS/MS	By MS/MS	By matching	By MS/MS	By MS/MS	By MS/MS	2	2	2	2	2	2	2	2	0.151288	0.540011	0.0928197	No
prp-19	Q10051	24.6231	24.771	24.7887	24.8094	24.6242	24.4956	24.8558	24.4237	By MS/MS	By MS/MS	By MS/MS	By MS/MS	By MS/MS	By MS/MS	By MS/MS	By MS/MS	13	13	11	12	12	11	12	10	0.148226	0.691233	0.0924158	No
hmg-12	G5EDQ2	19.6056	19.9614	19.7644	21.1491	20.8429	19.0489	19.9675	19.8791	By matching		By matching	By MS/MS	By matching		By matching	By matching	1	0	1	1	1	0	1	1	0.185494	0.13835	0.0924075	No
Y6B3B.9	Q9U1T1	21.1999	21.5513	21.3259	21.5383	21.2563	20.7215	21.6897	21.3207	By MS/MS	By MS/MS	By MS/MS	By MS/MS	By MS/MS	By MS/MS	By MS/MS	By MS/MS	2	2	2	2	2	2	2	2	0.156773	0.30346	0.0913061	No
nex-2;nex-2	Q7JMT5;Q27512	22.5924	22.4866	22.9278	22.2663	22.4026	22.4676	22.2065	22.5914	By MS/MS	By MS/MS	By MS/MS	By matching	By MS/MS	By MS/MS	By matching	By MS/MS	2	2	1	1	1	1	2	2	0.151248	0.420787	0.091143	No
him-1	O01789	22.4318	22.6246	22.5893	22.7132	22.5868	22.0889	22.6986	22.3848	By MS/MS	By MS/MS	By MS/MS	By MS/MS	By MS/MS	By MS/MS	By MS/MS	By MS/MS	8	7	9	9	8	8	8	8	0.149933	0.462934	0.0910832	No
F21D5.1	Q19680	22.4539	22.4173	22.9809	22.7971	23.1903	22.1767	22.5118	22.1218	By MS/MS	By matching	By MS/MS	By MS/MS	By matching	By matching	By matching	By matching	2	2	2	2	1	2	2	2	0.162148	0.232957	0.0910452	No
clp-7;clp-7	Q9N4B1;U4PMH7	22.1291	23.401	22.6162	22.3327	22.2956	22.4814	22.5443	22.5101	By MS/MS	By MS/MS	By MS/MS	By MS/MS	By MS/MS	By MS/MS	By MS/MS	By MS/MS	2	3	3	3	3	3	3	3	0.16188	0.229243	0.0907198	No
cpn-1	G5EFB5	20.0458	19.8736	20.4787	21.2804	20.6161	20.0871	20.6854	19.6013	By matching	By matching	By matching	By MS/MS	By matching	By MS/MS	By MS/MS	By matching	1	1	1	1	1	1	1	1	0.172168	0.164653	0.0904504	No
nid-1;nid-1;nid-1	C7FZU4;C7FZU3;Q93791	22.7119	22.6993	22.8955	22.7436	22.7165	22.6228	22.9226	22.1879	By MS/MS	By MS/MS	By MS/MS	By MS/MS	By MS/MS	By MS/MS	By MS/MS	By MS/MS	11	10	9	10	9	10	9	10	0.150142	0.411483	0.0903788	No
rpn-8	O61792	25.2419	25.3553	25.6234	25.4355	25.1909	25.0343	25.5729	25.2657	By MS/MS	By MS/MS	By MS/MS	By MS/MS	By MS/MS	By MS/MS	By MS/MS	By MS/MS	16	16	17	17	15	16	17	17	0.148102	0.485865	0.0903776	No
snfc-5	Q21831	21.8448	22.1649	22.1338	22.4182	22.1825	22.0843	21.9623	21.7359	By MS/MS	By matching	By matching	By MS/MS	By matching	By MS/MS	By matching	By matching	2	1	2	2	1	1	2	1	0.149204	0.439363	0.0903283	No
rpl-5	P49405	25.9725	26.4629	27.1301	27.2616	26.5379	26.1519	26.9711	26.501	By MS/MS	By MS/MS	By MS/MS	By MS/MS	By MS/MS	By MS/MS	By MS/MS	By MS/MS	14	14	14	14	12	14	14	14	0.166264	0.189494	0.0901434	No
epi-1;epi-1;epi-1;epi-1;epi-1;epi-1	Q21313;C1P641;C1P640;A0A061AD21;G5EEV6;A0A061AJI9	23.2222	23.4939	23.6404	23.6575	23.5189	23.2657	23.6186	23.0125	By MS/MS	By MS/MS	By MS/MS	By MS/MS	By MS/MS	By MS/MS	By MS/MS	By MS/MS	21	17	21	20	19	20	20	17	0.149556	0.386599	0.0896013	No
erm-1;erm-1	G5EES2;G5EBK3	22.2587	22.4989	22.6725	22.8033	22.7363	22.0823	22.7866	22.0053	By MS/MS	By MS/MS	By MS/MS	By MS/MS	By MS/MS	By MS/MS	By MS/MS	By matching	2	2	2	2	1	2	2	2	0.155722	0.268511	0.0895453	No
xpo-3;xpo-3;xpo-3	W6RQY2;Q9GYQ7;W6RY26	22.1941	22.7421	22.755	22.9913	22.6397	22.1434	22.8726	22.4118	By MS/MS	By MS/MS	By MS/MS	By MS/MS	By MS/MS	By MS/MS	By MS/MS	By MS/MS	6	6	5	5	5	5	6	5	0.153752	0.276919	0.0888784	No
F22B8.7	O45394	23.1247	23.2849	23.4272	23.5959	23.2422	22.7888	23.4206	23.3863	By MS/MS	By MS/MS	By MS/MS	By MS/MS	By MS/MS	By MS/MS	By MS/MS	By MS/MS	2	2	2	2	2	2	2	2	0.148716	0.36403	0.0886906	No
trap-2	Q22169	27.0576	27.1995	27.2803	27.2557	26.9809	26.8786	27.2765	27.0936	By MS/MS	By MS/MS	By MS/MS	By MS/MS	By MS/MS	By MS/MS	By MS/MS	By MS/MS	4	4	4	4	3	4	4	4	0.140885	0.691555	0.0881239	No
cri-3	Q21018	22.1338	22.0308	22.6045	22.9278	23.0423	22.2447	22.083	21.6737	By matching	By matching	By matching	By MS/MS	By matching	By matching	By matching	By matching	1	1	1	1	1	1	1	1	0.163299	0.179319	0.0880311	No
par-5;par-5;M117.3	P41932;N1NV25;Q21539	25.3277	25.6789	25.9249	26.0881	25.7688	25.3955	25.9946	25.2489	By MS/MS	By MS/MS	By MS/MS	By MS/MS	By MS/MS	By MS/MS	By MS/MS	By MS/MS	10	12	9	12	12	12	13	11	0.152929	0.264689	0.0880109	No
gip-1;gip-1	O61208;Q8ITY3	20.1697	20.5738	20.4308	19.5081	19.8026	18.9758	20.3951	20.8189	By matching	By matching	By matching				By matching	By MS/MS	1	1	1	0	0	0	1	1	0.172522	0.140976	0.0878422	No
ftt-2;ftt-2	Q20655;W6EKY2	24.2211	24.6357	24.7937	25.2366	24.777	24.4802	24.752	24.2674	By MS/MS	By MS/MS	By MS/MS	By MS/MS	By MS/MS	By MS/MS	By MS/MS	By MS/MS	4	5	5	4	5	5	5	4	0.152644	0.258247	0.0876158	No
isp-1	O44512	26.4263	26.7993	26.6788	26.9014	26.7248	26.3525	26.6656	26.4916	By MS/MS	By MS/MS	By MS/MS	By MS/MS	By MS/MS	By MS/MS	By MS/MS	By MS/MS	8	8	8	8	6	7	7	8	0.142829	0.489881	0.0874716	No
dyci-1;dyci-1	A0A486WV95;O45087	23.8015	24.1753	24.1125	24.1308	24.145	23.7105	24.1282	23.6586	By MS/MS	By MS/MS	By MS/MS	By MS/MS	By MS/MS	By MS/MS	By MS/MS	By MS/MS	8	7	8	8	6	6	7	7	0.144446	0.407389	0.087204	No
dnc-2	Q09248	22.6585	22.7425	23.1674	23.0315	23.1788	22.7368	22.5728	22.5232	By MS/MS	By MS/MS	By MS/MS	By MS/MS	By MS/MS	By MS/MS	By MS/MS	By MS/MS	4	3	3	3	3	3	3	4	0.147035	0.326859	0.0869398	No
ekl-6	Q22528	22.1908	22.4206	22.611	22.768	22.5551	22.1887	22.6606	21.9992	By MS/MS	By MS/MS	By MS/MS	By MS/MS	By MS/MS	By MS/MS	By MS/MS	By MS/MS	3	4	3	4	2	4	4	3	0.146714	0.311535	0.0863709	No
arf-6	Q9U2S4	22.8056	23.5157	22.8892	23.4977	23.3234	22.6952	23.2391	22.8481	By matching	By MS/MS	By matching	By MS/MS	By matching	By matching	By MS/MS	By matching	2	2	2	2	1	2	2	2	0.150592	0.252216	0.0863588	No
cct-4	P47208	25.579	25.9073	25.8725	26.0802	25.8568	25.5919	25.8785	25.5479	By MS/MS	By MS/MS	By MS/MS	By MS/MS	By MS/MS	By MS/MS	By MS/MS	By MS/MS	17	18	17	18	19	18	18	19	0.140958	0.471456	0.0861958	No
unc-22;unc-22;unc-22;unc-22;unc-22;unc-22;unc-22;unc-22;unc-22	Q23551-2;Q23551-4;Q23551;H2FLH3;H2FLH2;A0A061ACT3;A0A061AE24;Q23551-5;Q23551-3	24.1999	24.4662	24.4456	24.6907	24.3538	24.2237	24.7494	23.8885	By MS/MS	By MS/MS	By MS/MS	By MS/MS	By MS/MS	By MS/MS	By MS/MS	By MS/MS	37	41	36	36	38	43	43	32	0.146746	0.30143	0.0861042	No
zig-11;zig-11	Q9BPN5;A0A0K3AY85	23.9226	24.1838	24.1032	24.2099	24.0963	23.7886	24.1571	23.8215	By MS/MS	By MS/MS	By MS/MS	By MS/MS	By MS/MS	By MS/MS	By MS/MS	By MS/MS	6	6	6	5	7	7	7	6	0.138981	0.570126	0.0861024	No
let-363;let-363	Q95Q95-2;Q95Q95	21.2427	21.5378	21.7285	21.8794	22.2176	20.7052	21.5942	21.2358	By MS/MS	By MS/MS	By MS/MS	By matching	By matching	By MS/MS	By matching	By matching	4	3	2	2	1	3	3	2	0.158913	0.179041	0.0860873	No
prp-6	Q9GRZ2	24.733	25.212	25.3397	25.2038	24.83	25.2659	24.9738	24.8456	By MS/MS	By MS/MS	By MS/MS	By MS/MS	By MS/MS	By MS/MS	By MS/MS	By MS/MS	8	8	8	8	7	7	8	8	0.143281	0.371983	0.0859361	No
B0303.3	P34255	26.2565	26.6589	26.6937	26.8385	26.6265	26.2785	26.6853	26.2849	By MS/MS	By MS/MS	By MS/MS	By MS/MS	By MS/MS	By MS/MS	By MS/MS	By MS/MS	15	17	16	16	12	13	16	16	0.143067	0.376425	0.085905	No
F53H1.4;F53H1.4	Q86MG4;O45075	23.8936	27.309	25.3926	23.5063	24.0346	24.4026	25.8762	24.9481	By MS/MS	By MS/MS	By MS/MS	By MS/MS	By matching	By MS/MS	By MS/MS	By MS/MS	2	2	2	3	1	1	1	1	0.209974	0.079544	0.0856562	No
ric-8;ric-8	Q9GSX9;U4PF95	19.5991	20.5647	19.8148	20.9665	20.258	20.3788	19.5527	20.1184		By MS/MS		By MS/MS	By MS/MS	By MS/MS	By MS/MS	By MS/MS	0	1	0	1	1	1	1	1	0.159344	0.167387	0.0853009	No
gst-28;gst-26;gst-27;gst-31	Q9NAB2;Q9NAB4;Q9NAB3;Q9NAA9	23.4664	23.4062	23.8983	23.7767	23.3851	23.7232	23.5573	23.3205	By matching	By MS/MS	By matching	By matching	By MS/MS	By matching	By MS/MS	By matching	1	1	1	1	1	1	2	1	0.140405	0.415319	0.0851125	No
rpl-34	A3QMC5	22.5491	22.2014	24.1274	23.3232	22.3844	21.9622	24.0794	23.0499	By MS/MS	By MS/MS	By MS/MS	By MS/MS	By MS/MS	By MS/MS	By MS/MS	By MS/MS	4	4	4	4	1	2	6	5	0.181278	0.106133	0.0851112	No
zwl-1;zwl-1;zwl-1;zwl-1	Q95XP9;Q95XP9-2;Q95XP9-3;Q95XP9-4	22.2592	22.6734	22.6142	22.7753	22.1962	22.4832	22.3569	22.7219	By MS/MS	By MS/MS	By MS/MS	By MS/MS	By matching	By MS/MS	By MS/MS	By MS/MS	5	5	5	7	3	5	5	4	0.140949	0.391465	0.0850239	No
sar-1	Q23445	26.2714	26.5007	26.342	26.3564	26.3789	26.0149	26.4623	26.0629	By MS/MS	By MS/MS	By MS/MS	By MS/MS	By MS/MS	By MS/MS	By MS/MS	By MS/MS	8	8	8	9	6	8	8	7	0.137834	0.521436	0.0849882	No
vab-10;vab-10;vab-10;vab-10;vab-10;vab-10;vab-10;vab-10;vab-10;vab-10;vab-10;vab-10	G5EFK7;G5ECG8;G5EFW2;G5ECP9;G5EFM4;G5EEC4;G5EFD1;A0A1N7SYR7;A0A1N7SYN9;G5EDD3;A0A1N7SYN7;A0A1N7SYP3	23.1184	23.4608	23.4058	23.3348	23.5117	23.2656	23.434	22.5186	By MS/MS	By MS/MS	By MS/MS	By MS/MS	By MS/MS	By MS/MS	By MS/MS	By MS/MS	10	10	12	11	11	13	14	13	0.147446	0.251543	0.0847754	No
rpl-1;rpl-1	Q9N4I4;Q95Y46	24.3861	25.2462	26.6664	25.9538	24.8393	24.6746	26.1444	25.8809	By MS/MS	By MS/MS	By MS/MS	By MS/MS	By MS/MS	By MS/MS	By MS/MS	By MS/MS	3	4	5	5	4	3	5	5	0.17835	0.107786	0.0844835	No
C35A5.8	Q18476	24.1661	24.4631	24.5099	24.5686	24.2066	24.0404	24.394	24.5138	By MS/MS	By MS/MS	By MS/MS	By MS/MS	By MS/MS	By MS/MS	By MS/MS	By MS/MS	26	26	25	27	20	25	24	27	0.13822	0.451999	0.0844155	No
rnr-1	Q03604	25.1807	25.5618	25.5656	25.6895	25.4484	25.1647	25.6282	25.1998	By MS/MS	By MS/MS	By MS/MS	By MS/MS	By MS/MS	By MS/MS	By MS/MS	By MS/MS	24	23	22	26	22	23	26	20	0.13912	0.392633	0.0840438	No
dlat-1	Q19749	25.7725	25.7346	25.923	25.8189	25.9086	25.7094	26.0039	25.0528	By MS/MS	By MS/MS	By MS/MS	By MS/MS	By MS/MS	By MS/MS	By MS/MS	By MS/MS	14	13	13	13	14	15	15	12	0.143569	0.271805	0.0835625	No
ubq-2;ubq-1	P49632;P0CG71	26.2972	26.6562	26.682	26.5987	26.496	26.3339	26.6348	26.2265	By MS/MS	By MS/MS	By MS/MS	By MS/MS	By MS/MS	By MS/MS	By MS/MS	By MS/MS	4	4	4	4	4	4	4	4	0.135726	0.489664	0.0834569	No
myo-5	Q21000	27.1025	27.1515	27.3677	27.2856	27.1183	26.7858	27.3752	27.0832	By MS/MS	By MS/MS	By MS/MS	By MS/MS	By MS/MS	By MS/MS	By MS/MS	By MS/MS	18	18	17	18	17	18	18	13	0.136208	0.452948	0.0833006	No
hcf-1	G5EC23	19.764	19.6447	19.6918	20.3817	20.9349	19.283	19.4742	19.1417	By MS/MS	By matching	By matching	By MS/MS	By MS/MS	By MS/MS	By matching	By MS/MS	1	1	1	1	1	1	1	1	0.162078	0.136457	0.0831681	No
T02H6.11	Q9N5E4	26.8477	27.3164	27.1975	27.1242	26.8038	26.8579	27.3089	26.9685	By MS/MS	By MS/MS	By MS/MS	By MS/MS	By MS/MS	By MS/MS	By MS/MS	By MS/MS	6	6	7	7	7	7	7	7	0.136676	0.398276	0.082794	No
Y105E8A.2	Q9NF22	20.7035	20.9143	19.7232	21.0407	22.0198	19.4904	19.2169	20.9223	By matching	By MS/MS		By MS/MS	By matching			By MS/MS	1	1	0	1	1	0	0	1	0.183056	0.0929032	0.0825118	No
misc-1	P90992	23.8372	23.7386	24.1951	23.8774	23.9127	23.285	24.1477	23.7395	By MS/MS	By MS/MS	By MS/MS	By MS/MS	By MS/MS	By MS/MS	By MS/MS	By MS/MS	10	7	7	7	7	7	9	8	0.140835	0.282001	0.0824859	No
lec-3;lec-3;lec-3;lec-3;lec-3	Q09581;I2HAG1;Q95ZI4;Q8I4A4;Q8I4A5	25.5198	25.7271	25.7373	25.612	25.8097	25.271	25.6411	25.3344	By MS/MS	By MS/MS	By MS/MS	By MS/MS	By MS/MS	By MS/MS	By MS/MS	By MS/MS	15	14	15	16	12	14	14	15	0.13494	0.438563	0.0824063	No
ard-1	Q19102	23.3479	23.6265	23.6856	23.9062	23.9032	23.3241	23.4484	23.3391	By MS/MS	By MS/MS	By MS/MS	By MS/MS	By MS/MS	By MS/MS	By MS/MS	By MS/MS	4	4	3	4	2	2	3	4	0.137888	0.329646	0.0821708	No
pod-1;pod-1;pod-1;pod-1	G5EDS2;K8FE00;K8F7Z0;K8ESK9	23.4108	23.4273	23.6319	23.7595	23.5795	23.4249	23.7617	22.9039	By MS/MS	By MS/MS	By MS/MS	By MS/MS	By MS/MS	By MS/MS	By MS/MS	By MS/MS	12	14	13	13	13	14	14	9	0.139907	0.28736	0.0821646	No
cct-3	Q9N4J8	25.4897	25.8095	25.9159	25.9159	25.7942	25.5187	25.8797	25.3978	By MS/MS	By MS/MS	By MS/MS	By MS/MS	By MS/MS	By MS/MS	By MS/MS	By MS/MS	24	25	24	23	23	24	25	25	0.135157	0.389914	0.0818259	No
kin-19;kin-20;kin-20;kin-20;kin-20;kin-20;kin-20;kin-20	P42168;Q20471-2;Q20471-6;Q20471-8;Q20471-5;Q20471-1;Q20471-4;Q20471	24.5663	24.8748	24.8863	24.8284	24.643	24.4804	24.9745	24.524	By MS/MS	By MS/MS	By MS/MS	By MS/MS	By MS/MS	By MS/MS	By MS/MS	By MS/MS	15	15	15	15	13	15	15	15	0.133488	0.443533	0.0816564	No
rpn-6.1;rpn-6.1	Q20938-2;Q20938	25.8008	26.1848	26.0544	25.9387	25.8684	25.6734	26.1346	25.771	By MS/MS	By MS/MS	By MS/MS	By MS/MS	By MS/MS	By MS/MS	By MS/MS	By MS/MS	19	17	18	19	18	19	17	20	0.13282	0.466316	0.0815515	No
unc-108;unc-108;unc-108;unc-108;F11A5.4	O01577;A0A2C9C2Y0;A0A2C9C3C9;A0A2C9C379;O17789	25.7466	26.1984	26.0916	26.2853	26.2558	25.6198	26.0272	25.873	By MS/MS	By MS/MS	By MS/MS	By MS/MS	By MS/MS	By MS/MS	By MS/MS	By MS/MS	10	11	10	11	14	13	13	12	0.136527	0.32511	0.0813452	No
lron-8;lron-8	Q86S81;Q9N5D7	21.2534	21.2591	21.8903	22.3961	21.4279	21.6822	21.2173	21.8821	By matching	By matching	By matching	By matching	By MS/MS	By MS/MS	By MS/MS	By MS/MS	1	1	2	1	1	2	2	2	0.147376	0.184869	0.081335	No
C29F7.2	O17621	22.5658	22.3968	23.0389	23.0624	22.8149	22.4747	23.1889	21.9996	By matching	By matching	By MS/MS	By MS/MS	By matching	By MS/MS	By MS/MS	By MS/MS	1	1	1	1	1	1	1	1	0.146455	0.189323	0.0811997	No
F07F6.8	Q8WQF7	21.4047	21.4302	21.7752	21.5161	22.5726	21.7036	21.4585	19.7117	By matching	By MS/MS	By matching	By MS/MS	By matching	By MS/MS	By matching		1	1	1	2	1	1	1	0	0.169991	0.103269	0.0807326	No
patr-1	Q20374	21.7115	21.9901	22.009	22.2015	21.9979	21.35	22.3108	21.6964	By MS/MS	By MS/MS	By MS/MS	By MS/MS	By MS/MS	By matching	By MS/MS	By MS/MS	3	3	3	2	2	2	2	1	0.13924	0.247573	0.0805308	No
ama-1	P16356	23.3158	23.8786	23.9619	24.1465	23.736	23.4559	23.8881	23.6754	By MS/MS	By MS/MS	By MS/MS	By MS/MS	By MS/MS	By MS/MS	By MS/MS	By MS/MS	13	13	13	14	8	11	12	11	0.13684	0.284279	0.0804877	No
rfc-3	Q18547	23.5424	23.9923	23.8836	23.8483	23.8892	23.5257	23.7959	23.5301	By MS/MS	By MS/MS	By MS/MS	By MS/MS	By MS/MS	By matching	By MS/MS	By MS/MS	5	4	5	5	3	5	5	5	0.13141	0.438833	0.0804305	No
R144.12	Q629J5	22.3854	22.6306	22.5912	22.6274	22.5386	22.4152	22.5212	22.2496	By matching	By MS/MS	By MS/MS	By MS/MS	By MS/MS	By MS/MS	By MS/MS	By MS/MS	3	2	3	2	3	3	4	3	0.127471	0.700048	0.0802497	No
ipla-1;ipla-1;ipla-1;ipla-1;ipla-1;ipla-1	G5EEM9-6;G5EEM9-4;G5EEM9-5;G5EEM9-3;G5EEM9-2;G5EEM9	21.7204	21.7997	22.11	22.3768	22.1357	21.5683	21.8193	21.9461	By matching	By matching	By matching	By MS/MS	By matching	By matching	By matching	By MS/MS	1	2	1	2	2	2	2	1	0.134367	0.292218	0.0794132	No
faah-4;faah-4;faah-5	Q9U217-2;Q9U217;Q9U243	23.7732	24.0125	24.0201	24.2632	23.9009	23.8258	23.9575	23.8759	By MS/MS	By MS/MS	By MS/MS	By MS/MS	By MS/MS	By MS/MS	By MS/MS	By MS/MS	9	10	9	9	10	11	12	9	0.127247	0.575545	0.0793459	No
dyn-1;dyn-1	P39055;P39055-2	24.4542	24.9763	24.8537	25.0968	24.9058	24.5582	24.793	24.5978	By MS/MS	By MS/MS	By MS/MS	By MS/MS	By MS/MS	By MS/MS	By MS/MS	By MS/MS	22	22	17	20	18	21	21	21	0.13157	0.349445	0.0791717	No
ahcy-1	P27604	26.2355	26.0008	26.6891	26.914	26.3705	26.1952	26.7871	25.9308	By MS/MS	By MS/MS	By MS/MS	By MS/MS	By MS/MS	By MS/MS	By MS/MS	By MS/MS	22	22	21	21	20	21	21	21	0.138915	0.199634	0.0782614	No
mec-12;tba-9	P91910;Q20221	24.478	24.7521	24.6257	24.8023	24.5784	24.4878	24.6309	24.4661	By MS/MS	By MS/MS	By MS/MS	By MS/MS	By MS/MS	By MS/MS	By MS/MS	By MS/MS	6	6	6	5	6	5	6	6	0.123744	0.73896	0.0782159	No
mrpl-45	Q95Y71	22.59	24.1185	23.8146	23.7796	22.5785	23.6198	23.6224	23.8755	By MS/MS	By MS/MS	By MS/MS	By MS/MS	By MS/MS	By MS/MS	By MS/MS	By MS/MS	2	3	2	3	3	3	3	3	0.151639	0.128351	0.0780195	No
lem-2	Q9XTB5	23.3586	23.9044	23.7602	23.7761	23.6325	23.3696	23.874	23.4035	By MS/MS	By MS/MS	By MS/MS	By MS/MS	By MS/MS	By MS/MS	By MS/MS	By MS/MS	4	3	5	4	4	5	5	4	0.129947	0.333191	0.0779846	No
mrpl-28	O76606	22.1603	22.4318	22.6663	22.6129	22.3866	22.3321	22.5147	22.1265	By MS/MS	By MS/MS	By matching	By MS/MS	By MS/MS	By matching	By MS/MS	By MS/MS	1	2	1	1	1	2	1	1	0.127838	0.402482	0.077958	No
unc-68;unc-68;unc-68;unc-68;unc-68;unc-68;unc-68;unc-68;unc-68;unc-68;unc-68;unc-68;unc-68;unc-68;unc-68;unc-68	I2HAA7;B7WN66;A0A2C9C390;A0A2C9C354;I2HAA6;Q94279;A0A2C9C325;A0A2C9C3I4;A0A2C9C3F1;A0A2C9C3E8;A0A2C9C370;A0A2C9C388;A0A2C9C2X2;A0A2C9C3P6;A0A2C9C3G1;A0A2C9C384	25.6296	25.9165	26.1463	25.9985	26.0267	25.5894	25.7128	25.8504	By MS/MS	By MS/MS	By MS/MS	By MS/MS	By MS/MS	By MS/MS	By MS/MS	By MS/MS	93	100	100	100	87	101	96	104	0.127894	0.389945	0.0778129	No
pdi-1	Q17967	22.4114	23.0819	22.8808	23.9272	23.045	23.0335	23.1561	22.4913	By MS/MS	By MS/MS	By MS/MS	By MS/MS	By MS/MS	By MS/MS	By MS/MS	By MS/MS	7	6	6	7	7	7	7	7	0.143857	0.157704	0.0777522	No
ragc-1;ragc-1	G5EGB3;A0A061ACG4	23.7255	24.4572	24.098	24.3752	24.0633	23.9151	24.2717	23.8814	By MS/MS	By MS/MS	By MS/MS	By MS/MS	By MS/MS	By MS/MS	By MS/MS	By MS/MS	5	6	5	6	5	4	7	6	0.131091	0.291825	0.0776818	No
mpc-1	Q21828	22.9473	23.3547	23.3065	23.0721	22.9076	22.8874	23.2259	23.1552	By MS/MS	By MS/MS	By MS/MS	By MS/MS	By MS/MS	By MS/MS	By MS/MS	By MS/MS	2	2	2	2	2	2	2	2	0.126098	0.43535	0.0773954	No
imp-3;imp-3;imp-3	A0A0K3AUD2;Q18408;W6SBE0	23.7328	24.069	23.9298	24.3029	24.4374	23.4419	23.8968	23.7197	By MS/MS	By MS/MS	By MS/MS	By MS/MS	By MS/MS	By MS/MS	By MS/MS	By MS/MS	4	4	4	4	4	4	4	4	0.134681	0.223632	0.077327	No
wdr-12	P91343	22.4764	22.679	22.7958	22.8569	22.7562	22.3907	22.7618	22.3955	By MS/MS	By MS/MS	By MS/MS	By MS/MS	By MS/MS	By MS/MS	By MS/MS	By MS/MS	3	3	3	3	2	3	3	3	0.125994	0.413307	0.0770688	No
trap-4	Q9U238	27.9811	28.0671	28.0764	28.0441	27.9013	27.7615	28.1247	27.8957	By MS/MS	By MS/MS	By MS/MS	By MS/MS	By MS/MS	By MS/MS	By MS/MS	By MS/MS	7	7	7	7	7	7	7	7	0.121383	0.764811	0.0769093	No
vps-35	Q21053	23.2557	23.4161	23.5135	23.5272	23.4668	23.2499	23.5801	22.9077	By MS/MS	By MS/MS	By MS/MS	By MS/MS	By MS/MS	By MS/MS	By MS/MS	By MS/MS	8	9	8	9	7	8	10	6	0.126977	0.337887	0.0764633	No
rop-1	Q27274	23.6664	23.927	24.2535	24.4308	24.0722	23.8556	24.0978	23.735	By MS/MS	By MS/MS	By MS/MS	By MS/MS	By MS/MS	By MS/MS	By MS/MS	By MS/MS	10	11	8	10	10	9	12	9	0.129284	0.280572	0.0764452	No
unc-70;unc-70;unc-70;unc-70	G5EG85;E0AHA7;S6FN00;Q9U9J8	24.0314	24.1967	24.2727	24.3249	24.0927	23.898	24.1847	24.1653	By MS/MS	By MS/MS	By MS/MS	By MS/MS	By MS/MS	By MS/MS	By MS/MS	By MS/MS	46	45	42	42	35	39	43	47	0.121241	0.631538	0.0761778	No
dnj-13	Q20774	22.2439	22.0943	22.5537	21.4605	22.0803	21.6959	22.3402	21.6948	By MS/MS	By MS/MS	By MS/MS	By MS/MS	By MS/MS	By MS/MS	By MS/MS	By MS/MS	2	1	2	2	1	1	1	2	0.135326	0.190558	0.0760693	No
sucl-1	P53596	24.4415	24.6823	24.7347	24.9078	24.5607	24.3937	24.8613	24.4512	By MS/MS	By MS/MS	By MS/MS	By MS/MS	By MS/MS	By MS/MS	By MS/MS	By MS/MS	9	10	8	8	8	9	9	10	0.12482	0.384442	0.076026	No
xbx-6;xbx-6	Q8MQ56;Q8MQ55	22.8695	23.214	23.33	22.8962	23.071	22.8366	23.1381	22.764	By MS/MS	By MS/MS	By MS/MS	By MS/MS	By MS/MS	By MS/MS	By MS/MS	By MS/MS	1	1	1	1	1	1	1	1	0.124993	0.371656	0.0759349	No
argn-1	A0A1X7RC97	22.6156	22.5134	23.2204	22.6447	22.6189	22.5381	22.8987	22.4277	By MS/MS	By MS/MS	By MS/MS	By MS/MS	By matching	By MS/MS	By MS/MS	By MS/MS	2	2	2	2	2	2	3	2	0.127693	0.280667	0.0756122	No
sftb-1	G5EEQ8	23.989	24.6648	24.6345	24.8038	24.4055	24.1569	24.6895	24.3225	By MS/MS	By MS/MS	By MS/MS	By MS/MS	By MS/MS	By MS/MS	By MS/MS	By MS/MS	8	9	8	9	9	10	9	8	0.129427	0.247181	0.0755484	No
oatr-1	Q18040	23.5696	23.7484	23.2839	24.0395	23.4298	23.2794	23.8524	23.5671	By MS/MS	By MS/MS	By MS/MS	By MS/MS	By MS/MS	By MS/MS	By MS/MS	By MS/MS	8	9	5	8	8	9	9	8	0.128179	0.263506	0.0754028	No
algn-5;algn-5	Q8WSL9;A0A168H9F5	22.994	23.5481	23.5781	23.6436	23.172	23.178	23.4157	23.4976	By MS/MS	By MS/MS	By MS/MS	By MS/MS	By MS/MS	By MS/MS	By MS/MS	By MS/MS	6	6	6	6	6	6	6	6	0.125131	0.306593	0.0748518	No
W01A11.1;W01A11.1	Q23068;A0A0K3AVX4	25.3507	26.1	26.2116	26.4013	25.7698	25.7775	26.0749	25.9204	By MS/MS	By MS/MS	By MS/MS	By MS/MS	By MS/MS	By MS/MS	By MS/MS	By MS/MS	14	16	13	14	13	13	15	16	0.130217	0.215523	0.0747834	No
npp-13;npp-13	Q9BKT9;X5M8Y9	23.5353	23.912	23.7961	23.8525	23.5662	23.4757	23.7155	23.8559	By MS/MS	By MS/MS	By MS/MS	By MS/MS	By MS/MS	By MS/MS	By MS/MS	By MS/MS	8	10	7	10	9	10	10	11	0.120663	0.461635	0.0745819	No
unc-11;unc-11;unc-11;unc-11;unc-11;unc-11;unc-11;unc-11	Q9XZI6-5;Q9XZI6-9;Q9XZI6-8;Q9XZI6-4;Q9XZI6-3;Q9XZI6-2;Q9XZI6;Q9XZI6-7	23.1995	23.7627	23.5359	23.5859	23.3569	23.2844	23.9181	23.0107	By MS/MS	By MS/MS	By MS/MS	By MS/MS	By MS/MS	By MS/MS	By MS/MS	By MS/MS	3	3	4	4	3	3	4	3	0.128483	0.231498	0.0745334	No
R53.5	Q22020	24.0293	23.929	23.9771	23.9888	24.0745	23.704	23.782	23.8958	By MS/MS	By MS/MS	By MS/MS	By MS/MS	By MS/MS	By MS/MS	By MS/MS	By MS/MS	6	6	6	6	4	5	6	6	0.116985	0.68079	0.0738993	No
sec-61.G	Q19967	25.8332	26.4349	26.2009	26.2514	26.7041	25.8712	25.8649	25.7631	By MS/MS	By MS/MS	By MS/MS	By MS/MS	By MS/MS	By MS/MS	By MS/MS	By MS/MS	2	2	2	2	2	2	2	2	0.129277	0.202445	0.0737527	No
Y39E4B.10;Y39E4B.10;Y39E4B.10;Y39E4B.10	A0A679L8S1;A0A679L8N0;A0A8S4QD48;A0A8S4QFA8	18.8667	22.3338	19.2284	21.9698	22.7122	19.7449	19.9875	19.1611		By MS/MS		By matching	By matching		By MS/MS		0	1	0	1	1	0	1	0	0.19826	0.0584461	0.0734596	No
Y45G12B.3;Y45G12B.3	Q9N4Z0;A0A0M7RE22	23.3793	23.7094	23.7505	23.7721	23.5496	23.398	23.6516	23.5418	By MS/MS	By MS/MS	By MS/MS	By MS/MS	By MS/MS	By MS/MS	By MS/MS	By MS/MS	10	8	9	11	9	11	9	10	0.117566	0.50979	0.0732115	No
arl-8	G5EDC6	24.2878	24.856	24.1561	24.1718	24.9471	23.9555	24.0761	23.9703	By MS/MS	By MS/MS	By matching	By MS/MS	By MS/MS	By MS/MS	By MS/MS	By MS/MS	3	3	2	2	2	3	2	3	0.130651	0.175188	0.0729933	No
ntl-11;ntl-11;ntl-11;ntl-11	A0A078BS59;Q8I0Y8;A0A078BTL9;Q9NA34	21.4726	21.4792	21.6242	21.6746	21.4286	21.1309	21.5013	21.7161	By MS/MS	By MS/MS	By matching	By matching	By MS/MS	By matching	By MS/MS	By MS/MS	2	2	1	2	2	2	2	2	0.118431	0.395887	0.072598	No
F45H10.3	O02267	24.8237	25.1331	24.9741	25.069	24.6582	24.7754	25.1346	24.9607	By MS/MS	By MS/MS	By MS/MS	By MS/MS	By MS/MS	By MS/MS	By MS/MS	By MS/MS	6	8	7	8	8	8	8	8	0.11779	0.419966	0.0725135	No
rps-16	Q22054	26.9205	27.2471	27.4978	27.5031	27.1964	26.9666	27.6008	26.9167	By MS/MS	By MS/MS	By MS/MS	By MS/MS	By MS/MS	By MS/MS	By MS/MS	By MS/MS	13	13	13	14	13	14	13	14	0.121968	0.237424	0.0714129	No
ZC262.2	P34594	25.545	25.6149	26.291	26.653	26.336	25.6698	25.9255	25.6569	By MS/MS	By MS/MS	By MS/MS	By MS/MS	By MS/MS	By MS/MS	By MS/MS	By MS/MS	3	3	4	4	4	3	4	3	0.128927	0.158888	0.0711603	No
cct-6;cct-6	P46550;G8JY43	25.2831	25.5621	25.6666	25.7225	25.5541	25.3581	25.6317	25.2278	By MS/MS	By MS/MS	By MS/MS	By MS/MS	By MS/MS	By MS/MS	By MS/MS	By MS/MS	24	23	25	24	23	24	23	23	0.115638	0.374953	0.0707642	No
mcm-3	Q9XVR7	22.0215	22.4206	22.405	22.8657	23.0457	22.0082	22.3146	21.84	By MS/MS	By MS/MS	By MS/MS	By MS/MS	By matching	By MS/MS	By MS/MS	By matching	5	4	3	3	2	4	3	2	0.126095	0.151762	0.0693749	No
aars-2	O01541	23.432	23.5374	23.8386	23.6997	23.5314	23.6115	24.0259	22.8512	By MS/MS	By MS/MS	By MS/MS	By MS/MS	By MS/MS	By MS/MS	By MS/MS	By MS/MS	14	10	12	13	11	12	14	8	0.12191	0.18385	0.0692944	No
sucg-1	P53589	23.1859	22.9776	23.4745	23.4822	23.2311	23.3049	23.2075	22.9221	By MS/MS	By MS/MS	By MS/MS	By MS/MS	By matching	By MS/MS	By MS/MS	By MS/MS	4	4	4	4	4	4	4	4	0.113637	0.32561	0.0689433	No
F28C6.8;F28C6.8	I2HA91;Q93622	23.2115	23.6292	23.5854	23.1846	23.9823	22.911	23.2766	22.9516	By MS/MS	By MS/MS	By MS/MS	By MS/MS	By MS/MS	By MS/MS	By MS/MS	By MS/MS	5	5	5	4	5	4	6	5	0.122297	0.172703	0.0689078	No
cct-7;cct-7	Q9TZS5;Q86S29	25.3451	25.4668	25.6871	25.5419	25.5303	25.3085	25.6965	25.0498	By MS/MS	By MS/MS	By MS/MS	By MS/MS	By MS/MS	By MS/MS	By MS/MS	By MS/MS	22	22	23	20	17	19	21	19	0.113964	0.304275	0.0687609	No
F08C6.2;pcyt-1	P49583;Q3HKC4	23.6927	24.4752	23.8799	24.3155	23.9839	23.9029	24.1969	23.8138	By MS/MS	By MS/MS	By MS/MS	By MS/MS	By MS/MS	By MS/MS	By MS/MS	By MS/MS	6	6	6	8	7	7	6	8	0.116466	0.234926	0.0684951	No
cdc-48.1	P54811	26.116	26.4685	26.552	26.6327	26.5362	26.2225	26.5812	25.9701	By MS/MS	By MS/MS	By MS/MS	By MS/MS	By MS/MS	By MS/MS	By MS/MS	By MS/MS	33	33	35	33	31	33	34	32	0.114829	0.256816	0.0682266	No
mrpl-15	Q9BPN6	21.8198	19.139	22.6451	22.964	23.3587	19.3153	20.5177	22.6194	By MS/MS	By MS/MS	By matching	By MS/MS	By matching			By MS/MS	1	1	1	2	1	0	0	1	0.189202	0.0521567	0.0681969	No
hsp-110	Q05036	23.4767	23.9194	23.9224	24.3593	24.1112	23.6809	24.208	23.1915	By MS/MS	By MS/MS	By MS/MS	By MS/MS	By MS/MS	By MS/MS	By MS/MS	By MS/MS	11	9	9	11	9	10	12	9	0.121546	0.15885	0.0677516	No
rpn-11;F37A4.5	O76577;P41883	24.7434	24.7915	25.2305	25.0049	24.6816	24.5887	25.0546	24.9969	By MS/MS	By MS/MS	By MS/MS	By MS/MS	By MS/MS	By MS/MS	By MS/MS	By MS/MS	6	6	6	6	4	5	6	5	0.112154	0.29243	0.0675561	No
nmt-1;nmt-1	P46548;Q95ZN7	23.6868	23.1829	23.7048	23.7834	23.4848	23.6037	24.0568	22.7286	By MS/MS	By MS/MS	By MS/MS	By MS/MS	By MS/MS	By MS/MS	By MS/MS	By matching	5	5	5	5	5	5	5	4	0.121003	0.150007	0.0669291	No
pat-4	Q9TZC4	23.1958	23.3266	23.4221	23.4111	23.7931	23.191	23.149	22.7682	By MS/MS	By MS/MS	By MS/MS	By MS/MS	By MS/MS	By MS/MS	By MS/MS	By MS/MS	2	2	2	2	2	2	2	2	0.11359	0.206752	0.0661117	No
tkt-1	O17759	25.2838	25.819	25.9149	26.0322	25.6111	25.4195	25.9972	25.5726	By MS/MS	By MS/MS	By MS/MS	By MS/MS	By MS/MS	By MS/MS	By MS/MS	By MS/MS	21	21	21	19	18	19	20	21	0.11233	0.218033	0.0658425	No
tin-44	O02161	24.2939	24.806	24.6051	24.9075	24.6277	24.2377	24.7539	24.5542	By MS/MS	By MS/MS	By MS/MS	By MS/MS	By MS/MS	By MS/MS	By MS/MS	By MS/MS	16	15	16	17	15	15	15	16	0.109733	0.257982	0.0655411	No
rps-15	Q9XVP0	23.8561	24.7062	25.159	24.9111	24.2129	24.0665	25.417	24.4347	By MS/MS	By MS/MS	By MS/MS	By MS/MS	By MS/MS	By MS/MS	By MS/MS	By MS/MS	4	5	5	6	3	6	7	6	0.125309	0.111742	0.065419	No
nstp-4	O16658	23.8528	23.9897	24.2968	24.0035	24.0162	23.8162	23.9891	23.9025	By MS/MS	By MS/MS	By MS/MS	By MS/MS	By MS/MS	By MS/MS	By MS/MS	By MS/MS	2	2	2	2	2	2	2	2	0.10467	0.453029	0.0652622	No
mel-28	Q18508	21.8304	22.1897	21.8667	21.5983	21.9921	21.5054	21.7912	21.7664	By matching	By MS/MS	By matching	By matching	By matching	By matching	By MS/MS	By MS/MS	3	4	4	2	4	4	3	3	0.107511	0.283954	0.0648678	No
csn-2	O01422	23.2269	23.586	23.6216	23.7898	23.6743	23.2303	23.5037	23.3877	By MS/MS	By MS/MS	By MS/MS	By MS/MS	By MS/MS	By MS/MS	By MS/MS	By MS/MS	10	12	11	11	8	9	12	12	0.10706	0.296831	0.0648465	No
ugt-21;ugt-21	Q18361;A0A061AKV1	21.3328	21.8514	21.6059	21.7718	21.7427	21.2888	21.6029	21.5007	By MS/MS	By MS/MS	By MS/MS	By MS/MS	By MS/MS	By MS/MS	By MS/MS	By MS/MS	3	3	3	3	3	3	3	3	0.106721	0.299865	0.0647101	No
mrpl-34	O02220	21.8612	22.1983	22.416	22.6243	21.9367	21.9359	22.3799	22.4052	By matching	By MS/MS	By matching	By MS/MS	By MS/MS	By MS/MS	By MS/MS	By MS/MS	2	2	2	3	2	2	2	2	0.110505	0.209675	0.0646357	No
acl-1	Q93841	22.6174	22.7947	23.1519	22.6082	22.6413	22.4476	22.8658	22.7903	By MS/MS	By MS/MS	By MS/MS	By MS/MS	By matching	By MS/MS	By MS/MS	By MS/MS	3	3	3	2	1	3	3	3	0.106801	0.282555	0.0644543	No
myo-3;myo-6	P12844;O62244	26.3499	26.3835	26.6054	26.5419	26.538	26.2469	26.6035	26.0707	By MS/MS	By MS/MS	By MS/MS	By MS/MS	By MS/MS	By MS/MS	By MS/MS	By MS/MS	104	106	104	105	101	100	108	104	0.10539	0.320671	0.0642902	No
got-2.1	O01804	23.2548	23.5586	23.6539	23.7842	23.7207	23.5176	23.5912	22.9866	By MS/MS	By MS/MS	By MS/MS	By MS/MS	By MS/MS	By matching	By MS/MS	By MS/MS	4	3	3	2	3	2	4	3	0.108858	0.221774	0.0641559	No
mrpl-38	Q9BL86	21.8462	22.3058	22.2889	22.4698	22.3038	22.162	21.9651	22.0584	By matching	By MS/MS	By matching	By matching	By matching	By matching	By MS/MS	By MS/MS	1	1	1	2	2	2	2	1	0.105366	0.288926	0.0637807	No
inx-12	O01634	22.7191	22.8507	23.3445	22.6626	22.9678	22.5829	23.2824	22.295	By MS/MS	By MS/MS	By MS/MS	By MS/MS	By MS/MS	By MS/MS	By MS/MS	By MS/MS	2	3	3	2	3	3	2	2	0.112216	0.162347	0.063533	No
rps-10	O01869	26.5455	26.6749	27.2727	27.2725	27.0579	26.6311	27.1393	26.4967	By MS/MS	By MS/MS	By MS/MS	By MS/MS	By MS/MS	By MS/MS	By MS/MS	By MS/MS	5	4	5	4	3	4	5	5	0.110164	0.171369	0.0629788	No
eat-3	Q18965	23.0479	23.4329	23.4936	23.7452	23.3644	23.1537	23.5262	23.257	By MS/MS	By MS/MS	By MS/MS	By MS/MS	By MS/MS	By MS/MS	By MS/MS	By MS/MS	10	11	9	12	13	10	12	10	0.104559	0.260495	0.0628103	No
R08B4.3	Q9XVW5	23.6711	23.4758	23.9146	23.7155	23.8451	23.3333	23.9714	23.2004	By MS/MS	By MS/MS	By MS/MS	By MS/MS	By MS/MS	By MS/MS	By MS/MS	By MS/MS	1	1	1	1	2	1	1	1	0.106688	0.201781	0.0624178	No
syf-1	P91175	22.7375	22.9555	22.9597	23.1595	22.8841	22.5532	23.142	22.8243	By MS/MS	By MS/MS	By MS/MS	By MS/MS	By MS/MS	By MS/MS	By MS/MS	By MS/MS	5	5	5	6	5	6	6	5	0.10215	0.286512	0.0619688	No
rpl-4	O02056	24.4072	22.5432	25.2759	23.8101	23.3593	22.6465	24.9457	24.5205	By MS/MS	By MS/MS	By MS/MS	By MS/MS	By MS/MS	By MS/MS	By MS/MS	By MS/MS	13	8	14	10	9	8	13	13	0.141101	0.0643407	0.0619021	No
sftb-2	O16997	22.4211	22.1731	22.282	21.8047	22.8544	21.8714	21.9416	21.5681	By MS/MS	By MS/MS	By MS/MS	By MS/MS	By matching	By matching	By MS/MS	By MS/MS	2	2	2	2	1	2	2	2	0.111373	0.137104	0.0616313	No
rpl-12;rpl-12	P61866;P61866-2	27.3965	27.6259	28.1195	27.9141	27.7445	27.3225	28.0706	27.4959	By MS/MS	By MS/MS	By MS/MS	By MS/MS	By MS/MS	By MS/MS	By MS/MS	By MS/MS	8	8	8	8	8	8	8	8	0.10558	0.181397	0.0611266	No
rpl-14	Q9XVE9	23.0322	20.9869	25.4978	22.4886	23.5645	18.945	24.2337	24.5081	By MS/MS	By matching	By MS/MS	By matching	By matching		By MS/MS	By MS/MS	3	1	3	2	1	0	3	3	0.188524	0.0407608	0.0606859	No
cni-1	Q22361	24.6894	24.7721	24.8687	24.7468	25.1147	24.6975	24.676	24.178	By MS/MS	By MS/MS	By MS/MS	By MS/MS	By MS/MS	By MS/MS	By MS/MS	By MS/MS	3	3	3	3	3	3	3	3	0.102737	0.209306	0.0606042	No
mua-6	O02365	24.1728	24.1596	24.5835	23.982	24.3265	23.8706	24.4943	23.7912	By MS/MS	By MS/MS	By MS/MS	By MS/MS	By MS/MS	By MS/MS	By MS/MS	By MS/MS	13	12	13	12	12	12	14	13	0.10385	0.191035	0.0606028	No
plin-1;plin-1;plin-1	A8WHP8-3;A8WHP8-2;A8WHP8	26.1528	26.8487	26.6136	26.9279	26.4341	26.3449	26.8306	26.5224	By MS/MS	By MS/MS	By MS/MS	By MS/MS	By MS/MS	By MS/MS	By MS/MS	By MS/MS	23	23	24	24	23	24	24	23	0.10276	0.199268	0.0603138	No
dhc-1;dhc-1	Q19020;A0A163VTS9	24.4035	24.9875	24.9297	25.0548	24.8059	24.6109	24.8993	24.6603	By MS/MS	By MS/MS	By MS/MS	By MS/MS	By MS/MS	By MS/MS	By MS/MS	By MS/MS	83	91	84	83	70	78	85	90	0.0997949	0.249491	0.0600066	No
tag-353	Q93559	21.8231	22.3826	22.477	22.5921	22.1815	22.2232	22.4722	21.9911	By matching	By MS/MS	By MS/MS	By MS/MS	By matching	By MS/MS	By MS/MS	By MS/MS	1	1	1	1	1	1	1	1	0.101702	0.204396	0.0599208	No
cct-1	P41988	26.9016	27.1571	27.2002	27.3173	27.267	26.9541	27.2338	26.7269	By MS/MS	By MS/MS	By MS/MS	By MS/MS	By MS/MS	By MS/MS	By MS/MS	By MS/MS	26	24	24	25	23	25	27	24	0.0986412	0.262181	0.0596195	No
gale-1;gale-1	Q564Q1-2;Q564Q1	23.9512	24.4261	24.1963	24.4634	24.1464	24.0674	24.2602	24.1754	By MS/MS	By MS/MS	By MS/MS	By MS/MS	By MS/MS	By MS/MS	By MS/MS	By MS/MS	6	6	7	6	7	7	7	7	0.0968742	0.330067	0.0596161	No
ant-1.1;NA	O45865;REV__Q8X7Z6	30.3411	30.5113	30.6538	30.559	30.5033	30.0347	30.7231	30.4092	By MS/MS	By MS/MS	By MS/MS	By MS/MS	By MS/MS	By MS/MS	By MS/MS	By MS/MS	25	24	24	25	24	23	24	24	0.0987503	0.256081	0.0595666	No
pqn-59	O61708	22.1283	21.2887	21.3921	21.2615	21.6961	21.0799	21.5938	21.287	By MS/MS	By matching	By matching	By matching	By MS/MS	By matching	By matching	By matching	1	1	1	1	1	1	1	1	0.103449	0.159443	0.0591338	No
syx-5	Q20797	22.4597	22.5912	22.3552	22.906	22.3822	22.1599	22.6034	22.7707	By MS/MS	By MS/MS	By matching	By MS/MS	By matching	By MS/MS	By MS/MS	By MS/MS	4	4	2	4	4	4	4	4	0.0990107	0.222163	0.0589805	No
mfsd-6	Q95Y88	20.4084	21.5226	20.5452	20.4035	21.2278	20.539	20.3893	20.2899	By matching	By MS/MS	By matching	By matching	By matching	By matching	By matching	By matching	1	1	1	1	1	1	1	1	0.108462	0.117821	0.0588582	No
F32A11.1;W09H1.3	O62198;O45901	23.8695	24.5545	24.834	24.5325	24.2623	24.1774	24.5718	24.375	By MS/MS	By MS/MS	By MS/MS	By MS/MS	By MS/MS	By MS/MS	By MS/MS	By MS/MS	8	10	8	9	9	10	9	9	0.100998	0.177414	0.0586638	No
cars-1;cars-1;cars-1;cars-1	A0A061ACL3;A0A8S4QD27;Q965I6;O76618	23.5499	23.1414	23.6733	23.825	23.6173	23.7518	23.8461	22.5444	By MS/MS	By MS/MS	By MS/MS	By MS/MS	By MS/MS	By MS/MS	By MS/MS	By matching	6	6	5	6	7	7	7	6	0.107475	0.119298	0.0585426	No
maph-1.1;maph-1.1;maph-1.1;maph-1.1	P91859-2;P91859-4;P91859-3;P91859	23.4218	23.1519	23.321	23.4323	23.1949	23.4261	23.5016	22.8185	By MS/MS	By MS/MS	By MS/MS	By MS/MS	By MS/MS	By MS/MS	By MS/MS	By MS/MS	3	1	3	3	2	4	3	4	0.0964726	0.233756	0.0578833	No
gfat-2	Q19699	24.7711	25.1829	25.188	25.3985	25.1406	24.873	25.1328	25.0149	By MS/MS	By MS/MS	By MS/MS	By MS/MS	By MS/MS	By MS/MS	By MS/MS	By MS/MS	13	13	12	11	11	13	13	14	0.0947753	0.268348	0.0575948	No
unc-43;unc-43;unc-43;unc-43;unc-43;unc-43;unc-43;unc-43;unc-43;unc-43;unc-43;unc-43;unc-43;unc-43;unc-43;unc-43;unc-43	O62305-7;O62305-8;O62305-6;O62305;G5EDZ5;O62305-11;O62305-10;O62305-9;O62305-5;O62305-4;O62305-13;O62305-12;O62305-2;O62305-15;O62305-3;F5GUA8;F5GUA9	21.1128	21.9225	22.057	21.7874	21.6007	21.55	21.8755	21.4566	By MS/MS	By MS/MS	By matching	By matching	By MS/MS	By matching	By MS/MS	By matching	1	2	1	1	1	1	2	1	0.0991944	0.168115	0.0573967	No
fzo-1	Q23424	23.3322	23.4445	23.6733	23.4116	23.5369	23.3168	23.3635	23.2798	By MS/MS	By MS/MS	By MS/MS	By MS/MS	By MS/MS	By MS/MS	By MS/MS	By MS/MS	8	8	6	7	7	7	8	7	0.0911605	0.439805	0.0572375	No
snb-1	O02495	25.0115	25.5797	25.3985	25.3455	25.727	24.8665	25.2888	25.0623	By MS/MS	By MS/MS	By MS/MS	By MS/MS	By MS/MS	By MS/MS	By MS/MS	By MS/MS	7	6	6	7	5	7	6	7	0.0976506	0.17244	0.0567832	No
nra-4;nra-4;sos-1;sos-1	H2KYE0-2;H2KYE0;Q9N5D3;A0A486WXD9	25.0367	25.4563	25.6387	25.5221	25.2826	25.1232	25.5161	25.3604	By MS/MS	By MS/MS	By MS/MS	By MS/MS	By MS/MS	By MS/MS	By MS/MS	By MS/MS	35	34	36	35	33	34	35	32	0.0928739	0.24428	0.0561335	No
plk-2	Q9N2L7	19.5828	19.3396	20.2573	19.9738	20.0595	18.8614	20.0362	19.7878	By matching	By MS/MS		By MS/MS			By MS/MS	By MS/MS	1	1	0	1	0	0	1	1	0.102155	0.108587	0.0552892	No
gop-3	P46576	23.6401	24.0287	24.1078	24.0616	23.8843	23.7684	24.1056	23.7179	By MS/MS	By MS/MS	By MS/MS	By MS/MS	By MS/MS	By MS/MS	By MS/MS	By MS/MS	5	8	6	8	8	8	8	7	0.0905004	0.270703	0.0552519	No
mca-2	Q9TYP9	23.7701	24.2361	24.2466	24.1843	24.2003	23.9282	24.2485	23.6931	By MS/MS	By MS/MS	By MS/MS	By MS/MS	By MS/MS	By MS/MS	By MS/MS	By MS/MS	13	14	12	15	13	12	14	12	0.0917587	0.212443	0.0548753	No
rps-14	P48150	26.5738	27.29	27.7747	27.7446	27.5406	26.7984	27.6127	27.0278	By MS/MS	By MS/MS	By MS/MS	By MS/MS	By MS/MS	By MS/MS	By MS/MS	By MS/MS	9	9	9	9	8	8	9	9	0.100906	0.108742	0.0547521	No
rpl-7A	Q966C6	22.8179	21.5037	24.1075	22.5353	22.3164	21.3054	23.1875	23.6654	By MS/MS	By MS/MS	By MS/MS	By MS/MS	By matching	By MS/MS	By MS/MS	By MS/MS	6	3	6	5	3	4	5	7	0.122391	0.0579423	0.0544884	No
imb-1	Q9BIB8	23.4086	24.1335	24.0842	24.0879	23.9497	23.6291	24.0222	23.7461	By MS/MS	By MS/MS	By MS/MS	By MS/MS	By MS/MS	By MS/MS	By MS/MS	By MS/MS	12	13	13	15	13	14	14	15	0.0918038	0.18319	0.0541332	No
hsp-60;hsp-60;hsp-60	P50140;G8JYF5;V6CLG8	26.6827	26.7727	27.0102	27.0804	27.1024	26.7911	26.9512	26.3367	By MS/MS	By MS/MS	By MS/MS	By MS/MS	By MS/MS	By MS/MS	By MS/MS	By MS/MS	30	30	31	29	30	29	31	30	0.0911605	0.187395	0.0539189	No
ketn-1;ketn-1;ketn-1;ketn-1;ketn-1;ketn-1;ketn-1;ketn-1;ketn-1;ketn-1;ketn-1	V6CLP5-4;V6CLP5-3;V6CLP5-2;V6CLP5-9;V6CLP5-8;V6CLP5-6;V6CLP5-5;V6CLP5-7;V6CLP5;V6CLP5-10;V6CLP5-11	24.3035	24.5737	24.6029	24.6499	24.5618	24.4563	24.767	23.9818	By MS/MS	By MS/MS	By MS/MS	By MS/MS	By MS/MS	By MS/MS	By MS/MS	By MS/MS	70	73	73	71	66	69	73	65	0.0907394	0.194608	0.0538939	No
mogs-1;mogs-1;mogs-1	Q19426-2;Q19426-3;Q19426	23.5145	23.6673	23.7307	23.7707	23.5712	23.4777	23.7819	23.5124	By MS/MS	By MS/MS	By MS/MS	By MS/MS	By MS/MS	By MS/MS	By MS/MS	By MS/MS	6	7	8	8	8	9	9	9	0.0849892	0.427759	0.0535063	No
ubxn-3;ubxn-3;ubxn-3;ubxn-3;ubxn-3	H2L056-4;H2L056-3;H2L056-5;H2L056-2;H2L056	21.0268	21.285	21.5675	21.3557	20.1363	21.9056	21.5786	21.211	By matching	By matching	By matching	By MS/MS		By MS/MS	By MS/MS	By matching	1	1	1	2	0	1	2	1	0.100842	0.0918066	0.0530698	No
sec-61.a;sec-61.a	O18239;G3MU88	28.0173	28.4416	28.4584	28.4892	28.4593	28.0534	28.418	28.1255	By MS/MS	By MS/MS	By MS/MS	By MS/MS	By MS/MS	By MS/MS	By MS/MS	By MS/MS	13	14	12	13	12	14	14	15	0.087558	0.233275	0.053016	No
T10D4.6	H2L0L1	18.9423	24.5564	25.3602	24.8678	24.5661	24.4153	24.413	19.609	By MS/MS	By MS/MS	By MS/MS	By MS/MS	By MS/MS	By MS/MS	By MS/MS	By MS/MS	1	1	1	1	1	1	1	1	0.180846	0.0321913	0.0526576	No
rab-7	Q23146	24.7139	24.988	25.2604	25.2216	25.2232	24.785	24.9015	24.9265	By MS/MS	By MS/MS	By MS/MS	By MS/MS	By MS/MS	By MS/MS	By MS/MS	By MS/MS	10	12	11	10	10	10	11	11	0.0869451	0.222429	0.0524789	No
sptl-1;sptl-1	P91079;A0A0K3ARH7	25.2969	25.7342	25.7559	25.7981	25.5164	25.5077	25.6882	25.5319	By MS/MS	By MS/MS	By MS/MS	By MS/MS	By MS/MS	By MS/MS	By MS/MS	By MS/MS	17	15	15	16	16	14	17	17	0.0852094	0.283945	0.0524447	No
sfxn-1.5	Q22161	23.3902	23.6042	23.9576	23.6017	23.397	23.3792	23.8537	23.5808	By MS/MS	By MS/MS	By MS/MS	By MS/MS	By MS/MS	By MS/MS	By MS/MS	By MS/MS	6	6	6	6	4	4	6	6	0.0857703	0.212011	0.0516321	No
rpl-6	P47991	21.8594	21.5482	23.8445	21.6632	22.017	21.0133	22.251	23.1831	By MS/MS	By MS/MS	By MS/MS	By MS/MS	By MS/MS	By matching	By MS/MS	By MS/MS	3	3	3	1	2	2	3	4	0.112758	0.0566776	0.0512083	No
R05D7.1	Q9XVK8	23.4117	23.3343	23.9166	23.1928	24.1557	23.2186	23.145	22.9659	By MS/MS	By MS/MS	By MS/MS	By MS/MS	By matching	By matching	By matching	By matching	2	2	1	2	2	2	2	1	0.0925448	0.11055	0.0511338	No
sqv-4	Q19905	24.3353	24.4695	24.6126	24.6288	24.4016	24.3409	24.7692	24.2005	By MS/MS	By MS/MS	By MS/MS	By MS/MS	By MS/MS	By MS/MS	By MS/MS	By MS/MS	13	12	13	14	11	14	14	13	0.0835016	0.243242	0.0509333	No
acdh-10	Q22347	25.3432	25.5951	25.6572	25.6217	25.4311	25.3526	25.7326	25.3736	By MS/MS	By MS/MS	By MS/MS	By MS/MS	By MS/MS	By MS/MS	By MS/MS	By MS/MS	8	7	8	8	7	8	8	8	0.081835	0.302441	0.0507158	No
mop-25.1;mop-25.1;mop-25.2	Q21643;Q7Z2A5;O18211	21.5937	22.3441	21.9398	22.0088	22.3642	21.7378	21.8854	21.5504	By matching	By MS/MS	By matching	By matching	By matching	By matching	By matching	By MS/MS	1	1	1	1	1	1	1	2	0.0870898	0.142335	0.050276	No
npp-25;npp-25;npp-25;npp-25	Q9XWV0;A0A1N7SYQ5;A0A1N7SYS5;A0A1N7SYR4	25.2712	25.4124	25.6048	25.6255	25.6186	25.1818	25.5026	25.2831	By MS/MS	By MS/MS	By MS/MS	By MS/MS	By MS/MS	By MS/MS	By MS/MS	By MS/MS	7	8	8	8	7	7	7	7	0.081947	0.257094	0.0502582	No
rpl-31	Q9U332	26.0298	26.7491	27.1553	27.1158	26.9207	26.2743	27.1141	26.3728	By MS/MS	By MS/MS	By MS/MS	By MS/MS	By MS/MS	By MS/MS	By MS/MS	By MS/MS	2	2	2	2	2	2	2	2	0.0920281	0.101927	0.0502391	No
art-1	Q9N5Y2	28.227	28.3569	28.7624	28.2117	28.6859	28.0433	28.3502	28.1424	By MS/MS	By MS/MS	By MS/MS	By MS/MS	By MS/MS	By MS/MS	By MS/MS	By MS/MS	11	11	10	11	9	10	11	11	0.0840776	0.170017	0.0497048	No
tba-1;tba-1	O18688;H2L2E8	26.9325	27.3003	27.2181	27.3706	27.0621	26.9788	27.369	27.0887	By MS/MS	By MS/MS	By MS/MS	By MS/MS	By MS/MS	By MS/MS	By MS/MS	By MS/MS	3	3	3	3	3	3	3	3	0.0807296	0.25806	0.049583	No
smc-3;smc-3;smc-3	B2FDA8;B2FDA8-2;B2FDA8-3	22.8962	23.2975	23.4539	23.4382	23.4159	23.0137	23.2743	23.0593	By MS/MS	By MS/MS	By MS/MS	By MS/MS	By MS/MS	By MS/MS	By MS/MS	By MS/MS	12	9	11	10	7	6	10	9	0.0806386	0.198482	0.0485644	No
lmn-1	Q21443	24.398	24.4499	24.8635	24.5793	24.817	24.3865	24.5983	24.1684	By MS/MS	By MS/MS	By MS/MS	By MS/MS	By MS/MS	By MS/MS	By MS/MS	By MS/MS	18	16	16	19	17	18	20	18	0.0801252	0.179642	0.0478668	No
C05D9.3;C05D9.3	Q9GYK2;A0A4V0IN84	23.7306	24.1561	24.171	24.4413	24.2509	23.851	24.25	23.8244	By MS/MS	By MS/MS	By MS/MS	By MS/MS	By MS/MS	By MS/MS	By MS/MS	By MS/MS	5	5	5	5	4	5	5	5	0.0806591	0.16449	0.0477505	No
rpn-7	Q20585	24.81	24.8445	25.0961	25.0333	24.9046	24.7319	25.0562	24.7889	By MS/MS	By MS/MS	By MS/MS	By MS/MS	By MS/MS	By MS/MS	By MS/MS	By MS/MS	15	18	17	17	15	17	17	16	0.0755686	0.319428	0.0472246	No
miga-1	Q21096	22.1966	23.1386	22.9984	23.065	22.9819	22.4029	23.2338	22.4401	By MS/MS	By MS/MS	By MS/MS	By MS/MS	By matching	By MS/MS	By MS/MS	By MS/MS	2	1	2	2	1	2	2	2	0.0849825	0.104208	0.0472055	No
ced-10;ced-10	Q03206;Q03206-2	23.555	23.5877	23.7695	23.5534	23.3779	23.4911	23.7651	23.5304	By MS/MS	By MS/MS	By MS/MS	By MS/MS	By MS/MS	By MS/MS	By MS/MS	By MS/MS	4	4	3	3	4	4	4	4	0.0752472	0.332935	0.0471365	No
mlc-3;mlc-3	P53014;G8JY79	25.3018	25.3224	25.9106	25.6547	25.964	25.224	25.4633	25.2177	By MS/MS	By MS/MS	By MS/MS	By MS/MS	By MS/MS	By MS/MS	By MS/MS	By MS/MS	16	14	16	15	14	14	15	15	0.0800954	0.132455	0.0463574	No
F56C9.10;F56C9.10;F56C9.10;F56C9.10	H2KY88;Q8MQ22;A0A486WX46;A0A486WY26	21.9912	22.8429	22.6546	22.1032	22.4921	22.1832	22.7598	21.8281	By MS/MS	By MS/MS	By MS/MS	By MS/MS	By matching	By matching	By MS/MS	By matching	2	3	3	3	3	3	4	3	0.0821726	0.104871	0.0459408	No
idhb-1	Q93353	25.0809	25.1634	25.3704	25.4392	25.6061	24.9714	25.2236	24.9454	By MS/MS	By MS/MS	By MS/MS	By MS/MS	By MS/MS	By MS/MS	By MS/MS	By MS/MS	12	12	12	12	12	12	12	12	0.0768172	0.170013	0.045861	No
ufd-2;ufd-2;ufd-2	Q09349-4;Q09349-3;Q09349	22.2092	22.628	22.193	21.9481	22.0297	22.4677	22.5114	21.6537	By MS/MS	By MS/MS	By MS/MS	By matching	By MS/MS	By MS/MS	By MS/MS	By matching	5	5	5	3	4	4	5	5	0.0789554	0.119324	0.0452033	No
eef-1B.2;eef-1B.2	Q9U2H9;Q9U2H9-2	24.8936	24.6265	25.4904	25.5066	25.4298	25.0748	25.0437	24.6561	By MS/MS	By MS/MS	By MS/MS	By MS/MS	By MS/MS	By MS/MS	By MS/MS	By MS/MS	9	9	10	8	7	8	9	9	0.0781938	0.106442	0.0441527	No
npp-2	Q22078	22.403	22.7101	23.1292	22.6099	22.8911	22.3947	22.906	22.3604	By MS/MS	By MS/MS	By MS/MS	By MS/MS	By MS/MS	By MS/MS	By MS/MS	By MS/MS	4	4	4	4	3	4	4	4	0.0750129	0.131641	0.0437518	No
atad-3	Q20748	26.7827	27.1385	27.0976	27.1363	27.1331	26.8507	26.948	26.943	By MS/MS	By MS/MS	By MS/MS	By MS/MS	By MS/MS	By MS/MS	By MS/MS	By MS/MS	25	24	26	25	23	25	27	27	0.0700542	0.278383	0.0436668	No
T12B3.3;Y40C5A.4	Q9UAW8;W6RTL8	24.5983	24.7137	24.916	25.0668	25.2117	24.6416	24.5891	24.5578	By MS/MS	By MS/MS	By MS/MS	By MS/MS	By MS/MS	By MS/MS	By MS/MS	By MS/MS	13	11	11	11	10	10	13	12	0.073627	0.150606	0.0436514	No
K11H12.7	P91372	23.538	23.7664	23.4177	23.8423	23.3898	23.1781	24.035	23.6666	By MS/MS	By MS/MS	By MS/MS	By MS/MS	By MS/MS	By MS/MS	By MS/MS	By MS/MS	2	2	2	2	2	2	2	2	0.073759	0.132416	0.0431386	No
dld-1;dld-1	O17953;O17953-2	24.2869	24.4994	24.766	24.9351	24.5669	24.5531	24.6358	24.4475	By MS/MS	By MS/MS	By MS/MS	By MS/MS	By MS/MS	By MS/MS	By MS/MS	By MS/MS	8	9	9	9	8	9	9	8	0.071028	0.187658	0.0430891	No
lpd-9;lpd-9	Q22641;D5MCR9	24.4906	24.755	24.5639	24.736	24.4862	24.5721	24.8281	24.3829	By MS/MS	By MS/MS	By MS/MS	By MS/MS	By MS/MS	By MS/MS	By MS/MS	By MS/MS	5	5	5	4	4	4	5	5	0.069065	0.243639	0.0427604	No
nog-1	O44411	22.7173	23.3121	23.3621	23.5103	22.8754	22.9864	23.6169	23.1271	By MS/MS	By MS/MS	By MS/MS	By MS/MS	By MS/MS	By MS/MS	By MS/MS	By MS/MS	10	10	10	10	8	9	11	10	0.0740145	0.114982	0.0425584	No
icd-2	Q86S66	25.6302	25.0588	25.7103	25.5984	25.9268	25.332	25.3638	25.0802	By MS/MS	By MS/MS	By MS/MS	By MS/MS	By MS/MS	By MS/MS	By MS/MS	By MS/MS	5	5	5	5	5	5	5	5	0.0736889	0.118042	0.0425338	No
sti-1	O16259	22.7498	19.3397	22.1959	19.2977	22.3623	21.6193	19.765	19.3902	By MS/MS		By matching		By matching	By matching			1	0	1	0	1	1	0	0	0.111614	0.0330309	0.0418891	No
let-92;pph-4.1	G5EGK8;Q9XW79	23.5695	23.7946	23.4624	24.0847	23.5148	23.5596	23.8729	23.686	By MS/MS	By MS/MS	By MS/MS	By MS/MS	By MS/MS	By MS/MS	By MS/MS	By MS/MS	5	5	5	4	5	4	5	4	0.0694862	0.168812	0.041877	No
prdh-1;prdh-1	O45228;O45228-2	23.5121	24.0677	23.8647	24.2252	23.9517	23.7026	24.0445	23.69	By MS/MS	By MS/MS	By MS/MS	By MS/MS	By MS/MS	By MS/MS	By MS/MS	By MS/MS	14	14	16	15	10	14	14	13	0.0702266	0.15077	0.0418536	No
Y34D9A.7;Y34D9A.7	V6CM00;Q9N457	20.4081	20.9791	20.8046	21.208	21.2274	20.8716	20.5381	20.4731	By matching	By matching	By matching	By MS/MS	By matching	By matching	By matching	By matching	1	1	1	1	1	1	1	1	0.0723787	0.110668	0.0415468	No
emb-8	Q09590	24.8928	25.2081	25.2249	25.2489	25.1195	25.0064	25.2408	24.9422	By MS/MS	By MS/MS	By MS/MS	By MS/MS	By MS/MS	By MS/MS	By MS/MS	By MS/MS	24	25	23	24	24	23	24	24	0.0664733	0.254851	0.0413734	No
vha-12;spe-5	Q19626;Q9N5A0	26.5279	26.4712	26.7075	26.846	26.796	26.5219	26.8365	26.12	By MS/MS	By MS/MS	By MS/MS	By MS/MS	By MS/MS	By MS/MS	By MS/MS	By MS/MS	15	14	15	15	14	17	16	14	0.0695632	0.141941	0.0412604	No
cdk-1;cdk-5;pct-1;pct-1;mapk-15;mapk-15;cdk-14;cdk-14;cdk-14	P34556;G5ECH7;Q8I7M8-2;Q8I7M8;Q11179-3;Q11179;Q65CM2;H2L0S7;H2L0S6	24.3088	24.5666	24.708	24.4413	24.5824	24.1754	24.5711	24.4279	By MS/MS	By MS/MS	By MS/MS	By MS/MS	By MS/MS	By MS/MS	By MS/MS	By MS/MS	11	10	10	9	9	10	11	10	0.0669718	0.20882	0.0411497	No
rpt-2	O16368	25.5955	25.9991	25.86	25.8668	25.7769	25.5987	25.9297	25.7522	By MS/MS	By MS/MS	By MS/MS	By MS/MS	By MS/MS	By MS/MS	By MS/MS	By MS/MS	21	21	19	21	22	22	22	21	0.0659921	0.248045	0.0410305	No
xpo-2;xpo-2	Q965V4;V6CKP0	24.2472	24.7112	24.6368	24.7755	24.467	24.378	24.6781	24.5799	By MS/MS	By MS/MS	By MS/MS	By MS/MS	By MS/MS	By MS/MS	By MS/MS	By MS/MS	19	20	19	20	17	18	18	20	0.0669586	0.194709	0.0409415	No
idhg-2	Q95YD8	24.7201	25.004	24.8546	25.075	25.0474	24.5013	25.1159	24.7178	By MS/MS	By MS/MS	By MS/MS	By MS/MS	By MS/MS	By MS/MS	By MS/MS	By MS/MS	8	9	8	8	8	7	6	7	0.067817	0.158605	0.040749	No
F56F11.4;F56F11.4	Q9TZ65;Q8MXF1	25.5595	26.0732	25.9618	26.053	25.9124	25.7023	25.9613	25.8105	By MS/MS	By MS/MS	By MS/MS	By MS/MS	By MS/MS	By MS/MS	By MS/MS	By MS/MS	17	18	19	18	18	17	17	17	0.0652582	0.193118	0.0399627	No
sca-1	Q9XU13	33.3003	33.3509	33.7462	33.5071	33.6068	33.2162	33.4201	33.4039	By MS/MS	By MS/MS	By MS/MS	By MS/MS	By MS/MS	By MS/MS	By MS/MS	By MS/MS	78	78	76	79	80	82	77	78	0.0644011	0.198581	0.0395564	No
rpl-17;rpl-17	Q9BL19;Q9BL19-2	26.1568	26.7209	27.1492	27.2066	26.7532	26.4282	27.0761	26.6987	By MS/MS	By MS/MS	By MS/MS	By MS/MS	By MS/MS	By MS/MS	By MS/MS	By MS/MS	10	9	10	10	8	11	11	11	0.0693171	0.0912121	0.039014	No
raga-1	Q22743	23.0495	23.3303	23.4024	23.688	23.2857	23.1802	23.3622	23.3898	By MS/MS	By MS/MS	By MS/MS	By MS/MS	By MS/MS	By MS/MS	By MS/MS	By MS/MS	4	5	5	5	5	4	3	3	0.0630535	0.176059	0.0384636	No
erv-46	Q93878	21.8656	21.6932	21.7772	21.9289	21.7322	21.726	22.0152	21.5443	By MS/MS	By MS/MS	By MS/MS	By MS/MS	By MS/MS	By MS/MS	By MS/MS	By MS/MS	2	2	1	2	2	1	2	2	0.0618063	0.225779	0.0383887	No
T26C12.1	O61856	24.7685	25.1987	25.1922	25.2013	25.3112	24.8192	25.0684	24.9092	By MS/MS	By MS/MS	By MS/MS	By MS/MS	By MS/MS	By MS/MS	By MS/MS	By MS/MS	15	15	14	14	12	16	15	13	0.0632094	0.159781	0.0382599	No
rpn-12	Q23449	23.8475	24.1819	24.3179	24.2554	24.0068	23.8749	24.2763	24.1945	By MS/MS	By MS/MS	By MS/MS	By MS/MS	By MS/MS	By MS/MS	By MS/MS	By MS/MS	8	10	9	10	10	10	9	10	0.0625299	0.175354	0.0381598	No
W08F4.3	O02109	24.1994	24.7299	24.744	24.929	24.7662	24.2729	24.8068	24.4968	By MS/MS	By MS/MS	By MS/MS	By MS/MS	By MS/MS	By MS/MS	By MS/MS	By MS/MS	5	5	6	6	5	5	5	6	0.0648932	0.120674	0.038157	No
eif-2bdelta;eif-2bdelta	G5EG28;G5EFF9	22.5701	22.8107	22.8018	23.0513	22.755	22.6476	23.0924	22.4868	By MS/MS	By MS/MS	By MS/MS	By MS/MS	By MS/MS	By MS/MS	By MS/MS	By MS/MS	3	3	3	3	3	3	3	3	0.0630004	0.148839	0.0379191	No
nmy-1;nmy-1	A0A5E4LXR0;Q20641	24.6475	24.9477	24.9428	24.9817	24.8794	24.715	25.0558	24.6261	By MS/MS	By MS/MS	By MS/MS	By MS/MS	By MS/MS	By MS/MS	By MS/MS	By MS/MS	39	42	41	42	45	38	48	43	0.0608544	0.195466	0.0375018	No
ifb-2;ifb-2;ifb-2;F10C1.8	Q19286-2;Q19286;M1Z854;H2KYU8	23.4832	22.8563	22.5101	22.6935	23.4726	22.8626	22.5256	22.4105	By MS/MS	By MS/MS	By matching	By matching	By matching	By matching	By MS/MS	By MS/MS	6	5	2	4	3	4	4	3	0.0679748	0.0767003	0.0373779	No
mthf-1;mthf-1	Q17693;Q17693-2	24.2925	24.3074	24.4055	24.4903	24.5393	24.2412	24.4958	23.9783	By MS/MS	By MS/MS	By MS/MS	By MS/MS	By MS/MS	By MS/MS	By MS/MS	By MS/MS	6	7	7	7	6	6	8	7	0.0602698	0.169511	0.0368023	No
acdh-11;acdh-11	Q9XWZ2-2;Q9XWZ2	24.6529	25.0332	25.1878	25.0777	24.8572	24.8127	25.2051	24.8341	By MS/MS	By MS/MS	By MS/MS	By MS/MS	By MS/MS	By MS/MS	By MS/MS	By MS/MS	16	13	14	15	11	16	16	16	0.0606044	0.156014	0.0367534	No
ech-5	O45106	23.2091	23.6425	23.7513	23.7719	23.7892	23.1136	23.6539	23.5694	By MS/MS	By MS/MS	By MS/MS	By MS/MS	By MS/MS	By MS/MS	By MS/MS	By MS/MS	5	5	5	5	5	5	6	5	0.0621826	0.117688	0.0366489	No
kcc-1;kcc-1;kcc-1;kcc-1;kcc-1	S6FWN4;S6F510;S6FCX2;N1NVB5;N1NV09	23.6742	24.1038	24.0917	24.1386	24.071	23.8207	24.1034	23.7731	By MS/MS	By MS/MS	By MS/MS	By MS/MS	By MS/MS	By MS/MS	By MS/MS	By MS/MS	13	12	13	11	13	14	14	12	0.0600488	0.167538	0.0366469	No
F57C2.5;F57C2.5;F57C2.5	O62265;U4PAQ6;A0A0K3ARL4	23.8131	24.1957	24.111	24.3523	23.9082	23.8207	24.3659	24.1334	By MS/MS	By MS/MS	By MS/MS	By MS/MS	By MS/MS	By MS/MS	By MS/MS	By MS/MS	7	8	10	8	8	8	7	8	0.0609671	0.138469	0.0365812	No
tsn-1	Q19328	25.6356	25.9426	26.0262	26.2906	26.1296	25.9691	26.3218	25.2149	By MS/MS	By MS/MS	By MS/MS	By MS/MS	By MS/MS	By MS/MS	By MS/MS	By MS/MS	29	31	32	32	30	30	32	29	0.0649106	0.084744	0.0365213	No
ogt-1;ogt-1	O18158;Q2L6Y4	20.1821	19.8156	19.8092	19.4655	20.023	19.5815	19.5712	19.8529		By MS/MS		By matching	By MS/MS		By matching	By MS/MS	0	1	0	1	1	0	1	1	0.0609866	0.124727	0.0362353	No
klc-2;klc-2;klc-2	P46822;P46822-3;P46822-2	23.1056	23.507	23.5146	23.6752	23.4211	23.416	23.4737	23.2556	By MS/MS	By MS/MS	By MS/MS	By MS/MS	By MS/MS	By MS/MS	By MS/MS	By MS/MS	8	8	8	8	6	8	8	7	0.0589771	0.176202	0.0361778	No
copz-1	O17901	23.3896	23.6243	23.5086	23.0705	23.4813	22.934	23.5007	23.4369	By MS/MS	By MS/MS	By MS/MS	By MS/MS	By MS/MS	By MS/MS	By MS/MS	By MS/MS	1	1	1	1	1	1	1	1	0.0600287	0.124525	0.0357216	No
tmem-24;tmem-24;tmem-24;tmem-24	Q7Z1P8;Q8MPZ6;Q7Z1P9;H2KYE1	24.6148	24.5261	24.9196	24.5708	24.779	24.4587	24.29	24.8673	By MS/MS	By MS/MS	By MS/MS	By MS/MS	By MS/MS	By MS/MS	By MS/MS	By MS/MS	17	18	18	18	14	17	17	17	0.0590782	0.137951	0.0355464	No
rpl-25.2	Q20647	26.0982	26.481	26.9278	26.8717	26.5221	26.2158	26.9601	26.4323	By MS/MS	By MS/MS	By MS/MS	By MS/MS	By MS/MS	By MS/MS	By MS/MS	By MS/MS	6	6	6	6	5	6	6	6	0.0620747	0.0909785	0.0355037	No
rps-3	P48152	26.5705	26.8537	27.3312	27.3331	27.0071	26.8159	27.3942	26.6229	By MS/MS	By MS/MS	By MS/MS	By MS/MS	By MS/MS	By MS/MS	By MS/MS	By MS/MS	21	21	21	21	20	21	21	21	0.0621224	0.0904393	0.0354995	No
ucr-2.3	Q9TZ33	25.0624	25.3587	25.309	25.5866	25.2542	25.0447	25.441	25.3476	By MS/MS	By MS/MS	By MS/MS	By MS/MS	By MS/MS	By MS/MS	By MS/MS	By MS/MS	12	12	11	13	12	11	11	13	0.057272	0.160959	0.0349875	No
vha-15	Q22494	24.5822	24.6283	24.9179	24.7336	24.8711	24.5367	25.1483	24.0639	By MS/MS	By MS/MS	By MS/MS	By MS/MS	By MS/MS	By MS/MS	By MS/MS	By MS/MS	18	19	18	18	15	16	18	18	0.0605196	0.0898487	0.0346821	No
rps-6;rps-6	Q9NEN6;I2HAF9	21.9642	21.7572	24.0539	22.2377	22.3407	21.5079	23.7051	22.1558	By MS/MS	By matching	By MS/MS	By MS/MS	By MS/MS	By MS/MS	By MS/MS	By MS/MS	5	3	4	4	3	3	5	4	0.0758716	0.0375212	0.0344858	No
rab-8	G5EFC1	24.2531	24.7468	24.7058	24.9651	24.7153	24.3437	24.7277	24.6557	By MS/MS	By MS/MS	By MS/MS	By MS/MS	By MS/MS	By MS/MS	By MS/MS	By MS/MS	4	4	5	5	4	4	4	5	0.0571008	0.122157	0.0340971	No
glrx-3;glrx-3	Q6EZG4;H2KZJ5	21.8567	21.9546	22.3004	22.2994	22.1761	22.2393	22.3637	21.3943	By MS/MS	By MS/MS	By MS/MS	By MS/MS	By MS/MS	By MS/MS	By MS/MS	By MS/MS	3	4	4	4	3	3	4	3	0.0594726	0.0868696	0.0340165	No
paa-1	Q09543	25.6265	25.859	25.8627	25.945	25.8152	25.5103	26.0986	25.6454	By MS/MS	By MS/MS	By MS/MS	By MS/MS	By MS/MS	By MS/MS	By MS/MS	By MS/MS	18	18	17	18	16	19	21	18	0.0559179	0.147836	0.0340101	No
elo-6	Q20303	26.4123	26.7901	26.4427	26.5642	26.7805	26.0802	26.6145	26.5072	By MS/MS	By MS/MS	By MS/MS	By MS/MS	By MS/MS	By MS/MS	By MS/MS	By MS/MS	3	3	3	3	3	3	3	3	0.0567288	0.123107	0.0339225	No
haf-4;haf-4	Q9TZD9;V6CLE7	24.6178	25.0331	24.9251	25.107	25.03	24.7518	25.0451	24.633	By MS/MS	By MS/MS	By MS/MS	By MS/MS	By MS/MS	By MS/MS	By MS/MS	By MS/MS	14	14	13	14	14	16	14	13	0.055765	0.142325	0.0338234	No
egl-30;egl-30;egl-30;gpa-11;gpa-11	G5EGU1;Q8T3G5;X5LQ30;O76584;O76584-2	23.8093	24.1914	24.3104	24.4503	24.4987	23.8127	24.2871	23.936	By MS/MS	By MS/MS	By MS/MS	By MS/MS	By MS/MS	By MS/MS	By MS/MS	By MS/MS	8	7	8	9	7	6	7	7	0.0567085	0.0993119	0.0331749	No
zig-9	Q95Y79	22.0517	22.6564	22.3773	22.2337	22.2346	22.0092	22.5077	22.3481	By MS/MS	By MS/MS	By MS/MS	By MS/MS	By MS/MS	By MS/MS	By MS/MS	By MS/MS	3	2	2	2	3	2	2	2	0.0548691	0.124362	0.0329516	No
C18B2.3	Q18074	24.9308	25.1168	25.1594	25.3554	24.9531	25.0261	25.3716	24.9983	By MS/MS	By MS/MS	By MS/MS	By MS/MS	By MS/MS	By MS/MS	By MS/MS	By MS/MS	8	8	7	7	8	8	9	8	0.0533495	0.158064	0.0327376	No
tbb-1	O17921	26.5999	26.9167	26.7633	27.009	26.8397	26.6248	26.9122	26.7021	By MS/MS	By MS/MS	By MS/MS	By MS/MS	By MS/MS	By MS/MS	By MS/MS	By MS/MS	4	4	3	4	3	3	4	4	0.0525269	0.185486	0.0326079	No
csn-1	Q9GS00	22.4142	22.8366	23.005	23.0672	22.7093	22.8093	22.937	22.6518	By MS/MS	By MS/MS	By MS/MS	By MS/MS	By matching	By MS/MS	By MS/MS	By MS/MS	5	6	5	6	5	6	6	5	0.0539167	0.126442	0.0324825	No
iff-1;iff-1	P34563;G1K0V8	21.7919	21.3651	21.5004	23.1513	21.8372	21.8069	22.3911	21.5213	By MS/MS	By MS/MS	By MS/MS	By MS/MS	By matching	By MS/MS	By MS/MS	By MS/MS	2	2	2	2	1	2	2	2	0.0630351	0.0492817	0.0323577	No
suca-1	P53588	26.9487	27.1584	27.2695	27.3462	27.0975	26.9705	27.4097	27.0366	By MS/MS	By MS/MS	By MS/MS	By MS/MS	By MS/MS	By MS/MS	By MS/MS	By MS/MS	23	23	24	24	22	22	23	23	0.052128	0.153355	0.0319788	No
maph-1.2;maph-1.3	A9UJN7;Q18494	23.7985	24.2669	24.2778	24.3876	24.4417	23.8994	24.3566	23.8155	By MS/MS	By MS/MS	By MS/MS	By MS/MS	By MS/MS	By MS/MS	By MS/MS	By MS/MS	7	8	10	9	11	10	9	11	0.0544289	0.0969656	0.0319154	No
rab-35	Q9U2C3	21.2959	21.5865	21.8644	22.0612	21.7953	21.6437	21.7981	21.3598	By matching	By matching	By MS/MS	By MS/MS	By MS/MS	By MS/MS	By MS/MS	By matching	2	2	3	3	3	3	2	2	0.052801	0.0987351	0.0311328	No
cisd-1;cisd-1	Q5FC71;A7LPG5	25.9008	26.3116	26.0867	26.189	26.18	25.9286	26.2364	25.942	By MS/MS	By MS/MS	By MS/MS	By MS/MS	By MS/MS	By MS/MS	By MS/MS	By MS/MS	5	6	6	6	5	6	6	5	0.0502724	0.164518	0.0310728	No
act-5	O45815	30.353	30.1154	30.2491	30.0361	30.2526	29.9408	30.2488	30.1128	By MS/MS	By MS/MS	By MS/MS	By MS/MS	By MS/MS	By MS/MS	By MS/MS	By MS/MS	24	24	24	24	24	24	24	24	0.0496597	0.191925	0.0310036	No
hrpr-1	Q9NLD1	24.5341	24.4732	24.8892	24.6247	24.4696	24.6065	24.9545	24.2838	By MS/MS	By MS/MS	By MS/MS	By MS/MS	By MS/MS	By MS/MS	By MS/MS	By MS/MS	14	15	15	15	13	14	14	15	0.0517075	0.113687	0.0309852	No
C36B7.6	Q966P8	22.7839	23.3159	23.1647	23.3316	23.2229	23.0705	23.132	22.9689	By MS/MS	By MS/MS	By MS/MS	By MS/MS	By MS/MS	By MS/MS	By MS/MS	By MS/MS	5	6	5	5	5	4	6	6	0.0504664	0.138255	0.0308076	No
mtx-1	O45503	22.7716	23.2491	22.9103	22.7127	23.3639	22.807	22.8088	22.4516	By MS/MS	By MS/MS	By MS/MS	By MS/MS	By MS/MS	By MS/MS	By MS/MS	By MS/MS	1	1	1	2	1	1	1	1	0.0530837	0.0861195	0.0308008	No
cytb-5.2	O01816	25.3818	25.8153	25.4157	25.7801	25.3874	25.3158	25.7326	25.7537	By MS/MS	By MS/MS	By MS/MS	By MS/MS	By MS/MS	By MS/MS	By MS/MS	By MS/MS	4	4	4	4	4	4	4	4	0.0508596	0.116493	0.0305943	No
lec-4	Q18625	24.6797	25.272	25.117	25.5344	25.5721	24.8373	25.0629	24.9173	By MS/MS	By MS/MS	By MS/MS	By MS/MS	By MS/MS	By MS/MS	By MS/MS	By MS/MS	10	11	10	11	9	11	10	8	0.0533411	0.0788986	0.030594	No
rpl-30;rpl-30	Q9XWS4;I2HAJ2	25.29	25.3002	25.5878	25.5492	25.4507	25.0577	25.633	25.3868	By MS/MS	By MS/MS	By MS/MS	By MS/MS	By MS/MS	By MS/MS	By MS/MS	By MS/MS	6	6	7	7	5	6	6	6	0.049748	0.129989	0.0302625	No
mrpl-17	Q9N3F3	21.8401	22.1683	22.4696	22.4656	22.1231	22.0205	22.1432	22.4627	By matching	By MS/MS	By MS/MS	By MS/MS	By matching	By MS/MS	By MS/MS	By MS/MS	2	2	2	2	2	2	2	2	0.048509	0.100263	0.0289166	No
rpl-22;rpl-22	P52819;P52819-2	27.4774	27.3935	27.9512	27.7894	27.9921	27.2798	27.733	27.4114	By MS/MS	By MS/MS	By MS/MS	By MS/MS	By MS/MS	By MS/MS	By MS/MS	By MS/MS	4	5	5	5	4	4	5	5	0.0488189	0.0853572	0.0285959	No
Y94H6A.8	Q9N2W7	25.4423	25.8015	25.7346	25.6274	25.3557	25.505	25.9918	25.564	By MS/MS	By MS/MS	By MS/MS	By MS/MS	By MS/MS	By MS/MS	By MS/MS	By MS/MS	8	8	8	8	7	7	8	7	0.0473078	0.111333	0.0285437	No
cas-1;cas-1	H2L023;Q95YA9	24.1711	24.5881	24.6231	24.7929	24.6192	24.2754	24.6878	24.4038	By MS/MS	By MS/MS	By MS/MS	By MS/MS	By MS/MS	By MS/MS	By MS/MS	By MS/MS	16	17	17	17	14	19	15	16	0.047245	0.107061	0.0284117	No
tln-1;tln-1;tln-1;tln-1;tln-1;tln-1	G5EGK1;A0A0K3ATT6;G4S9F5;W6SBK6;Q95XN3;A0A0K3AQU9	24.0505	23.925	24.3149	24.0717	24.078	23.8025	24.0392	24.2585	By MS/MS	By MS/MS	By MS/MS	By MS/MS	By MS/MS	By MS/MS	By MS/MS	By MS/MS	41	36	33	36	32	41	37	42	0.0459491	0.140137	0.0282896	No
aass-1;aass-1	O44503;U4PFH6	21.8943	22.3533	22.2021	23.045	22.2736	21.876	22.7492	22.3929	By MS/MS	By MS/MS	By MS/MS	By MS/MS	By matching	By MS/MS	By MS/MS	By MS/MS	2	5	5	6	2	2	6	4	0.0507873	0.0593624	0.0281738	No
F49C12.12;F49C12.12	X5LX67;Q20589	25.3636	25.5289	25.5778	25.7237	25.6889	25.4843	25.5631	25.2775	By MS/MS	By matching	By MS/MS	By MS/MS	By MS/MS	By MS/MS	By MS/MS	By MS/MS	1	1	1	1	1	1	1	1	0.0450606	0.151245	0.0279214	No
hpo-27	K8ERU3	21.607	22.4782	22.5518	22.4901	22.3711	21.6008	22.6021	22.3512	By matching	By MS/MS	By MS/MS	By MS/MS	By MS/MS	By MS/MS	By MS/MS	By MS/MS	2	3	4	5	4	4	5	5	0.0504684	0.0568119	0.0278296	No
scc-3	Q19555	21.8592	22.078	22.3423	22.8825	22.597	21.5926	22.8615	21.9049	By matching	By matching	By matching	By MS/MS	By matching	By matching	By MS/MS	By MS/MS	3	2	3	3	2	3	3	3	0.0514773	0.0489176	0.02755	No
hip-1	G5EE04	23.1083	22.1459	23.3429	22.1704	22.8848	22.267	22.8665	22.5509	By MS/MS	By MS/MS	By MS/MS	By matching	By matching	By matching	By MS/MS	By MS/MS	3	2	3	2	2	2	3	3	0.0495516	0.0504179	0.026862	No
M04B2.4	Q21504	21.9813	22.1784	21.9434	22.4351	21.9989	22.1499	22.2614	21.9533	By MS/MS	By MS/MS	By matching	By MS/MS	By MS/MS	By MS/MS	By MS/MS	By MS/MS	2	1	1	1	2	2	2	2	0.0436909	0.122808	0.026755	No
yop-1	Q9N4G8	27.8627	28.1971	28.3741	28.0317	28.1089	27.8664	28.3076	28.0074	By MS/MS	By MS/MS	By MS/MS	By MS/MS	By MS/MS	By MS/MS	By MS/MS	By MS/MS	7	7	7	7	7	6	7	8	0.0438402	0.113177	0.0266719	No
hpo-11	G5ED17	19.658	20.3236	20.4579	20.9411	19.9198	20.3169	20.7839	20.1696	By MS/MS	By MS/MS	By matching	By MS/MS		By matching	By MS/MS	By MS/MS	2	2	1	2	0	1	2	2	0.0475708	0.0520536	0.0261233	No
Y82E9BR.18	Q9BKR5	22.0124	22.3203	21.9811	22.3883	22.0197	22.1347	22.4285	21.9503	By MS/MS	By MS/MS	By MS/MS	By MS/MS	By MS/MS	By MS/MS	By MS/MS	By MS/MS	6	6	6	5	4	5	5	6	0.0422285	0.10484	0.0256181	No
pign-1;pign-1	Q9N3C5;G4SNP0	19.5865	22.4424	21.6935	21.1565	22.7538	21.4632	21.3218	19.0875		By matching	By MS/MS	By MS/MS	By MS/MS	By matching	By matching		0	1	1	1	2	1	1	0	0.063168	0.0221345	0.0255503	No
phy-2	Q20065	22.0105	22.2972	21.9076	22.5156	22.4155	21.9993	22.5644	21.5718	By MS/MS	By MS/MS	By MS/MS	By MS/MS	By MS/MS	By MS/MS	By MS/MS	By MS/MS	2	2	2	2	2	3	2	2	0.0449544	0.0606187	0.025504	No
cct-8;cct-8	Q9N358;U4PBK9	25.6434	25.8975	25.9664	25.9722	26.0546	25.722	25.9228	25.6191	By MS/MS	By MS/MS	By MS/MS	By MS/MS	By MS/MS	By MS/MS	By MS/MS	By MS/MS	26	26	26	26	27	26	26	26	0.0402608	0.120312	0.0247782	No
rpn-9;F55G11.6	Q22253;Q9XUE1	25.5142	25.8522	25.861	25.852	25.8407	25.5182	26.0091	25.5504	By MS/MS	By MS/MS	By MS/MS	By MS/MS	By MS/MS	By MS/MS	By MS/MS	By MS/MS	15	15	15	15	15	16	17	16	0.0402578	0.101563	0.0244636	No
nol-58	O45012	26.1167	26.4508	26.68	26.7506	26.6239	26.2124	26.7458	26.2512	By MS/MS	By MS/MS	By MS/MS	By MS/MS	By MS/MS	By MS/MS	By MS/MS	By MS/MS	18	20	22	22	19	19	20	21	0.0411964	0.0757388	0.0242995	No
nsy-1;nsy-1	Q21029;A0A0K3ATZ5	18.4147	18.8679	20.0709	18.9471	19.1279	19.1663	18.5862	19.2379	By matching	By matching	By MS/MS	By matching	By matching	By MS/MS	By matching		2	1	1	1	1	2	1	0	0.0455509	0.0413948	0.0241974	No
rab-5	P91857	24.6716	25.3795	25.2115	25.3255	25.1036	24.9041	25.1966	25.2217	By MS/MS	By MS/MS	By MS/MS	By MS/MS	By MS/MS	By MS/MS	By MS/MS	By MS/MS	5	5	6	6	6	6	5	6	0.040527	0.0824551	0.0241577	No
adr-1;adr-1;adr-1;D2005.1	Q9U3D6-3;Q9U3D6-2;Q9U3D6;Q93412	23.2243	23.4915	23.5127	23.6791	23.7071	23.2883	23.7345	23.0139	By MS/MS	By MS/MS	By MS/MS	By MS/MS	By MS/MS	By MS/MS	By MS/MS	By MS/MS	9	7	8	8	7	7	9	9	0.0409501	0.0743224	0.0241218	No
unc-87;unc-87;unc-87	P37806-2;P37806-3;P37806	26.2892	25.532	26.0846	25.5875	25.9788	25.5829	25.5713	26.1924	By MS/MS	By MS/MS	By MS/MS	By MS/MS	By MS/MS	By MS/MS	By MS/MS	By MS/MS	14	14	14	14	14	14	14	14	0.0419712	0.0617286	0.0241067	No
acds-10	O01590	21.8413	22.1269	21.9311	22.5862	22.3109	21.8679	22.0967	22.0476	By MS/MS	By matching	By matching	By MS/MS	By MS/MS	By MS/MS	By MS/MS	By MS/MS	5	3	4	6	4	4	4	4	0.0405728	0.0770346	0.0240163	No
fitm-2	Q5CZ37	22.7127	23.2697	23.4	22.7393	23.8945	22.6188	22.6099	22.8206	By MS/MS	By MS/MS	By MS/MS	By MS/MS	By MS/MS	By MS/MS	By MS/MS	By MS/MS	3	1	3	3	3	3	2	3	0.0444262	0.0436516	0.0239554	No
sdha-2	O44954	22.6097	23.1968	23.3155	23.4507	23.2018	23.0756	23.0975	23.0362	By MS/MS	By MS/MS	By MS/MS	By matching	By MS/MS	By MS/MS	By MS/MS	By MS/MS	1	1	1	1	2	1	1	1	0.0403966	0.0770262	0.0239234	No
mdh-2	O02640	26.7357	26.4252	26.7042	26.4218	26.7306	26.4096	26.509	26.4853	By MS/MS	By MS/MS	By MS/MS	By MS/MS	By MS/MS	By MS/MS	By MS/MS	By MS/MS	18	18	18	17	17	18	18	17	0.0380847	0.130055	0.0236536	No
czw-1	Q19642	24.3462	24.8333	24.6634	24.8367	24.7211	24.4581	24.8357	24.5118	By MS/MS	By MS/MS	By MS/MS	By MS/MS	By MS/MS	By MS/MS	By MS/MS	By MS/MS	20	19	19	23	20	21	19	20	0.0382273	0.0961861	0.0232336	No
elpc-1	Q9N595	22.1286	22.82	22.7103	22.2961	22.2831	22.5476	22.8294	22.1362	By MS/MS	By MS/MS	By MS/MS	By MS/MS	By matching	By MS/MS	By MS/MS	By MS/MS	4	5	4	5	4	5	6	4	0.0397078	0.0627356	0.0230242	No
sur-5	Q21166	23.789	24.0024	24.3137	24.1059	24.155	23.8216	24.2073	23.8769	By MS/MS	By MS/MS	By MS/MS	By MS/MS	By MS/MS	By MS/MS	By MS/MS	By MS/MS	13	15	12	14	13	14	14	14	0.0375417	0.093787	0.0228067	No
rfc-4	P53016	22.9933	23.0705	22.902	23.48	23.6682	22.7906	23.2616	22.5641	By matching	By MS/MS	By matching	By MS/MS	By matching	By matching	By matching	By MS/MS	2	2	1	3	1	1	1	2	0.0403293	0.0510002	0.022689	No
B0495.7	Q09216	24.0483	24.4457	24.2911	24.4336	24.433	24.1476	24.3917	24.0992	By MS/MS	By MS/MS	By MS/MS	By MS/MS	By MS/MS	By MS/MS	By MS/MS	By MS/MS	13	13	14	14	11	12	13	13	0.0367686	0.108577	0.0226249	No
lys-1	O62415	24.0229	24.1975	24.2497	23.7412	24.2337	23.7524	24.0867	23.9923	By MS/MS	By MS/MS	By MS/MS	By MS/MS	By MS/MS	By MS/MS	By MS/MS	By MS/MS	3	3	3	3	2	2	2	2	0.0365724	0.0868362	0.0221279	No
ile-2	Q22170	24.7676	24.9379	25.1777	25.0911	24.9713	24.6212	25.1406	25.0971	By MS/MS	By MS/MS	By MS/MS	By MS/MS	By MS/MS	By MS/MS	By MS/MS	By MS/MS	5	5	5	5	5	5	5	5	0.0360446	0.0882855	0.0218679	No
mlc-1	P19625	28.2551	28.2042	28.5696	28.1942	28.5509	27.9767	28.4322	28.1219	By MS/MS	By MS/MS	By MS/MS	By MS/MS	By MS/MS	By MS/MS	By MS/MS	By MS/MS	12	11	12	12	12	12	12	12	0.0353437	0.0794847	0.0212882	No
C36B7.1	Q966P5	20.8186	22.4754	21.2724	19.5902	19.5512	21.3898	21.6362	21.3899	By matching	By MS/MS	By matching			By matching	By MS/MS	By MS/MS	1	1	1	0	0	1	1	1	0.0473773	0.0209996	0.020892	No
rbd-1;rbd-1	Q9XU67;A0A061AJ27	21.4866	19.8149	21.7407	21.7518	19.1205	21.8278	22.0659	21.5857	By matching	By matching	By matching	By MS/MS	By matching	By matching	By MS/MS	By MS/MS	2	1	2	2	1	2	2	2	0.0485162	0.0199435	0.0208504	No
snf-11	G5EF43	22.5571	23.1369	23.103	22.8622	23.1673	22.7165	22.9078	22.7297	By MS/MS	By MS/MS	By MS/MS	By MS/MS	By MS/MS	By MS/MS	By MS/MS	By MS/MS	1	1	1	1	1	1	1	1	0.0344867	0.0725133	0.0206468	No
mrpl-2;mrpl-2	O45110;U4PFC3	21.6	22.415	22.3748	22.3324	21.9962	22.0547	22.2915	22.2432	By MS/MS	By MS/MS	By MS/MS	By MS/MS	By matching	By MS/MS	By MS/MS	By MS/MS	5	5	4	5	3	3	4	3	0.0341462	0.0582884	0.0200034	No
mai-2	O44441	23.0683	23.2254	23.3486	23.1639	23.6692	22.9051	23.0667	23.0335	By MS/MS	By MS/MS	By MS/MS	By MS/MS	By MS/MS	By MS/MS	By MS/MS	By MS/MS	2	2	2	2	2	2	2	2	0.0329576	0.0650037	0.0196141	No
prx-3;prx-3	Q18028;Q18027	21.5998	21.9001	21.8932	22.1842	22.0393	21.8002	21.7378	21.8734	By MS/MS	By MS/MS	By MS/MS	By MS/MS	By MS/MS	By MS/MS	By MS/MS	By MS/MS	3	3	3	3	3	2	3	3	0.0316515	0.0843084	0.0193483	No
gars-1;gars-1	Q10039;Q8I711	24.4285	24.1717	24.4392	24.2281	24.4013	24.1608	24.5122	24.068	By MS/MS	By MS/MS	By MS/MS	By MS/MS	By MS/MS	By MS/MS	By MS/MS	By MS/MS	16	17	14	13	11	13	14	14	0.0312426	0.0919258	0.01924	No
abts-1;abts-1;abts-1	G5EC65;G5EDF4;B3WFV9	23.7486	24.1054	24.0876	24.2697	24.1989	23.8206	24.2084	23.8569	By MS/MS	By MS/MS	By MS/MS	By MS/MS	By MS/MS	By MS/MS	By MS/MS	By MS/MS	11	10	10	11	9	9	13	11	0.0316287	0.0746336	0.019145	No
atln-1;atln-1;atln-1;atln-1	Q9BMU4;Q688Z6;U4PLG5;U4PQS6	26.9451	27.3486	27.4751	27.5618	27.4381	27.0891	27.2922	27.3864	By MS/MS	By MS/MS	By MS/MS	By MS/MS	By MS/MS	By MS/MS	By MS/MS	By MS/MS	23	23	24	22	22	22	23	23	0.0312146	0.0713042	0.0188426	No
zyg-9	G5EEM5	23.468	23.7521	23.8799	23.8474	23.6644	23.5292	23.9404	23.6914	By MS/MS	By MS/MS	By MS/MS	By MS/MS	By MS/MS	By MS/MS	By MS/MS	By MS/MS	17	17	16	17	17	17	19	17	0.0305066	0.087206	0.018751	No
Y92H12BR.3;Y92H12BR.3	Q9BPN8;Q9BPN8-2	24.5442	24.9431	25.011	25.123	24.9327	24.6969	25.0748	24.7954	By MS/MS	By MS/MS	By MS/MS	By MS/MS	By MS/MS	By MS/MS	By MS/MS	By MS/MS	11	12	11	11	13	13	13	11	0.030371	0.0722594	0.0184013	No
tmem-120	O76687	25.5677	25.5758	26.1392	25.984	25.9065	25.5869	25.8352	25.817	By MS/MS	By MS/MS	By MS/MS	By MS/MS	By MS/MS	By MS/MS	By MS/MS	By MS/MS	10	10	9	9	8	10	10	9	0.0302669	0.0671562	0.0182265	No
dhs-1	P91013	22.6803	22.6094	22.7872	22.8387	22.8919	22.5269	22.7569	22.6249	By MS/MS	By MS/MS	By MS/MS	By MS/MS	By matching	By MS/MS	By MS/MS	By MS/MS	2	2	2	2	2	2	2	2	0.0287334	0.112406	0.0180174	No
cisd-3.2	Q9BKQ9	24.6361	25.0228	24.8304	25.2395	24.7906	24.6913	25.1748	24.9545	By MS/MS	By MS/MS	By MS/MS	By MS/MS	By MS/MS	By MS/MS	By MS/MS	By MS/MS	3	4	4	4	3	3	4	4	0.0293931	0.0624389	0.0176322	No
C46G7.2	O02141	24.7279	24.9267	24.8705	24.8594	24.8157	24.5903	25.1706	24.6977	By MS/MS	By MS/MS	By MS/MS	By MS/MS	By MS/MS	By MS/MS	By MS/MS	By MS/MS	6	6	6	6	6	6	6	6	0.0275661	0.0744223	0.0168819	No
pqn-83;pqn-83;pqn-83	Q69YZ0;Q69YZ1;Q9U2K1	23.2234	24.0632	23.7532	24.0144	23.9356	23.486	23.9025	23.6139	By MS/MS	By MS/MS	By MS/MS	By MS/MS	By MS/MS	By MS/MS	By MS/MS	By MS/MS	2	2	2	2	2	2	2	2	0.0290468	0.0457455	0.0168714	No
cct-2	P47207	25.4568	25.5921	25.6688	25.5808	25.5002	25.4376	25.9084	25.3445	By MS/MS	By MS/MS	By MS/MS	By MS/MS	By MS/MS	By MS/MS	By MS/MS	By MS/MS	28	28	28	28	27	27	29	28	0.0268821	0.0730057	0.0164727	No
agef-1;agef-1	G5EFH7;Q7K783	22.2311	22.6413	22.4104	22.6707	22.2603	22.3903	22.7807	22.414	By MS/MS	By MS/MS	By MS/MS	By MS/MS	By MS/MS	By MS/MS	By MS/MS	By MS/MS	4	7	6	6	4	5	5	5	0.0270147	0.0629338	0.0163492	No
jmjc-1;jmjc-1	O01658;O01658-2	21.6155	21.8596	22.0886	21.1369	22.635	21.2332	21.9086	20.7977	By MS/MS	By matching	By MS/MS	By MS/MS	By matching	By MS/MS	By MS/MS	By MS/MS	4	2	3	4	2	3	3	3	0.0315536	0.0239097	0.0161774	No
sel-2;sel-2	Q19317;A0A5S9MNR4	23.5512	24.5482	24.0077	23.5283	23.3454	23.8252	24.3411	24.0064	By MS/MS	By MS/MS	By MS/MS	By MS/MS	By MS/MS	By MS/MS	By MS/MS	By MS/MS	7	7	7	6	4	5	7	7	0.0293072	0.0317835	0.0161262	No
tsr-1;tsr-1	A0A3P6P962;A0A3P6NNQ0	20.7506	20.3315	19.8845	21.2136	19.7445	20.4331	21.1051	20.7758	By MS/MS	By MS/MS	By MS/MS	By MS/MS	By matching	By MS/MS	By MS/MS	By MS/MS	1	1	1	1	1	1	1	1	0.0304115	0.0255505	0.0159474	No
nduf-2.2	Q22800	23.4021	23.7193	23.734	23.9908	23.8561	23.5127	23.7304	23.6452	By MS/MS	By MS/MS	By MS/MS	By MS/MS	By MS/MS	By MS/MS	By MS/MS	By MS/MS	4	3	3	4	4	3	2	4	0.0254296	0.0643204	0.015501	No
F52C9.3	Q10123	21.3586	22.003	21.9007	22.5293	22.1469	21.7398	21.9477	21.8486	By matching	By matching	By matching	By MS/MS	By matching	By matching	By matching	By matching	1	2	3	3	2	2	2	3	0.0271529	0.0368375	0.0154716	No
prdx-3	Q21824	23.9557	23.7804	24.3722	24.1997	24.2643	24.1559	24.0139	23.7709	By MS/MS	By MS/MS	By MS/MS	By MS/MS	By MS/MS	By MS/MS	By MS/MS	By MS/MS	6	5	6	5	5	3	5	5	0.0257621	0.0537512	0.015439	No
cnx-1;cnx-1	P34652;V6CLE5	25.1014	25.5458	25.447	25.6754	25.4932	25.2799	25.5971	25.2981	By MS/MS	By MS/MS	By MS/MS	By MS/MS	By MS/MS	By MS/MS	By MS/MS	By MS/MS	10	12	13	14	11	12	13	13	0.025335	0.061938	0.0154008	No
tba-4;Y19D2B.1;tba-5;tba-6	G5EDD4;Q9XXH2;Q19490;P91873	25.5712	25.9012	25.8769	25.959	25.7762	25.6566	26.012	25.7686	By MS/MS	By MS/MS	By MS/MS	By MS/MS	By MS/MS	By MS/MS	By MS/MS	By MS/MS	5	5	5	5	4	4	5	5	0.0237448	0.0742603	0.0147055	No
imb-2;imb-2;imb-2	A0A131MBF9;O62332;O62333	22.5502	22.9513	22.7409	22.9671	23.1095	22.2989	23.0596	22.6417	By matching	By MS/MS	By MS/MS	By MS/MS	By matching	By MS/MS	By MS/MS	By MS/MS	2	4	3	3	3	4	3	3	0.0249594	0.0403309	0.0145547	No
dnj-10;dnj-10	Q8TA83-2;Q8TA83	22.9192	23.1219	23.1544	23.0145	22.9447	22.8097	23.1425	23.2204	By MS/MS	By MS/MS	By MS/MS	By MS/MS	By MS/MS	By MS/MS	By MS/MS	By MS/MS	5	5	5	6	5	5	4	5	0.0232046	0.077527	0.0144336	No
daf-21	Q18688	29.4488	29.8663	29.8641	29.9278	29.7786	29.606	30.0843	29.5426	By MS/MS	By MS/MS	By MS/MS	By MS/MS	By MS/MS	By MS/MS	By MS/MS	By MS/MS	52	51	50	53	51	50	53	52	0.0238725	0.0511242	0.0143476	No
hpo-19;T05H4.4	O16521;O16522	25.889	26.282	26.2969	26.0974	26.2997	25.8791	26.2592	26.0383	By MS/MS	By MS/MS	By MS/MS	By MS/MS	By MS/MS	By MS/MS	By MS/MS	By MS/MS	14	15	13	14	13	15	14	15	0.0222529	0.0572472	0.0135918	No
cra-1	Q21986	22.5061	22.6917	22.8534	22.8654	22.9443	22.5407	22.7911	22.5523	By MS/MS	By MS/MS	By MS/MS	By MS/MS	By MS/MS	By MS/MS	By MS/MS	By MS/MS	7	8	8	8	7	7	8	7	0.022027	0.0603938	0.0135206	No
C18B2.5;C18B2.5	Q18076;H2KYV3	25.1706	25.0496	25.1937	25.0819	25.3754	24.9663	25.4348	24.628	By MS/MS	By MS/MS	By MS/MS	By MS/MS	By MS/MS	By MS/MS	By MS/MS	By MS/MS	16	14	15	15	12	15	16	16	0.022833	0.0412993	0.0134935	No
ZK1127.4	Q23402	19.5517	21.1743	21.0951	21.1748	19.5488	21.0752	21.2629	21		By matching	By matching	By matching		By matching	By MS/MS	By matching	0	1	1	1	0	1	1	1	0.0272917	0.016452	0.0132373	No
daf-22	G5EDP2	22.7263	22.8595	23.0284	23.1509	22.9512	22.6296	23.1971	22.9004	By MS/MS	By matching	By MS/MS	By matching	By MS/MS	By MS/MS	By MS/MS	By MS/MS	2	2	2	2	2	2	2	2	0.0217143	0.051088	0.0131669	No
sqd-1;sqd-1	Q8MXR6;Q4W5P0	24.8479	24.3623	25.1259	24.6464	25.0763	24.8228	24.6212	24.373	By MS/MS	By MS/MS	By MS/MS	By MS/MS	By MS/MS	By MS/MS	By MS/MS	By MS/MS	4	4	4	4	4	4	4	4	0.0222707	0.0349958	0.0129499	No
natc-1	O17003	22.7451	23.5555	23.2889	23.5248	23.559	22.5768	23.8651	23.0188	By matching	By MS/MS	By MS/MS	By MS/MS	By MS/MS	By matching	By MS/MS	By matching	1	1	2	2	2	1	1	1	0.0236324	0.0235889	0.0128307	No
ppm-1.A;ppm-1.A;ppm-1.A	Q19775-4;Q19775-5;Q19775	21.4675	21.4855	21.8648	19.6274	21.7184	18.9078	22.1962	21.5064	By matching	By matching	By matching		By MS/MS		By matching	By matching	1	1	1	0	1	0	1	1	0.0291119	0.0109605	0.0121604	No
C28C12.12	Q95QT5	23.3741	23.2193	23.8086	23.7177	24.267	23.3012	23.0346	23.4304	By MS/MS	By MS/MS	By MS/MS	By MS/MS	By MS/MS	By MS/MS	By MS/MS	By MS/MS	1	1	1	2	1	2	1	1	0.02162	0.0245864	0.0120086	No
R02F2.7	Q21649	21.1254	21.3835	21.4573	21.277	21.9848	20.7901	21.3978	20.9885	By MS/MS	By matching	By MS/MS	By MS/MS	By MS/MS	By MS/MS	By matching	By MS/MS	2	1	3	3	1	1	1	3	0.0204922	0.0256265	0.011555	No
ima-2	P91276	25.0331	25.2925	25.5336	25.6092	25.56	25.115	25.4787	25.2399	By MS/MS	By MS/MS	By MS/MS	By MS/MS	By MS/MS	By MS/MS	By MS/MS	By MS/MS	13	13	11	13	12	12	13	12	0.0186996	0.0390098	0.0112228	No
haf-3	O17895	22.466	22.7809	22.6567	22.9301	22.6525	22.4979	23.0529	22.5563	By MS/MS	By MS/MS	By MS/MS	By MS/MS	By MS/MS	By MS/MS	By MS/MS	By MS/MS	4	4	5	6	5	5	5	5	0.0185542	0.0404976	0.0111833	No
tmed-4;tmed-12	Q9U1Z4;A4F319	25.8339	26.0268	26.127	25.9823	26.0338	25.7698	26.1483	25.9477	By MS/MS	By MS/MS	By MS/MS	By MS/MS	By MS/MS	By MS/MS	By MS/MS	By MS/MS	9	10	10	9	8	10	9	9	0.0175948	0.0621794	0.0109942	No
gfi-1;bcf-1	Q94246;Q94247	25.3584	25.5076	25.8094	25.7862	25.9864	25.5557	25.8022	25.0423	By MS/MS	By MS/MS	By MS/MS	By MS/MS	By MS/MS	By MS/MS	By MS/MS	By MS/MS	12	13	14	13	11	14	14	13	0.018757	0.0276693	0.0108277	No
npp-3	Q21436	22.9998	23.3895	23.288	23.5401	23.4472	22.9722	23.4764	23.2505	By MS/MS	By MS/MS	By MS/MS	By MS/MS	By MS/MS	By MS/MS	By MS/MS	By MS/MS	12	12	8	12	9	12	11	9	0.0177736	0.0378211	0.0106893	No
trpp-8;trpp-8	H2L043;Q9BI63	20.6854	21.502	19.8103	21.6079	19.5727	21.1614	21.8692	20.9126	By MS/MS	By MS/MS		By MS/MS		By MS/MS	By matching	By MS/MS	1	2	0	2	0	1	1	2	0.0224652	0.0118879	0.0105139	No
him-4;him-4;him-4;him-4;him-4	A0A4V0IK01;A0A4V0ILL2;G5ED27;G5EG33;G5EDG4	22.2173	22.6587	22.5259	22.7193	22.3652	22.505	23.0092	22.17	By MS/MS	By MS/MS	By MS/MS	By MS/MS	By MS/MS	By MS/MS	By MS/MS	By MS/MS	6	7	5	7	4	6	7	7	0.0179483	0.0291498	0.0104879	No
C29H12.2	Q18315	24.0927	24.7434	24.4665	24.4431	24.6209	24.3769	24.5675	24.114	By MS/MS	By MS/MS	By MS/MS	By MS/MS	By MS/MS	By MS/MS	By MS/MS	By MS/MS	2	2	2	2	2	2	2	2	0.0165951	0.032511	0.00990269	No
nst-1	Q21086	23.5916	24.0488	24.2439	24.4216	24.0672	23.8613	24.3305	23.9803	By MS/MS	By MS/MS	By MS/MS	By MS/MS	By MS/MS	By MS/MS	By MS/MS	By MS/MS	13	13	13	12	12	12	13	13	0.0166313	0.0278709	0.00975703	No
ostd-1	P91390	26.0788	26.3461	26.3788	26.3409	26.4172	26.0282	26.2897	26.3485	By MS/MS	By MS/MS	By MS/MS	By MS/MS	By MS/MS	By MS/MS	By MS/MS	By MS/MS	8	7	7	6	7	8	7	7	0.0152795	0.0486934	0.00949119	No
prp-9	Q22469	19.813	18.8266	21.7018	21.5284	19.591	19.2139	21.8262	21.1478		By MS/MS	By matching	By matching			By MS/MS	By matching	0	1	1	1	0	0	1	1	0.0226892	0.00817116	0.0093306	No
rpl-38	O17570	24.512	24.7154	25.5023	25.2328	25.0158	24.9513	25.0454	24.8897	By MS/MS	By MS/MS	By MS/MS	By MS/MS	By MS/MS	By MS/MS	By MS/MS	By MS/MS	2	2	2	2	2	2	2	2	0.0150571	0.02222	0.00869902	No
skpo-3;skpo-3	Q95QH5;H2KZ53	21.1072	21.1929	22.3419	21.3219	22.1496	21.4	21.2795	21.0715	By matching	By matching	By MS/MS	By matching	By MS/MS	By matching	By matching	By matching	3	2	3	2	2	2	3	2	0.0158171	0.0144095	0.00845441	No
tag-131	Q9XXA7	24.709	25.5557	25.3437	25.6529	25.3405	25.2123	25.3908	25.2614	By MS/MS	By MS/MS	By MS/MS	By MS/MS	By MS/MS	By MS/MS	By MS/MS	By MS/MS	10	10	10	9	10	10	10	10	0.0140333	0.0221487	0.00817853	No
rfc-2	O44175	23.4842	23.8248	23.7332	23.6545	23.686	23.3967	23.8382	23.7234	By MS/MS	By MS/MS	By MS/MS	By MS/MS	By MS/MS	By MS/MS	By MS/MS	By MS/MS	8	9	8	7	6	7	9	9	0.0130942	0.0382957	0.00809044	No
ept-1	O44732	25.1871	25.1216	25.3049	25.374	25.5359	24.9098	25.2139	25.2783	By MS/MS	By MS/MS	By MS/MS	By MS/MS	By MS/MS	By MS/MS	By MS/MS	By MS/MS	2	2	2	2	2	2	2	2	0.0124248	0.0303569	0.00757304	No
sac-1	Q93641	24.1062	24.3106	24.5515	24.3058	24.6134	24.0322	24.3212	24.2578	By MS/MS	By MS/MS	By MS/MS	By MS/MS	By MS/MS	By MS/MS	By MS/MS	By MS/MS	11	11	11	9	9	9	9	11	0.0123744	0.028204	0.00749761	No
Y54E10A.11	Q65XX2	22.2624	22.5394	22.8062	22.2899	22.6081	22.2867	22.6075	22.3495	By MS/MS	By MS/MS	By MS/MS	By MS/MS	By MS/MS	By MS/MS	By MS/MS	By MS/MS	3	4	2	3	4	4	4	3	0.0115176	0.0258279	0.00696968	No
uso-1;uso-1	Q2EEM5;G5EGG0	23.1279	23.1415	23.1546	23.5328	23.2227	23.1063	23.3924	23.1931	By MS/MS	By MS/MS	By MS/MS	By MS/MS	By MS/MS	By MS/MS	By MS/MS	By MS/MS	6	7	4	7	5	6	6	5	0.0105767	0.0316838	0.00654951	No
rpt-3	P46502	25.916	26.3446	26.2787	26.4161	26.3832	26.0438	26.4458	26.0415	By MS/MS	By MS/MS	By MS/MS	By MS/MS	By MS/MS	By MS/MS	By MS/MS	By MS/MS	19	20	19	16	18	18	18	20	0.0102798	0.0225898	0.00621091	No
txl-1	G5EES9	21.4737	21.9339	21.6456	22.8208	22.3512	21.9324	21.9157	21.6338	By MS/MS	By MS/MS	By MS/MS	By MS/MS	By MS/MS	By MS/MS	By MS/MS	By matching	2	1	2	2	1	2	2	1	0.0102156	0.010286	0.00557006	No
chc-1	P34574	26.4844	26.8905	26.8319	26.9548	26.842	26.6906	27.04	26.5544	By MS/MS	By MS/MS	By MS/MS	By MS/MS	By MS/MS	By MS/MS	By MS/MS	By MS/MS	65	70	67	71	67	67	70	67	0.00868017	0.0199405	0.00526722	No
copa-1	Q9N4H7	25.6303	25.8999	26.0487	26.0793	25.854	25.6416	26.1898	25.9385	By MS/MS	By MS/MS	By MS/MS	By MS/MS	By MS/MS	By MS/MS	By MS/MS	By MS/MS	36	34	33	38	34	34	39	37	0.00860876	0.019128	0.00520846	No
aakb-2	Q9NAH7	20.7131	20.6441	20.9179	19.9893	20.3444	19.9271	20.9778	20.9769	By MS/MS	By matching	By MS/MS		By MS/MS	By matching	By MS/MS	By MS/MS	1	1	1	0	1	1	1	1	0.00951237	0.00979193	0.00520785	No
vgln-1;dnj-17	Q17832;O62360	25.7627	25.8681	26.2405	25.9957	26.088	25.8281	26.2413	25.6749	By MS/MS	By MS/MS	By MS/MS	By MS/MS	By MS/MS	By MS/MS	By MS/MS	By MS/MS	67	67	67	65	66	65	66	68	0.00864137	0.0179092	0.00519424	No
C28H8.3	Q09475	24.3686	24.8272	24.9424	25.0891	24.6695	24.5416	25.2586	24.7228	By MS/MS	By MS/MS	By MS/MS	By MS/MS	By MS/MS	By MS/MS	By MS/MS	By MS/MS	43	44	41	47	46	48	48	47	0.00868788	0.0132146	0.00504571	No
rpoa-2	Q27493	21.8025	22.1364	22.4899	22.2369	22.4811	22.0159	22.5671	21.5662	By MS/MS	By MS/MS	By MS/MS	By MS/MS	By MS/MS	By matching	By MS/MS	By MS/MS	3	3	2	2	2	2	3	2	0.00886569	0.0109879	0.00500439	No
rps-0	P46769	27.4037	27.6611	28.059	28.0574	27.8645	27.5874	28.0948	27.602	By MS/MS	By MS/MS	By MS/MS	By MS/MS	By MS/MS	By MS/MS	By MS/MS	By MS/MS	16	16	17	17	16	16	17	16	0.00811732	0.0136375	0.00477227	No
Y38E10A.22;Y38E10A.22;Y38E10A.22	H2KMK6;E8MDV8;Q9NAI9	23.1909	23.4274	23.748	23.3746	23.4576	23.2778	23.7059	23.2688	By MS/MS	By MS/MS	By MS/MS	By MS/MS	By MS/MS	By MS/MS	By MS/MS	By MS/MS	9	9	8	9	7	7	10	10	0.0077289	0.0169237	0.00467081	No
dnj-12	O45502	24.8492	25.1134	25.0021	25.0976	25.1099	24.888	25.0957	24.9421	By MS/MS	By MS/MS	By MS/MS	By MS/MS	By MS/MS	By MS/MS	By MS/MS	By MS/MS	13	12	12	12	9	11	13	13	0.00668888	0.027913	0.00422773	No
selt-1.1;selt-1.1	Q9U3N5-2;Q9U3N5	25.0171	25.4214	25.5777	25.4665	25.4672	25.0164	25.5354	25.4406	By MS/MS	By MS/MS	By MS/MS	By MS/MS	By MS/MS	By MS/MS	By MS/MS	By MS/MS	5	5	4	4	5	5	5	5	0.00580437	0.0115066	0.00347591	No
ddx-27	Q95XM9	20.7421	20.7289	20.976	21.3713	21.3485	21.0445	22.1012	19.3017	By matching	By matching	By matching	By MS/MS	By MS/MS	By matching	By MS/MS		1	1	1	1	1	1	1	0	0.00562346	0.00307034	0.00266386	No
F58F12.1	Q09544	25.9923	26.1027	26.3785	26.1922	26.164	25.8689	26.3215	26.2978	By MS/MS	By MS/MS	By MS/MS	By MS/MS	By MS/MS	By MS/MS	By MS/MS	By MS/MS	3	3	3	3	2	3	3	3	0.00336444	0.00854156	0.00206127	No
Y54F10AL.1;Y54F10AL.1	Q9BL66;H2KZK9	19.7411	19.5361	22.3806	22.5976	23.5726	19.3003	22.2976	19.062			By matching	By matching	By MS/MS		By matching		0	0	1	1	1	0	1	0	0.00569862	0.00136745	0.00197351	No
sec-24.1	Q19371	25.1119	25.3664	25.3573	25.4024	25.5715	25.2582	25.5171	24.8792	By MS/MS	By MS/MS	By MS/MS	By MS/MS	By MS/MS	By MS/MS	By MS/MS	By MS/MS	17	15	16	18	19	19	19	15	0.00298781	0.00583279	0.00178758	No
B0464.6	Q03564	21.9164	22.72	22.9021	22.486	22.5778	22.2499	22.3836	22.8021	By MS/MS	By MS/MS	By MS/MS	By MS/MS	By matching	By matching	By MS/MS	By MS/MS	4	4	2	4	1	3	4	4	0.00274388	0.0037292	0.00157184	No
copb-2	Q20168	25.1345	25.4484	25.5348	25.3492	25.4397	25.2077	25.4703	25.3396	By MS/MS	By MS/MS	By MS/MS	By MS/MS	By MS/MS	By MS/MS	By MS/MS	By MS/MS	24	25	24	21	23	25	25	21	0.00237464	0.00761564	0.00147993	No
K06G5.1	Q9XUT9	21.3082	19.7245	19.1961	19.6081	20.1458	20.1341	19.9164	19.629	By MS/MS		By MS/MS	By matching		By matching	By matching	By matching	1	0	1	1	0	1	1	1	0.0029083	0.00202185	0.00146936	No
npp-4	Q9XWK3	22.754	23.107	22.9303	22.8531	23.0551	22.8314	23.0352	22.7193	By MS/MS	By MS/MS	By MS/MS	By MS/MS	By MS/MS	By MS/MS	By MS/MS	By MS/MS	2	2	2	2	2	2	2	2	0.000880071	0.00266005	0.000546519	No
csn-5	P91001	21.8985	21.9843	22.7907	21.8779	22.7622	21.5721	22.0781	22.1377	By MS/MS	By matching	By MS/MS	By matching	By MS/MS	By MS/MS	By matching	By matching	2	2	1	2	2	1	2	2	0.000314861	0.000319593	0.000172278	No
tufm-1	G5ECM6	26.7141	27.03	27.0215	27.1627	27.1771	26.7276	27.134	26.8893	By MS/MS	By MS/MS	By MS/MS	By MS/MS	By MS/MS	By MS/MS	By MS/MS	By MS/MS	29	27	28	27	23	27	27	28	8.56826e-05	0.000200302	5.21742e-05	No
rps-12	P49196	24.9445	24.9883	25.6607	25.66	25.2321	25.1866	25.3763	25.4622	By MS/MS	By MS/MS	By MS/MS	By MS/MS	By MS/MS	By MS/MS	By MS/MS	By MS/MS	6	5	6	6	5	6	7	6	-0.000930191	0.00147205	-0.000543837	No
csn-3	Q9N425	23.3625	23.8367	23.6356	23.7255	23.7652	23.5869	23.6902	23.5223	By MS/MS	By MS/MS	By MS/MS	By MS/MS	By MS/MS	By MS/MS	By MS/MS	By MS/MS	9	9	10	8	9	9	9	9	-0.00107554	0.00312827	-0.000666089	No
Y54E2A.4;Y54E2A.4	Q9XWI1;U4PQS1	21.3855	21.7896	21.8356	21.845	21.7426	21.6957	21.8152	21.6092	By MS/MS	By MS/MS	By MS/MS	By MS/MS	By MS/MS	By MS/MS	By MS/MS	By MS/MS	5	7	7	5	4	6	6	5	-0.00172752	0.00488176	-0.00106749	No
vha-13	Q9XW92	25.9784	26.1199	26.2994	26.4349	26.2486	26.1706	26.5019	25.9213	By MS/MS	By MS/MS	By MS/MS	By MS/MS	By MS/MS	By MS/MS	By MS/MS	By MS/MS	28	29	28	28	27	29	29	27	-0.00242842	0.00520733	-0.00146648	No
acl-6;acl-6	Q22949;G8JY39	19.5387	22.0891	19.7903	22.1768	20.2613	19.7149	21.8729	21.7618		By MS/MS	By MS/MS	By MS/MS	By matching	By matching	By MS/MS	By MS/MS	0	1	1	2	1	1	1	1	-0.00399738	0.00148591	-0.00166846	No
ifb-1	Q19289-2	24.523	24.3623	24.8977	24.4559	25.1003	24.3882	24.7003	24.0623	By MS/MS	By MS/MS	By MS/MS	By MS/MS	By MS/MS	By MS/MS	By MS/MS	By MS/MS	22	22	24	22	23	23	22	20	-0.00307213	0.00409303	-0.00175481	No
vbh-1;vbh-1;vbh-1;sacy-1	Q9N3F4;Q95XY1;Q65XX1;Q9N5K1	25.0915	25.1963	25.4175	25.2711	25.4335	25.1639	25.4761	24.9181	By MS/MS	By MS/MS	By MS/MS	By MS/MS	By MS/MS	By MS/MS	By MS/MS	By MS/MS	13	11	11	13	11	14	12	13	-0.00379805	0.00868403	-0.00230627	No
hecd-1;hecd-1;hecd-1;hecd-1;hecd-1;hecd-1;hecd-1;hecd-1	V6CLA2;V6CJX7;V6CLC0;V6CLA7;V6CIS4;V6CIS8;V6CL74;V6CL75	22.9514	23.4637	23.3682	23.518	23.3806	23.134	23.4082	23.3938	By MS/MS	By MS/MS	By MS/MS	By MS/MS	By MS/MS	By MS/MS	By MS/MS	By MS/MS	19	22	22	18	14	20	21	20	-0.00381312	0.00888829	-0.00231933	No
inf-1;F57B9.3;inf-1	P27639;Q20935;P27639-2	26.8779	26.8568	27.0398	26.9875	27.0977	26.8346	27.0449	26.8003	By MS/MS	By MS/MS	By MS/MS	By MS/MS	By MS/MS	By MS/MS	By MS/MS	By MS/MS	25	25	24	23	20	24	25	25	-0.00386414	0.0151376	-0.00243592	No
msh-2	Q9TXR4	23.3928	23.2805	23.54	23.364	23.36	23.2561	23.5632	23.4143	By MS/MS	By MS/MS	By MS/MS	By MS/MS	By MS/MS	By MS/MS	By MS/MS	By MS/MS	4	5	5	6	2	5	6	6	-0.0040895	0.0165279	-0.0025821	No
lnp-1;lnp-1	Q17667;A0A2K5AU06	23.9714	24.0603	24.2785	24.2076	24.8053	23.873	23.9716	23.8857	By MS/MS	By MS/MS	By MS/MS	By MS/MS	By MS/MS	By MS/MS	By MS/MS	By MS/MS	6	7	7	7	6	6	6	6	-0.00448308	0.00637826	-0.00258337	No
ugt-16;ugt-15	G5EGK7;Q18629	23.8711	24.4033	24.3399	24.5358	24.2644	24.093	24.5273	24.2835	By MS/MS	By MS/MS	By MS/MS	By MS/MS	By MS/MS	By MS/MS	By MS/MS	By MS/MS	7	8	7	7	6	5	8	8	-0.0045422	0.00897015	-0.00271979	No
arp-1;arp-1	Q9NA98;U4PR70	25.2516	25.5311	25.4769	25.5608	25.7167	25.1864	25.6101	25.3251	By MS/MS	By MS/MS	By MS/MS	By MS/MS	By MS/MS	By MS/MS	By MS/MS	By MS/MS	14	13	14	13	13	12	13	12	-0.00447545	0.0106409	-0.00272642	No
npp-23;npp-23	Q17872;B3GWB1	23.277	23.3488	23.221	23.3006	23.4023	23.0217	23.5814	23.16	By MS/MS	By MS/MS	By MS/MS	By MS/MS	By MS/MS	By MS/MS	By MS/MS	By MS/MS	4	4	4	4	3	4	4	4	-0.00448707	0.0118632	-0.00275714	No
phb-2	P50093	27.4706	27.7328	27.7381	27.7416	27.6705	27.3782	27.91	27.7426	By MS/MS	By MS/MS	By MS/MS	By MS/MS	By MS/MS	By MS/MS	By MS/MS	By MS/MS	13	12	13	13	13	13	13	13	-0.00454317	0.0118148	-0.00278799	No
ifa-1;ifa-1;ifa-1;ifa-1;ifa-1	A0A4V0IIR6;P90901-3;P90901-2;P90901;P90901-4	23.3901	23.1351	23.8225	23.1442	23.8448	23.3629	23.4628	22.8412	By MS/MS	By MS/MS	By MS/MS	By MS/MS	By MS/MS	By MS/MS	By MS/MS	By MS/MS	13	11	11	10	6	10	11	8	-0.00494716	0.0063185	-0.00280743	No
mup-2	Q27371	24.11	22.5606	24.3727	23.3569	24.1342	23.3821	22.7146	24.1924	By MS/MS	By MS/MS	By MS/MS	By MS/MS	By MS/MS	By MS/MS	By matching	By MS/MS	9	4	8	5	4	4	4	5	-0.00577204	0.00358597	-0.00283318	No
gsa-1;gsa-1	Q7KPV0;V6CL61	22.3552	22.8611	22.9436	23.0388	22.9566	22.5268	23.1922	22.5426	By MS/MS	By MS/MS	By MS/MS	By MS/MS	By MS/MS	By MS/MS	By MS/MS	By MS/MS	2	2	2	2	2	3	3	2	-0.00488625	0.00733534	-0.00283541	No
sup-1	Q9XWU2	25.6011	26.1785	25.8479	25.8517	26.1293	25.7196	25.9859	25.6661	By MS/MS	By MS/MS	By MS/MS	By MS/MS	By MS/MS	By MS/MS	By MS/MS	By MS/MS	2	2	2	2	2	2	2	2	-0.00540148	0.0112609	-0.00325097	No
dnj-19	O16303	24.7805	25.0855	25.0488	25.0806	25.2176	24.7625	25.1285	24.91	By MS/MS	By MS/MS	By MS/MS	By MS/MS	By MS/MS	By MS/MS	By MS/MS	By MS/MS	8	6	7	7	7	8	7	9	-0.00580611	0.0155009	-0.00356925	No
dim-1;dim-1	Q18066-2;Q18066	25.9493	26.2989	26.3092	26.5405	26.2823	26.088	26.489	26.2625	By MS/MS	By MS/MS	By MS/MS	By MS/MS	By MS/MS	By MS/MS	By MS/MS	By MS/MS	17	18	17	18	17	18	20	17	-0.00598183	0.0137421	-0.00363204	No
rpn-1	Q9GZH5	25.4685	25.9351	25.9568	26.073	25.7507	25.6652	26.1635	25.8796	By MS/MS	By MS/MS	By MS/MS	By MS/MS	By MS/MS	By MS/MS	By MS/MS	By MS/MS	42	45	43	46	43	47	51	50	-0.00641324	0.0125549	-0.00383513	No
vha-5;vha-7	G5EEK9;B2MZD0	25.6137	25.8053	25.7306	25.8616	25.8585	25.6037	25.9809	25.5935	By MS/MS	By MS/MS	By MS/MS	By MS/MS	By MS/MS	By MS/MS	By MS/MS	By MS/MS	23	21	22	22	21	21	21	24	-0.00633017	0.01956	-0.00393189	No
ret-1;ret-1;ret-1	B5U8N2;G5ECZ2;Q7JLB1	27.4005	27.8357	27.92	27.9226	27.8341	27.4665	27.8435	27.9617	By MS/MS	By MS/MS	By MS/MS	By MS/MS	By MS/MS	By MS/MS	By MS/MS	By MS/MS	20	23	20	23	22	23	22	24	-0.00675005	0.0138515	-0.00405519	No
K09H9.8	O44990	21.9385	22.8548	22.2782	22.256	23.0066	22.4371	22.2429	21.6723	By MS/MS	By MS/MS	By MS/MS	By MS/MS	By MS/MS	By MS/MS	By MS/MS	By MS/MS	2	2	1	1	2	1	2	2	-0.00785589	0.00786824	-0.00428138	No
ncs-2	P36609	22.8726	23.3078	23.5269	23.858	23.8815	23.2374	23.4489	23.0325	By matching	By MS/MS	By MS/MS	By MS/MS	By MS/MS	By MS/MS	By MS/MS	By MS/MS	3	4	4	4	3	4	3	4	-0.00875177	0.010706	-0.0049304	No
sin-3;sin-3	A5JYW9-2;A5JYW9	18.5882	19.5741	19.8446	19.5755	19.8915	19.0258	19.363	19.3388	By MS/MS	By MS/MS		By MS/MS			By MS/MS	By MS/MS	1	1	0	1	0	0	1	1	-0.00916851	0.0093432	-0.00501095	No
trap-1	Q95XT5	27.68	27.9831	27.9293	27.9601	28.0131	27.7038	28.0472	27.8222	By MS/MS	By MS/MS	By MS/MS	By MS/MS	By MS/MS	By MS/MS	By MS/MS	By MS/MS	10	10	10	10	10	10	10	10	-0.00846137	0.0270052	-0.00526433	No
ech-1.2;ech-1.2;ech-1.1	Q9GYT0;Q9BIC3;O17612	26.1977	26.613	26.6943	26.7389	26.63	26.4208	26.7423	26.4863	By MS/MS	By MS/MS	By MS/MS	By MS/MS	By MS/MS	By MS/MS	By MS/MS	By MS/MS	38	39	37	37	37	39	37	38	-0.00888238	0.0210829	-0.00540495	No
mct-4;mct-4;mct-4	H2L0E5;Q2L6X7;H2L0E6	24.1586	24.5137	24.58	24.7112	24.6921	24.2486	24.6201	24.4387	By MS/MS	By MS/MS	By MS/MS	By MS/MS	By MS/MS	By MS/MS	By MS/MS	By MS/MS	4	4	4	5	5	2	5	4	-0.00902307	0.0198762	-0.00545434	No
atp-2	P46561	29.7937	29.9003	29.9262	30.0305	30.0801	29.7188	29.9602	29.9275	By MS/MS	By MS/MS	By MS/MS	By MS/MS	By MS/MS	By MS/MS	By MS/MS	By MS/MS	29	29	29	30	28	30	28	29	-0.00897241	0.034603	-0.00564478	No
cogc-3;cogc-3	Q6AW08;H2L0S2	22.0939	22.4429	22.6502	22.4079	22.5053	21.9094	22.8099	22.4124	By MS/MS	By matching	By MS/MS	By MS/MS	By MS/MS	By MS/MS	By MS/MS	By MS/MS	5	6	5	6	4	6	6	5	-0.010517	0.0162253	-0.00611653	No
unc-112	Q18685	22.0466	21.767	22.1464	22.2604	22.181	21.736	22.3734	21.9713	By MS/MS	By MS/MS	By MS/MS	By MS/MS	By MS/MS	By matching	By MS/MS	By MS/MS	3	3	2	3	2	2	1	3	-0.0103121	0.0202684	-0.00616385	No
csn-4	Q9N359	22.3569	22.6464	22.98	23.2202	22.9577	22.3646	23.2729	22.6521	By MS/MS	By MS/MS	By MS/MS	By MS/MS	By MS/MS	By matching	By MS/MS	By MS/MS	6	5	6	6	5	5	6	6	-0.0109496	0.0135844	-0.00617894	No
faah-2	Q17447	22.4657	22.9294	22.7809	22.8109	22.7954	22.6698	22.9261	22.6372	By MS/MS	By MS/MS	By MS/MS	By MS/MS	By MS/MS	By MS/MS	By MS/MS	By MS/MS	2	2	2	3	3	2	3	2	-0.0104257	0.0301228	-0.00643991	No
dlst-1	O45148	24.5824	24.9811	24.9495	25.0355	25.1257	24.9254	25.1642	24.3785	By MS/MS	By MS/MS	By MS/MS	By MS/MS	By MS/MS	By MS/MS	By MS/MS	By MS/MS	10	10	10	9	10	10	11	9	-0.0113505	0.0184877	-0.00664409	No
rab-10	Q94148	24.2064	24.8777	24.8062	25.028	24.9805	24.4376	24.8838	24.6621	By MS/MS	By MS/MS	By MS/MS	By MS/MS	By MS/MS	By MS/MS	By MS/MS	By MS/MS	6	6	5	6	6	6	6	6	-0.0114402	0.0178558	-0.0066618	No
cchl-1	P53703	24.2255	24.82	24.7495	24.9055	24.7511	24.5862	24.8028	24.6052	By MS/MS	By MS/MS	By MS/MS	By MS/MS	By MS/MS	By MS/MS	By MS/MS	By MS/MS	7	7	8	8	7	8	8	8	-0.0111674	0.0234753	-0.00671802	No
F46F11.1;F46F11.1	P91309-2;P91309	21.3537	21.8241	21.3111	21.4828	22.4183	21.559	20.2438	21.8048	By matching	By matching	By matching	By matching	By matching	By matching		By MS/MS	1	1	1	1	1	1	0	1	-0.0135613	0.00964519	-0.00687501	No
ttc-17	Q22554	21.2634	19.7626	21.0834	21.4221	19.8148	21.0256	21.3195	21.4298	By matching		By matching	By matching	By MS/MS	By MS/MS	By matching	By matching	1	0	1	1	1	1	1	1	-0.0145281	0.0091942	-0.00715389	No
ruvb-1	O17607	23.3351	23.3268	23.5628	23.4697	23.3764	23.4464	23.5659	23.351	By MS/MS	By MS/MS	By MS/MS	By MS/MS	By MS/MS	By MS/MS	By MS/MS	By MS/MS	8	9	8	8	8	7	8	8	-0.0113027	0.0534061	-0.00717891	No
F09E5.3	Q19264	22.6282	22.6198	22.3387	23.0986	22.6263	22.4308	22.6791	22.9985	By MS/MS	By MS/MS	By MS/MS	By MS/MS	By MS/MS	By MS/MS	By MS/MS	By MS/MS	2	3	4	2	2	2	3	3	-0.0123579	0.0213927	-0.00728368	No
mask-1;mask-1;mask-1;mask-1;mask-1;mask-1;mask-1;mask-1;mask-1;mask-1	Q21920-5;Q21920-8;Q21920-2;Q21920-7;Q21920;Q21920-6;A0A061AL89;A0A061AJK8;Q21920-3;Q21920-4	21.7133	22.2209	21.9814	22.384	22.1024	21.9283	22.5646	21.7564	By MS/MS	By MS/MS	By MS/MS	By MS/MS	By MS/MS	By MS/MS	By MS/MS	By MS/MS	3	4	4	5	3	5	6	4	-0.0130072	0.0194547	-0.00753111	No
F54D5.7	Q20772	22.905	22.8434	23.2553	22.5329	23.1045	22.7974	23.2156	22.4747	By MS/MS	By MS/MS	By MS/MS	By MS/MS	By matching	By MS/MS	By MS/MS	By MS/MS	2	2	2	2	2	2	2	2	-0.0139154	0.0212526	-0.00807689	No
hpo-18	O16298	24.976	24.9979	25.3204	25.2325	25.3896	25.0589	25.0493	25.0823	By MS/MS	By MS/MS	By MS/MS	By MS/MS	By MS/MS	By MS/MS	By MS/MS	By MS/MS	2	2	2	2	2	2	2	2	-0.0133256	0.0390201	-0.00823371	No
F37C4.5;F37C4.5	O44400;O44400-2	23.6689	23.5205	24.2226	24.2599	24.3617	23.6822	24.0717	23.6169	By MS/MS	By MS/MS	By MS/MS	By MS/MS	By MS/MS	By MS/MS	By MS/MS	By MS/MS	4	3	4	4	2	3	4	3	-0.015117	0.0199556	-0.00860148	No
T23E7.2;T23E7.2;T23E7.2;T23E7.2;T23E7.2;T23E7.2;T23E7.2;T23E7.2;T23E7.2;T23E7.2	H2KZS3;H2KZS2;A0A5E4LWN1;A0A5E4M2N5;A0A5E4M3L3;A0A5E4LZC5;A0A5E4LZT0;A0A5E4LX00;H2KZS4;H2KZS5	25.3253	25.5285	25.4912	25.7408	25.7003	25.3753	25.648	25.4181	By MS/MS	By MS/MS	By MS/MS	By MS/MS	By MS/MS	By MS/MS	By MS/MS	By MS/MS	19	18	16	18	15	17	20	19	-0.0139753	0.0411947	-0.00863798	No
Y54F10AR.1	Q965T2	22.2857	22.1771	19.4706	19.0477	22.6672	21.9367	19.2335	19.2389	By MS/MS	By MS/MS	By MS/MS		By MS/MS	By MS/MS		By MS/MS	1	1	1	0	1	1	0	1	-0.0237769	0.00639625	-0.0086625	No
rpl-25.1	P48162	24.682	25.1767	25.1431	25.2827	25.044	24.8606	25.3729	25.0651	By MS/MS	By MS/MS	By MS/MS	By MS/MS	By MS/MS	By MS/MS	By MS/MS	By MS/MS	3	3	3	4	4	5	3	5	-0.0145177	0.0292728	-0.00869193	No
nsf-1;nsf-1	Q94392;Q09EE7	23.7747	24.077	24.0857	24.2134	24.0683	23.9051	24.2063	24.0284	By MS/MS	By MS/MS	By MS/MS	By MS/MS	By MS/MS	By MS/MS	By MS/MS	By MS/MS	16	18	15	17	14	15	15	15	-0.0142992	0.0445832	-0.0088714	No
mig-14	Q7YWX7	23.0403	23.3005	23.5154	23.197	23.3909	23.059	23.3884	23.2734	By MS/MS	By MS/MS	By MS/MS	By MS/MS	By MS/MS	By MS/MS	By MS/MS	By MS/MS	5	6	6	6	7	6	6	5	-0.0146183	0.0401228	-0.00898772	No
F25G6.8	O16927	22.9041	22.958	22.7319	23.4681	23.2771	22.7584	22.4637	23.6287	By MS/MS	By matching	By MS/MS	By MS/MS	By MS/MS	By MS/MS	By MS/MS	By MS/MS	1	1	2	1	2	1	1	2	-0.0164593	0.0183214	-0.00911961	No
mca-1;mca-1;mca-1;mca-1	F5GU98;G5EC39;G5EC04;G5EFR6	20.6077	21.5009	21.1268	21.7284	21.4927	21.0443	21.5226	20.9693	By MS/MS	By matching	By matching	By MS/MS	By matching	By matching	By matching	By matching	1	1	1	1	1	1	1	1	-0.0163001	0.0194433	-0.00913275	No
Y116A8C.30;Y116A8C.30	Q9U2S7;E8MDW0	20.7682	20.8391	20.3207	20.5164	20.651	20.8304	20.6617	20.362	By MS/MS	By matching	By MS/MS	By MS/MS	By matching	By matching	By MS/MS	By matching	2	1	2	2	1	2	2	1	-0.0151699	0.0340583	-0.00917353	No
apb-1	Q9N4F3	24.0958	24.3208	24.3885	24.3169	24.3552	24.2556	24.5668	24.0055	By MS/MS	By MS/MS	By MS/MS	By MS/MS	By MS/MS	By MS/MS	By MS/MS	By MS/MS	18	19	16	17	13	19	18	20	-0.015273	0.0399232	-0.00935404	No
acs-13;acs-13;acs-13	Q9N302;V6CK48;V6CLI5	25.2207	25.6355	25.6586	25.8506	25.7155	25.4551	25.7264	25.5299	By MS/MS	By MS/MS	By MS/MS	By MS/MS	By MS/MS	By MS/MS	By MS/MS	By MS/MS	22	24	25	24	20	23	24	23	-0.0154279	0.0358039	-0.00935635	No
ttr-18	Q17473	23.0034	23.031	23.3719	23.2395	23.3095	23.1724	23.1718	23.0522	By MS/MS	By MS/MS	By MS/MS	By MS/MS	By MS/MS	By MS/MS	By MS/MS	By MS/MS	2	2	3	2	3	1	2	1	-0.0150538	0.0516741	-0.00939514	No
dars-1	Q03577	25.8347	26.2788	26.4566	26.4163	26.2186	26.1035	26.5798	26.1483	By MS/MS	By MS/MS	By MS/MS	By MS/MS	By MS/MS	By MS/MS	By MS/MS	By MS/MS	29	30	29	30	28	29	30	30	-0.0159849	0.0306982	-0.00952037	No
romo-1	Q93511	22.7861	22.4923	22.673	21.5635	21.9148	22.4146	22.6282	22.6301	By MS/MS	By MS/MS	By MS/MS	By MS/MS	By matching	By MS/MS	By MS/MS	By MS/MS	1	1	1	1	1	1	1	1	-0.0182046	0.018996	-0.0099729	No
asg-1	P90921	25.2429	25.6657	25.6401	25.6078	25.2766	25.4701	25.9484	25.5296	By MS/MS	By MS/MS	By MS/MS	By MS/MS	By MS/MS	By MS/MS	By MS/MS	By MS/MS	5	5	5	5	5	5	5	5	-0.0170398	0.0339932	-0.0101857	No
deps-1;deps-1	Q9N303-2;Q9N303	21.9667	22.1454	21.8047	22.4816	22.2416	22.1783	22.3456	21.7024	By MS/MS	By MS/MS	By MS/MS	By MS/MS	By MS/MS	By MS/MS	By MS/MS	By MS/MS	5	5	5	4	4	6	6	5	-0.0173935	0.029368	-0.0102115	No
snf-3	G5EBN9	22.4618	22.6541	22.6406	23.6302	23.3065	22.7025	22.7574	22.695	By MS/MS	By MS/MS	By MS/MS	By MS/MS	By MS/MS	By matching	By MS/MS	By MS/MS	4	4	4	4	3	3	4	4	-0.0186832	0.0209648	-0.0103609	No
emc-1;emc-1	H2L0C0;Q86S39	25.0558	25.2913	25.5271	25.4066	25.4395	25.0692	25.5196	25.321	By MS/MS	By MS/MS	By MS/MS	By MS/MS	By MS/MS	By MS/MS	By MS/MS	By MS/MS	20	22	24	23	20	22	23	21	-0.0171081	0.0423702	-0.0104287	No
bcs-1	Q20755	23.8316	23.8642	24.1347	24.1553	24.3294	23.9744	23.9729	23.7779	By MS/MS	By MS/MS	By MS/MS	By MS/MS	By MS/MS	By MS/MS	By MS/MS	By MS/MS	1	1	1	1	1	1	1	1	-0.0172347	0.0417261	-0.0104859	No
nuo-3	O18236	23.3178	24.1071	23.8721	24.1682	23.6496	23.6058	24.5135	23.7727	By MS/MS	By MS/MS	By MS/MS	By MS/MS	By MS/MS	By MS/MS	By MS/MS	By MS/MS	5	4	4	5	4	4	4	5	-0.0191113	0.0226719	-0.0106925	No
iffb-1	G5EGT7	24.5143	24.9019	24.9331	25.1713	25.0923	24.8854	25.2738	24.3441	By MS/MS	By MS/MS	By MS/MS	By MS/MS	By MS/MS	By MS/MS	By MS/MS	By MS/MS	17	17	18	18	17	19	20	16	-0.0187327	0.0263973	-0.0107482	No
mac-1	Q9NAG4	22.0216	22.9725	22.7999	22.272	22.3602	22.4607	22.8826	22.4381	By MS/MS	By MS/MS	By MS/MS	By MS/MS	By matching	By MS/MS	By MS/MS	By MS/MS	4	4	4	4	4	4	6	5	-0.0189141	0.0257161	-0.0107986	No
ucr-11	Q8MXI1	25.3047	25.8717	25.7027	25.8216	25.3642	25.6931	26.0042	25.7123	By MS/MS	By MS/MS	By MS/MS	By MS/MS	By MS/MS	By MS/MS	By MS/MS	By MS/MS	2	2	2	2	2	2	2	2	-0.0182735	0.0343955	-0.0108555	No
toe-1	Q23495	23.3411	23.5413	23.7426	23.5446	23.5864	23.615	23.4975	23.5403	By MS/MS	By MS/MS	By MS/MS	By MS/MS	By MS/MS	By MS/MS	By MS/MS	By MS/MS	11	11	9	11	8	9	8	8	-0.0174046	0.0725251	-0.0109743	No
perm-3;perm-3	Q9N4N3;V6CM14	23.3955	23.6598	23.1752	23.6604	22.9917	23.5916	23.6767	23.7082	By MS/MS	By MS/MS	By MS/MS	By MS/MS	By MS/MS	By MS/MS	By MS/MS	By MS/MS	3	3	2	3	2	3	3	3	-0.0193436	0.0324499	-0.0113432	No
cdr-6	G5EET3	26.3153	26.5439	26.7318	26.6932	26.7489	26.4512	26.6602	26.4985	By MS/MS	By MS/MS	By MS/MS	By MS/MS	By MS/MS	By MS/MS	By MS/MS	By MS/MS	13	12	11	13	14	13	13	12	-0.0186592	0.0561606	-0.0115382	No
sel-9	O17528	25.2021	25.3111	25.4455	25.3466	25.6179	24.9641	25.4	25.4008	By MS/MS	By MS/MS	By MS/MS	By MS/MS	By MS/MS	By MS/MS	By MS/MS	By MS/MS	4	4	3	4	4	4	4	4	-0.0193759	0.0463357	-0.0117711	No
tmed-10	Q20546	25.9296	26.1468	26.112	26.0611	26.133	25.8104	26.29	26.0931	By MS/MS	By MS/MS	By MS/MS	By MS/MS	By MS/MS	By MS/MS	By MS/MS	By MS/MS	9	8	9	9	7	8	9	8	-0.0192466	0.0616447	-0.0119493	No
cul-3;cul-3;cul-3;cul-3	Q17391;A0A0K3AY70;A0A0K3ASX8;A0A0K3AV81	22.8404	23.1591	23.2211	23.5202	23.1689	22.9493	23.2276	23.4771	By MS/MS	By MS/MS	By MS/MS	By MS/MS	By MS/MS	By MS/MS	By MS/MS	By MS/MS	8	9	8	8	9	9	9	7	-0.0205259	0.0403557	-0.0122426	No
dhs-6	Q09979	24.4543	24.7741	24.8267	24.728	24.8825	24.6086	24.9769	24.3971	By MS/MS	By MS/MS	By MS/MS	By MS/MS	By MS/MS	By MS/MS	By MS/MS	By MS/MS	17	16	17	16	11	16	17	16	-0.0204902	0.0458903	-0.0123741	No
dnj-29;dnj-29	Q9U1V9;Q9U1W0	24.5284	24.8976	25.1113	25.1521	24.9991	24.7224	25.1504	24.9005	By MS/MS	By MS/MS	By MS/MS	By MS/MS	By MS/MS	By MS/MS	By MS/MS	By MS/MS	16	17	16	17	18	17	18	18	-0.0207532	0.0428578	-0.0124378	No
F23C8.5;F23C8.5	Q9TXI4;A0A061AJJ5	25.1887	25.2813	25.6622	25.2536	25.4796	24.9957	25.9759	25.0224	By MS/MS	By MS/MS	By MS/MS	By MS/MS	By MS/MS	By MS/MS	By MS/MS	By MS/MS	11	9	11	10	10	10	11	11	-0.0219562	0.0296234	-0.012514	No
sucl-2	O02642	21.9861	22.3961	22.5033	22.7689	22.6011	22.3529	22.827	21.9614	By MS/MS	By MS/MS	By MS/MS	By MS/MS	By MS/MS	By MS/MS	By MS/MS	By MS/MS	3	3	3	3	3	3	3	3	-0.0220366	0.0307238	-0.0126169	No
alh-10	Q18822	22.425	22.7822	22.4367	22.1126	22.8966	21.6267	22.7876	22.5396	By matching	By matching	By matching	By matching	By matching	By MS/MS	By matching	By MS/MS	1	1	1	1	1	1	1	1	-0.0234761	0.0251324	-0.0129042	No
F19B6.1;F19B6.1;F19B6.1;F19B6.1	Q19583;Q9U3I7;H2L2A8;D3YT38	23.8677	24.0885	24.169	24.1932	23.9691	24.0838	24.4509	23.9017	By MS/MS	By MS/MS	By MS/MS	By MS/MS	By MS/MS	By MS/MS	By MS/MS	By MS/MS	6	7	7	7	6	7	8	7	-0.0218	0.0535947	-0.0132677	No
cpt-2;cpt-2;cpt-2	G5ECS9;G5EFE6;A0A061AL65	23.8568	24.216	24.185	24.4384	24.1946	24.0227	24.3249	24.2435	By MS/MS	By MS/MS	By MS/MS	By MS/MS	By MS/MS	By MS/MS	By MS/MS	By MS/MS	15	15	14	15	14	13	14	14	-0.0223525	0.0581525	-0.0136645	No
rpl-33	P49180	24.5197	24.899	25.6399	25.3269	24.8804	24.5476	25.8199	25.2399	By MS/MS	By MS/MS	By MS/MS	By MS/MS	By MS/MS	By MS/MS	By MS/MS	By MS/MS	7	8	7	7	5	6	8	7	-0.0256002	0.0238612	-0.0137178	No
ostb-1	P45971	26.1818	26.4372	26.5285	26.5371	26.5304	26.2887	26.5916	26.3623	By MS/MS	By MS/MS	By MS/MS	By MS/MS	By MS/MS	By MS/MS	By MS/MS	By MS/MS	22	20	22	21	20	20	22	22	-0.022083	0.0725502	-0.0137246	No
unc-73;unc-73;unc-73;unc-73;unc-73;unc-73;unc-73;unc-73;unc-73	C4ALD5;O61528;Q7JNG4;Q95Q51;H2KYM2;H2KYM4;Q7JNG6;H2KYM3;Q7KPP4	25.9946	26.1216	26.221	25.7554	26.2263	26.511	25.6754	25.7746	By MS/MS	By MS/MS	By MS/MS	By MS/MS	By MS/MS	By MS/MS	By MS/MS	By MS/MS	2	1	1	2	2	2	2	1	-0.02366	0.0372124	-0.0137554	No
stt-3	P46975	25.3306	25.8731	25.8766	25.7769	25.707	25.6048	25.9911	25.6454	By MS/MS	By MS/MS	By MS/MS	By MS/MS	By MS/MS	By MS/MS	By MS/MS	By MS/MS	13	12	14	14	9	14	13	14	-0.0228013	0.0511187	-0.0137645	No
npp-9;npp-9	Q21021;Q86G90	24.1882	24.4199	24.4849	24.6404	24.3975	24.35	24.7124	24.3653	By MS/MS	By MS/MS	By MS/MS	By MS/MS	By MS/MS	By MS/MS	By MS/MS	By MS/MS	12	14	14	13	12	12	13	13	-0.0229287	0.0640028	-0.0140902	No
rpl-21	P34334	22.9871	22.3353	24.225	23.7628	22.4313	22.0442	24.6628	24.3009	By MS/MS	By matching	By MS/MS	By MS/MS	By MS/MS	By MS/MS	By MS/MS	By MS/MS	5	3	7	6	2	3	6	7	-0.0322245	0.0139796	-0.0141432	No
erl-1	A3QMC6	21.1186	21.2402	21.464	21.3695	21.8804	21.0964	21.2007	21.1119	By matching	By MS/MS	By MS/MS	By matching	By matching	By matching	By matching	By matching	1	2	1	1	1	1	1	1	-0.0242471	0.04173	-0.014246	No
rpt-6;figl-1	Q9XTT9;O16299	25.539	25.8817	25.6558	25.737	25.927	25.4121	25.9208	25.6489	By MS/MS	By MS/MS	By MS/MS	By MS/MS	By MS/MS	By MS/MS	By MS/MS	By MS/MS	6	6	6	6	6	6	6	5	-0.0238145	0.058927	-0.0144954	No
tric-1B.1	Q9NA75	28.5035	28.4486	28.7489	28.5892	29.054	28.2531	28.5189	28.562	By MS/MS	By MS/MS	By MS/MS	By MS/MS	By MS/MS	By MS/MS	By MS/MS	By MS/MS	12	12	12	12	13	13	13	13	-0.0244593	0.047703	-0.0145648	No
Y48C3A.3	Q9NAG5	22.5941	23.0307	23.0945	22.9931	22.9087	22.7911	23.0799	23.0296	By MS/MS	By MS/MS	By MS/MS	By MS/MS	By MS/MS	By MS/MS	By MS/MS	By MS/MS	5	4	4	4	3	5	5	4	-0.0242157	0.0660981	-0.0148524	No
R186.3	Q22013	24.2964	24.6389	24.5112	24.5602	24.5403	24.2732	24.7569	24.5332	By MS/MS	By MS/MS	By MS/MS	By MS/MS	By MS/MS	By MS/MS	By MS/MS	By MS/MS	8	10	7	8	8	9	8	8	-0.0242212	0.070304	-0.0149226	No
Y54F10AM.5	Q9BL03	24.9969	25.3345	25.3217	25.2334	25.2515	25.1507	25.4199	25.1602	By MS/MS	By MS/MS	By MS/MS	By MS/MS	By MS/MS	By MS/MS	By MS/MS	By MS/MS	5	6	4	6	6	6	6	5	-0.0239245	0.0867441	-0.0149525	No
M01F1.4;M01F1.4	Q5CZ47;Q21453	25.2646	25.4405	25.6878	25.4883	25.7926	25.3073	25.4883	25.3919	By MS/MS	By MS/MS	By MS/MS	By MS/MS	By MS/MS	By MS/MS	By MS/MS	By MS/MS	11	9	11	10	10	11	10	11	-0.0246992	0.0640494	-0.0150879	No
edc-4;edc-4;edc-4;edc-4	Q8ITV7;Q8ITV6;A0A8S4QBN9;A0A8S4QCB9	22.3908	22.9118	23.0436	23.0875	23.1182	22.5642	23.0003	22.8557	By MS/MS	By MS/MS	By MS/MS	By MS/MS	By MS/MS	By MS/MS	By MS/MS	By MS/MS	6	6	5	7	4	5	6	6	-0.0261514	0.0456516	-0.0153836	No
rpn-3	Q04908	25.9421	26.2214	26.2778	26.2727	26.2894	26.0565	26.3707	26.0969	By MS/MS	By MS/MS	By MS/MS	By MS/MS	By MS/MS	By MS/MS	By MS/MS	By MS/MS	29	28	29	30	26	30	29	29	-0.0248737	0.0817854	-0.0154511	No
fat-2;fat-2	G5EGA5;A0A061AJ35	25.513	26.132	25.8779	25.9661	26.0617	25.6724	25.9626	25.8946	By MS/MS	By MS/MS	By MS/MS	By MS/MS	By MS/MS	By MS/MS	By MS/MS	By MS/MS	13	13	13	13	12	15	14	14	-0.0255987	0.0584763	-0.0154701	No
coq-6	O01884	22.6285	23.2343	23.095	23.0215	23.1517	22.7757	23.225	22.9348	By MS/MS	By MS/MS	By MS/MS	By MS/MS	By MS/MS	By matching	By MS/MS	By MS/MS	4	4	4	4	2	3	4	4	-0.0269776	0.0575744	-0.0161982	No
aqp-7;aqp-7	A0A6V7QYI0;Q21473	26.1743	26.5982	26.4599	26.7762	26.6566	26.4177	26.6494	26.3938	By MS/MS	By MS/MS	By MS/MS	By MS/MS	By MS/MS	By MS/MS	By MS/MS	By MS/MS	4	4	4	4	3	3	4	4	-0.0271851	0.0663997	-0.016518	No
pptr-1	O18178	23.5664	23.9813	24.1607	24.2982	24.1633	23.9188	24.311	23.736	By MS/MS	By MS/MS	By MS/MS	By MS/MS	By MS/MS	By MS/MS	By MS/MS	By MS/MS	9	7	9	8	9	7	8	9	-0.0306434	0.0528475	-0.017985	No
imp-2	P49049	25.518	25.9249	25.9223	26.0324	26.2345	25.6506	25.8944	25.7401	By MS/MS	By MS/MS	By MS/MS	By MS/MS	By MS/MS	By MS/MS	By MS/MS	By MS/MS	9	9	9	7	9	9	9	9	-0.0305065	0.0631995	-0.0182524	No
hxk-2	Q9XU15	23.4568	23.5741	23.6846	23.8428	23.8962	23.572	23.7954	23.4143	By MS/MS	By MS/MS	By MS/MS	By MS/MS	By MS/MS	By MS/MS	By MS/MS	By MS/MS	8	9	9	9	7	9	9	9	-0.0299157	0.0790738	-0.0182826	No
tmed-1	Q21336	24.4271	24.7846	24.6805	24.9241	25.2162	24.473	24.6742	24.5793	By MS/MS	By MS/MS	By MS/MS	By MS/MS	By MS/MS	By MS/MS	By MS/MS	By MS/MS	4	5	4	4	4	4	5	5	-0.0315663	0.0568792	-0.0186138	No
smk-1;smk-1	H2KYN7;H2KYN6	27.8903	28.4468	28.6088	28.9243	28.3241	28.4638	28.8328	28.3797	By MS/MS	By MS/MS	By MS/MS	By MS/MS	By MS/MS	By MS/MS	By MS/MS	By MS/MS	3	4	3	6	3	3	4	4	-0.0325542	0.0464378	-0.0186569	No
pyk-1;pyk-1;pyk-1;pyk-1;pyk-1	O17836;Q7JL40;Q3S1I8;O17835;B7WNA0	24.0261	24.1125	24.213	24.3829	24.4013	24.3071	24.4091	23.7445	By MS/MS	By MS/MS	By MS/MS	By MS/MS	By MS/MS	By MS/MS	By MS/MS	By MS/MS	15	16	14	16	13	14	16	12	-0.0318504	0.064227	-0.0190012	No
atp-3;atp-3	P91283;Q7JNG1	27.943	28.033	28.1835	28.01	28.2798	27.7884	28.3078	27.9186	By MS/MS	By MS/MS	By MS/MS	By MS/MS	By MS/MS	By MS/MS	By MS/MS	By MS/MS	15	16	16	16	16	16	16	16	-0.0312794	0.0808725	-0.0190779	No
mtx-2;mtx-2	P34599;P34599-2	23.3156	23.461	23.4618	23.3259	23.52	23.1888	23.7741	23.2077	By MS/MS	By MS/MS	By MS/MS	By MS/MS	By matching	By MS/MS	By MS/MS	By MS/MS	3	3	2	3	2	3	2	3	-0.0315639	0.0781353	-0.0191831	No
F13C5.5	O76565	23.2279	23.13	23.2581	23.381	23.8652	23.0616	23.2832	22.9185	By MS/MS	By MS/MS	By MS/MS	By MS/MS	By MS/MS	By MS/MS	By MS/MS	By matching	1	1	1	1	1	1	1	1	-0.0329047	0.0539453	-0.0191903	No
mboa-7	Q19468	22.8059	22.8771	23.1453	22.4573	23.2786	22.607	22.6558	22.8762	By MS/MS	By MS/MS	By MS/MS	By MS/MS	By MS/MS	By MS/MS	By MS/MS	By MS/MS	3	3	4	3	4	4	3	4	-0.033029	0.0558381	-0.0193317	No
poml-3;poml-4	B1V898;Q2V071	22.2828	22.5177	21.7268	22.3061	22.6662	21.7381	22.2452	22.3209	By MS/MS	By MS/MS	By MS/MS	By MS/MS	By MS/MS	By MS/MS	By MS/MS	By MS/MS	2	3	3	3	3	3	3	3	-0.0342661	0.0468869	-0.0195203	No
mvk-1;mvk-1;mvk-1;mvk-1;mvk-1;mvk-1;mvk-1;mvk-1;mvk-1;mvk-1;mvk-1;mvk-1;mvk-1;mvk-1;mvk-1;mvk-1;mvk-1	Q9N4Z7;A0A8S4QD84;A0A8S4QB65;A0A8S4QAY9;A0A8S4QGK9;A0A8S4QD60;Q65XY0;A0A8S4QCH2;A0A8S4QD98;A0A8S4QBV5;A0A8S4QBV1;Q65XX9;A0A8S4QFB7;A0A8S4Q9F9;Q65XX8;A0A8S4QB79;A0A8S4QBX2	23.0508	23.418	23.456	23.4519	23.5881	23.2057	23.5897	23.1249	By MS/MS	By MS/MS	By MS/MS	By MS/MS	By MS/MS	By MS/MS	By MS/MS	By MS/MS	11	12	11	11	11	12	12	10	-0.0329209	0.0749396	-0.0198598	No
nsun-1;nsun-1	Q9TYV5;Q9TYV5-2	22.2497	22.9972	22.9268	22.8296	23.152	22.5653	22.8395	22.5837	By matching	By MS/MS	By MS/MS	By MS/MS	By MS/MS	By MS/MS	By MS/MS	By MS/MS	2	2	2	2	2	2	2	2	-0.0342854	0.0551633	-0.0199453	No
rme-1;rme-1;rme-1;rme-1;rme-1;rme-1;rme-1;rme-1;rme-1	Q86S80;A0A2C9C352;G5EFP1;G5EEU7;A0A2C9C3S7;Q8WSP1;A0A2C9C3Z4;Q9N5B7;G5ECC3	25.8843	26.2283	26.2619	26.411	26.4187	26.0106	26.3951	26.0935	By MS/MS	By MS/MS	By MS/MS	By MS/MS	By MS/MS	By MS/MS	By MS/MS	By MS/MS	30	30	33	30	26	32	32	32	-0.0331211	0.0782872	-0.0200454	No
sdhd-1	O62215	20.1021	20.838	20.2029	19.8404	20.3809	19.8651	20.428	20.452	By MS/MS	By MS/MS	By MS/MS	By MS/MS	By MS/MS	By MS/MS	By MS/MS	By MS/MS	1	1	1	1	1	2	2	1	-0.03564	0.0492447	-0.0203248	No
nkb-1	Q93235	26.3949	26.7648	26.6559	26.7852	26.6457	26.5807	26.898	26.6079	By MS/MS	By MS/MS	By MS/MS	By MS/MS	By MS/MS	By MS/MS	By MS/MS	By MS/MS	18	17	17	17	17	18	17	18	-0.032873	0.104778	-0.0203476	No
kin-2;kin-2;kin-2	P30625-3;P30625;P30625-2	23.9812	23.9554	24.3553	24.3091	24.3988	24.1701	24.2963	23.8718	By MS/MS	By MS/MS	By MS/MS	By MS/MS	By MS/MS	By MS/MS	By MS/MS	By MS/MS	9	10	9	9	9	9	10	10	-0.0339969	0.0787342	-0.0205357	No
R53.4	Q22021	25.985	26.2116	26.1294	25.8881	26.04	25.8387	26.4582	26.0164	By MS/MS	By MS/MS	By MS/MS	By MS/MS	By MS/MS	By MS/MS	By MS/MS	By MS/MS	9	10	10	9	9	10	11	10	-0.0348032	0.0840412	-0.0210948	No
dhs-25	Q19246	24.0972	24.4576	24.6247	24.4396	24.4263	24.3788	24.6636	24.2887	By MS/MS	By MS/MS	By MS/MS	By MS/MS	By MS/MS	By MS/MS	By MS/MS	By MS/MS	7	7	7	7	6	7	7	7	-0.0346194	0.0924027	-0.0211537	No
AC3.5;AC3.5	Q17405;H9G2W1	23.4429	23.7922	23.9617	23.8708	23.8572	23.6544	23.9822	23.7132	By MS/MS	By MS/MS	By MS/MS	By MS/MS	By MS/MS	By MS/MS	By MS/MS	By MS/MS	16	18	17	15	20	18	17	17	-0.0348166	0.0939503	-0.0212911	No
ccar-1;ccar-1;ccar-1;ccar-1	A0A0S4XR43;H2KMJ3;G5EBS4;A0A0S4XRD3	22.6251	22.8608	22.2651	22.8088	22.2298	22.7411	23.118	22.619	By MS/MS	By MS/MS	By MS/MS	By MS/MS	By MS/MS	By MS/MS	By MS/MS	By MS/MS	5	6	6	7	4	7	7	6	-0.0370411	0.0575484	-0.0214446	No
K12H4.5	P34526	24.5925	25.1167	24.8746	24.7639	24.8634	24.7422	25.1699	24.7146	By MS/MS	By MS/MS	By MS/MS	By MS/MS	By MS/MS	By MS/MS	By MS/MS	By MS/MS	5	5	5	5	3	5	5	5	-0.0355967	0.0851311	-0.0215548	No
gtbp-1	Q21351	24.2928	24.5854	24.7351	25.063	24.6224	24.6874	25.3209	24.2001	By MS/MS	By MS/MS	By MS/MS	By MS/MS	By MS/MS	By MS/MS	By MS/MS	By MS/MS	10	9	9	10	10	10	11	8	-0.0386392	0.0480616	-0.0216917	No
T13C2.6;T13C2.6	H2KZX4;Q7JP80	23.1588	23.1795	23.3361	23.3752	23.4322	23.2361	23.4363	23.0856	By MS/MS	By MS/MS	By MS/MS	By MS/MS	By MS/MS	By MS/MS	By MS/MS	By MS/MS	2	2	2	3	2	2	3	3	-0.0351686	0.131358	-0.0219699	No
C48E7.1	O02082	25.1628	25.5226	25.3969	25.5235	25.7691	25.4312	25.5592	24.9955	By MS/MS	By MS/MS	By MS/MS	By MS/MS	By MS/MS	By MS/MS	By MS/MS	By MS/MS	2	2	2	2	2	2	2	2	-0.0373181	0.0725921	-0.0221589	No
ldh-1;ldh-1	Q27888;A0A2C9C320	25.1709	25.1022	25.2972	24.7691	25.154	24.9584	25.4702	24.9061	By MS/MS	By MS/MS	By MS/MS	By MS/MS	By MS/MS	By MS/MS	By MS/MS	By MS/MS	10	9	9	9	10	11	10	11	-0.0373286	0.0789428	-0.0223481	No
asg-2	Q18803	26.5972	26.908	26.8688	26.7171	26.7102	26.5899	27.2354	26.7042	By MS/MS	By MS/MS	By MS/MS	By MS/MS	By MS/MS	By MS/MS	By MS/MS	By MS/MS	7	7	7	7	7	6	7	7	-0.0371925	0.0834148	-0.0223883	No
copg-1;copg-1;copg-1;copg-1	Q22498;A0A061ACR1;Q2XN02;F5GUA3	24.9137	25.3692	25.3606	25.4856	25.3852	25.162	25.4728	25.2564	By MS/MS	By MS/MS	By MS/MS	By MS/MS	By MS/MS	By MS/MS	By MS/MS	By MS/MS	28	29	29	30	27	29	29	29	-0.0368694	0.093695	-0.0224322	No
ntl-3;ntl-3	Q0PDJ7;G5EFX8	22.4871	22.9344	23.3046	22.9181	23.4537	22.9016	22.7992	22.6468	By MS/MS	By MS/MS	By MS/MS	By MS/MS	By MS/MS	By MS/MS	By matching	By MS/MS	2	2	2	2	1	2	2	2	-0.0392448	0.0571149	-0.0225216	No
T05H10.1	Q22240	22.5281	23.136	22.7617	23.0325	22.9964	22.9203	23.3267	22.3719	By MS/MS	By MS/MS	By MS/MS	By MS/MS	By matching	By MS/MS	By MS/MS	By matching	4	4	4	4	3	3	6	3	-0.0392465	0.0575305	-0.0225439	No
unc-54	P02566	29.384	29.5879	29.758	29.6766	29.6625	29.502	29.9208	29.4717	By MS/MS	By MS/MS	By MS/MS	By MS/MS	By MS/MS	By MS/MS	By MS/MS	By MS/MS	154	155	154	152	151	150	154	151	-0.0376199	0.106352	-0.023073	No
gcst-1	Q22968	23.481	23.4187	23.8251	23.6796	23.751	23.5047	24.106	23.2011	By MS/MS	By MS/MS	By MS/MS	By MS/MS	By MS/MS	By MS/MS	By MS/MS	By MS/MS	2	1	1	2	2	2	2	1	-0.0395939	0.0661791	-0.0231138	No
T19D12.4;T19D12.4	Q2V4T0;O76836	22.427	22.4888	22.5176	22.8208	23.252	22.57	22.8306	21.7709	By MS/MS	By MS/MS	By MS/MS	By MS/MS	By MS/MS	By MS/MS	By MS/MS	By matching	3	3	2	2	3	3	3	2	-0.0422823	0.0455606	-0.0231822	No
ctsa-2	Q94269	24.4704	24.7029	24.7272	24.9826	24.9021	24.644	25.0318	24.4617	By MS/MS	By MS/MS	By MS/MS	By MS/MS	By MS/MS	By MS/MS	By MS/MS	By MS/MS	23	26	26	25	24	24	31	23	-0.0391189	0.0857283	-0.0234897	No
nmy-2	G5EBY3	23.9669	24.3952	24.4124	24.6053	24.5116	24.1255	24.551	24.3501	By MS/MS	By MS/MS	By MS/MS	By MS/MS	By MS/MS	By MS/MS	By MS/MS	By MS/MS	28	30	31	33	29	35	33	35	-0.0395837	0.0865814	-0.0237625	No
vem-1	Q7YZW5	24.3196	24.4746	24.3909	24.7152	24.8179	24.2433	24.6534	24.3454	By MS/MS	By MS/MS	By MS/MS	By MS/MS	By MS/MS	By MS/MS	By MS/MS	By MS/MS	3	4	3	3	4	4	3	4	-0.0399503	0.0916657	-0.0240844	No
ent-1	G5EDJ3	23.4846	23.588	23.5533	24.0052	23.7696	23.6626	23.8182	23.5384	By MS/MS	By MS/MS	By MS/MS	By MS/MS	By MS/MS	By MS/MS	By MS/MS	By MS/MS	2	2	2	2	2	2	2	2	-0.0394006	0.10941	-0.0241253	No
gyf-1;gyf-1;gyf-1;gyf-1	Q09237-2;Q09237-3;Q09237-4;Q09237	20.6502	20.0556	19.9109	20.2492	19.5716	19.9926	21.0549	20.4326	By MS/MS	By MS/MS	By MS/MS	By MS/MS	By matching	By MS/MS	By MS/MS	By MS/MS	1	1	1	1	1	1	1	1	-0.0464559	0.045631	-0.0250388	No
egl-4;egl-4;egl-4;egl-4;egl-4;egl-4;egl-4;egl-4;pkg-2;pkg-2;pkg-2	O76360-2;O76360-5;O76360-3;O76360;U4PEQ9;U4PRL6;O76360-6;O76360-4;Q8MQE2;H2KYN1;H2KYN2	24.0505	24.3696	24.4274	24.4407	24.3897	24.2573	24.6965	24.1106	By MS/MS	By MS/MS	By MS/MS	By MS/MS	By MS/MS	By MS/MS	By MS/MS	By MS/MS	22	23	22	22	21	22	24	20	-0.0415101	0.0981652	-0.0250831	No
nuo-4;nuo-4	Q21233;Q8MQ11	25.0161	25.4392	25.3834	25.3948	25.3892	25.1932	25.5325	25.2816	By MS/MS	By MS/MS	By MS/MS	By MS/MS	By MS/MS	By MS/MS	By MS/MS	By MS/MS	15	15	14	15	16	15	15	15	-0.040764	0.124721	-0.0251262	No
H20J04.1	Q9N5L7	23.7591	23.4818	23.7044	23.4767	24.2471	23.5242	23.3319	23.4927	By MS/MS	By MS/MS	By MS/MS	By matching	By MS/MS	By matching	By MS/MS	By MS/MS	2	1	2	1	1	1	1	2	-0.043465	0.0717806	-0.0253189	No
ahsa-1	Q93168	23.8636	24.5885	24.4609	24.653	24.5494	24.2742	24.8046	24.1159	By MS/MS	By MS/MS	By MS/MS	By MS/MS	By MS/MS	By MS/MS	By MS/MS	By MS/MS	10	12	11	10	11	12	12	12	-0.0444975	0.0672039	-0.0256329	No
C16A3.5	Q18036	24.7395	25.224	25.0648	25.1748	25.0609	24.8801	25.4205	25.0176	By MS/MS	By MS/MS	By MS/MS	By MS/MS	By MS/MS	By MS/MS	By MS/MS	By MS/MS	9	9	9	8	9	9	9	9	-0.0440071	0.101994	-0.0265332	No
mrps-15;NA	Q9NAP9;REV__Q8XCS1	21.7526	21.4144	21.7863	21.5865	21.055	21.79	22.0808	21.8027	By MS/MS	By MS/MS	By MS/MS	By MS/MS	By matching	By MS/MS	By MS/MS	By MS/MS	4	4	3	5	1	4	4	4	-0.0471781	0.0716549	-0.0271826	No
T24C12.3	Q22721	21.1877	21.5445	21.4332	21.7657	21.6951	21.0518	21.6711	21.7004	By MS/MS	By MS/MS	By MS/MS	By MS/MS	By MS/MS	By MS/MS	By MS/MS	By MS/MS	2	2	2	2	2	1	2	2	-0.0468326	0.0849615	-0.0275547	No
ntl-9	Q18224	23.648	23.9605	24.1277	24.0726	23.9543	23.7604	24.309	23.9677	By MS/MS	By MS/MS	By MS/MS	By MS/MS	By MS/MS	By MS/MS	By MS/MS	By MS/MS	6	6	6	6	6	6	6	6	-0.0456571	0.107732	-0.0275624	No
tmed-3	O44738	24.5806	24.8544	24.7877	24.7071	24.7126	24.5504	25.0533	24.7924	By MS/MS	By MS/MS	By MS/MS	By MS/MS	By MS/MS	By MS/MS	By MS/MS	By MS/MS	7	7	7	7	6	6	6	7	-0.0447368	0.140984	-0.02761	No
haf-2	O02086	22.2315	22.57	22.1426	19.2709	22.5848	22.1744	19.5281	22.2099	By matching	By MS/MS	By MS/MS		By MS/MS	By MS/MS		By MS/MS	1	1	1	0	1	1	0	1	-0.0705567	0.0231085	-0.0277636	No
lpd-5	Q9N4L8	24.2904	24.8305	24.6762	24.4297	24.5235	24.5677	24.712	24.6055	By MS/MS	By MS/MS	By MS/MS	By MS/MS	By MS/MS	By MS/MS	By MS/MS	By MS/MS	5	6	6	5	6	7	7	7	-0.0454587	0.134261	-0.0279279	No
T08G11.1;T08G11.1	Q94010;Q8T3D2	23.9818	24.5924	24.8174	24.7333	24.6754	24.3183	24.6089	24.7163	By MS/MS	By MS/MS	By MS/MS	By MS/MS	By MS/MS	By MS/MS	By MS/MS	By MS/MS	58	56	62	65	57	61	61	64	-0.0485167	0.0838974	-0.0283852	No
copb-1;rskd-1	Q9TYL9;Q20821	25.3407	25.7706	25.6027	25.8823	25.7365	25.5672	25.8189	25.6589	By MS/MS	By MS/MS	By MS/MS	By MS/MS	By MS/MS	By MS/MS	By MS/MS	By MS/MS	37	38	35	35	33	37	37	37	-0.0463347	0.135096	-0.0284356	No
cand-1	G5ED41	24.4679	25.0006	25.0034	25.0148	24.9967	24.7941	25.1228	24.7644	By MS/MS	By MS/MS	By MS/MS	By MS/MS	By MS/MS	By MS/MS	By MS/MS	By MS/MS	39	44	40	41	35	41	45	43	-0.0478135	0.111145	-0.0288153	No
F13H10.8	Q1ZXU7	24.394	24.5914	24.6158	24.3759	24.596	24.3966	24.7481	24.4223	By MS/MS	By MS/MS	By MS/MS	By MS/MS	By MS/MS	By MS/MS	By MS/MS	By MS/MS	2	2	2	2	2	2	2	2	-0.0464817	0.174066	-0.0289837	No
apg-1	Q8WQB3	23.3102	23.8234	23.5169	24.1685	24.2406	23.5707	23.7921	23.424	By MS/MS	By MS/MS	By MS/MS	By MS/MS	By MS/MS	By MS/MS	By MS/MS	By MS/MS	4	5	4	6	3	4	4	3	-0.0521338	0.0722567	-0.0296498	No
cytb-5.1	Q93315	25.18	25.5007	25.3956	25.4955	25.8468	25.3273	25.2277	25.3672	By MS/MS	By MS/MS	By MS/MS	By MS/MS	By MS/MS	By MS/MS	By MS/MS	By MS/MS	3	4	2	4	4	5	5	4	-0.0492573	0.116656	-0.0297255	No
lec-9	G5EC10	22.781	22.8988	23.0516	23.9429	23.8614	23.1432	23.0389	22.8564	By matching	By matching	By matching	By MS/MS	By MS/MS	By MS/MS	By MS/MS	By MS/MS	2	2	2	2	2	2	2	2	-0.0564228	0.0579743	-0.0306011	No
lonp-1	O44952	24.2699	24.71	24.7171	24.7781	24.6535	24.5109	24.9067	24.6057	By MS/MS	By MS/MS	By MS/MS	By MS/MS	By MS/MS	By MS/MS	By MS/MS	By MS/MS	15	14	16	16	13	15	16	15	-0.0504346	0.131291	-0.0306674	No
nra-2;nra-2	A5JYX8-2;A5JYX8	24.978	25.2635	25.2425	25.3151	25.4162	25.1235	25.3573	25.1003	By MS/MS	By MS/MS	By MS/MS	By MS/MS	By MS/MS	By MS/MS	By MS/MS	By MS/MS	16	16	14	16	16	16	17	16	-0.0495859	0.174725	-0.0307933	No
dhod-1	O01815	22.9455	23.4713	23.4333	23.6825	23.6419	23.0558	23.6241	23.4221	By MS/MS	By MS/MS	By MS/MS	By MS/MS	By MS/MS	By MS/MS	By MS/MS	By MS/MS	7	7	8	8	7	8	8	8	-0.0528229	0.0930972	-0.0309459	No
cdf-1;cdf-1;cdf-1	Q95QW4-2;Q95QW4;A0A0K3ASM2	19.1615	19.9429	20.071	20.01	20.1046	19.3795	20.1069	19.8153	By matching	By MS/MS	By matching	By matching	By MS/MS	By MS/MS	By MS/MS	By MS/MS	1	1	1	1	1	1	1	1	-0.0552206	0.0722315	-0.0311329	No
spl-3;spl-3;spl-3	Q966E7;A0A2X0T211;U4PBG7	24.5283	24.793	24.9103	24.9797	24.9085	24.6346	24.9719	24.8997	By MS/MS	By MS/MS	By MS/MS	By MS/MS	By MS/MS	By MS/MS	By MS/MS	By MS/MS	18	18	15	16	16	17	17	18	-0.0508576	0.157001	-0.0313105	No
acs-22;acs-22;acs-22	Q18916;A0A131MBB2;A0A131MB92	23.3527	23.5558	23.4247	23.7631	23.7775	23.38	23.6377	23.5064	By MS/MS	By MS/MS	By MS/MS	By MS/MS	By MS/MS	By MS/MS	By MS/MS	By MS/MS	6	6	6	5	7	8	8	7	-0.0513201	0.158777	-0.0315975	No
Y54E10A.10	Q9N3F0	22.882	22.538	23.1445	23.4689	23.1036	22.9697	23.018	23.1575	By MS/MS	By MS/MS	By MS/MS	By MS/MS	By MS/MS	By MS/MS	By MS/MS	By MS/MS	2	2	1	2	2	2	2	2	-0.0538465	0.0976582	-0.0316392	No
W07E11.1;W07E11.1	G5EF05;K8F7V7	21.3185	21.6941	21.9953	22.3715	22.6585	22.0474	21.742	21.1706	By MS/MS	By MS/MS	By MS/MS	By MS/MS	By MS/MS	By matching	By MS/MS	By MS/MS	4	4	5	5	2	2	5	3	-0.0597878	0.0550974	-0.0317634	No
pgam-5	Q09422	23.5845	24.0138	23.776	23.9622	23.8746	23.6312	24.3072	23.7398	By MS/MS	By MS/MS	By MS/MS	By MS/MS	By MS/MS	By MS/MS	By MS/MS	By MS/MS	6	7	6	7	6	7	7	6	-0.0541056	0.113037	-0.0322531	No
fpn-1.1	Q8IA95	21.2242	21.871	21.2327	21.5228	22.5022	19.4732	22.3984	21.7682	By matching	By MS/MS	By matching	By matching	By matching		By MS/MS	By matching	1	1	1	1	1	0	1	1	-0.072835	0.0347977	-0.0327695	No
C33A12.1	Q18359	25.2909	25.637	25.5391	25.5484	25.6621	25.419	25.7744	25.3729	By MS/MS	By MS/MS	By MS/MS	By MS/MS	By MS/MS	By MS/MS	By MS/MS	By MS/MS	10	10	10	10	9	10	10	10	-0.0532455	0.169465	-0.0328342	No
dif-1	Q27257	25.2149	25.4431	25.5172	25.4153	25.7513	25.1453	25.6268	25.2848	By MS/MS	By MS/MS	By MS/MS	By MS/MS	By MS/MS	By MS/MS	By MS/MS	By MS/MS	7	7	7	7	6	7	7	7	-0.0544417	0.131294	-0.0328744	No
snx-6;snx-6;snx-6	D9PTP7;D9PTP6;D9PTP5	22.3943	22.0551	22.3228	22.3491	23.1204	22.2096	22.336	21.6927	By MS/MS	By matching	By MS/MS	By MS/MS	By MS/MS	By MS/MS	By MS/MS	By matching	2	2	2	2	2	2	2	1	-0.0593757	0.0695545	-0.0328974	No
F01G4.6;F01G4.6;C33F10.12;T05F1.8	P40614;G5ECU3;Q18390;Q9XUR1	28.1813	28.5605	28.4906	28.4463	28.4589	28.2224	28.753	28.4631	By MS/MS	By MS/MS	By MS/MS	By MS/MS	By MS/MS	By MS/MS	By MS/MS	By MS/MS	20	20	20	19	19	20	20	18	-0.0546721	0.153156	-0.0334061	No
ints-3;ints-3;ints-3	W6RQY9;W6RY35;W6RRX0	19.6122	21.6852	21.618	21.2804	19.5793	21.5249	21.6103	21.7813		By matching	By matching	By MS/MS		By matching	By MS/MS	By MS/MS	0	1	3	2	0	1	2	1	-0.0749913	0.0364911	-0.0339213	No
best-14	Q19978	22.7879	23.4708	23.2396	23.3185	23.3563	23.0828	23.3862	23.2221	By MS/MS	By MS/MS	By MS/MS	By MS/MS	By MS/MS	By MS/MS	By MS/MS	By MS/MS	3	3	3	3	3	3	3	3	-0.057669	0.13385	-0.0346888	No
mat-1	Q9N593	20.3548	20.8132	20.3834	20.1212	20.8468	20.3093	20.9022	19.8625	By matching	By MS/MS	By matching	By matching	By matching	By MS/MS	By MS/MS	By matching	1	2	2	1	2	2	2	2	-0.0620729	0.0785038	-0.0347805	No
rod-1	Q20849	25.8941	26.1543	25.9563	26.1917	26.2602	26.0926	26.1669	25.9017	By MS/MS	By MS/MS	By MS/MS	By MS/MS	By MS/MS	By MS/MS	By MS/MS	By MS/MS	17	19	16	16	14	16	16	17	-0.05626	0.212635	-0.035043	No
unc-15;unc-15	P10567;P10567-2	26.562	26.1353	26.777	26.4225	26.8558	26.3552	26.5236	26.398	By MS/MS	By MS/MS	By MS/MS	By MS/MS	By MS/MS	By MS/MS	By MS/MS	By MS/MS	59	54	59	55	56	58	57	57	-0.0589531	0.125619	-0.0351784	No
sun-1	Q20924	22.2208	22.736	22.3115	22.8443	22.0151	22.6022	22.8385	22.9044	By MS/MS	By MS/MS	By MS/MS	By MS/MS	By MS/MS	By MS/MS	By MS/MS	By MS/MS	4	4	3	3	1	3	5	4	-0.0618839	0.0884075	-0.0352762	No
acdh-1;acdh-1;acdh-4;acdh-4	H2KZG6;Q8IAB6;O01607;A0A0K3AQR2	28.1434	28.7314	28.5742	28.6236	28.6096	28.3296	28.8223	28.546	By MS/MS	By MS/MS	By MS/MS	By MS/MS	By MS/MS	By MS/MS	By MS/MS	By MS/MS	19	19	20	19	19	19	20	21	-0.0587173	0.13495	-0.0352823	No
gly-4;gly-4;gly-4	Q8I136-2;Q8I136;C6S3M5	21.9587	22.2741	22.0871	22.1794	22.1235	21.9594	22.5474	22.1017	By matching	By MS/MS	By MS/MS	By MS/MS	By MS/MS	By matching	By MS/MS	By matching	1	2	2	2	1	1	1	2	-0.0581369	0.155222	-0.0353732	No
Y45G5AL.1;Y45G5AL.1	H2L0K4;Q8WTM0	22.1196	22.7868	22.6892	23.2129	23.0103	22.6709	22.8439	22.5327	By MS/MS	By MS/MS	By MS/MS	By MS/MS	By MS/MS	By MS/MS	By MS/MS	By MS/MS	5	4	5	5	3	4	5	5	-0.062305	0.0915896	-0.0356479	No
rskn-2;rskn-2;rskn-2;rskn-2;kin-4;kin-4;kin-4;kin-4;kin-4;kin-4;kin-4;kin-4;kin-4	Q18846;A0A2K5ATM0;A0A2K5ATN2;Q18846-2;D3KFW7;G5EFA4;A0A061AKZ2;H9G330;H9G329;H9G331;G5EG63;G5EBW1;H9G328	23.1975	23.3768	23.3366	23.3403	23.2898	23.2464	23.7423	23.2077	By MS/MS	By MS/MS	By MS/MS	By MS/MS	By MS/MS	By MS/MS	By MS/MS	By MS/MS	8	9	6	8	7	8	9	8	-0.0587454	0.174452	-0.0360217	No
rab-18;rab-18	Q8MXS1;Q8MXS1-2	25.6082	25.8378	25.9286	25.6287	25.9583	25.5403	25.922	25.8177	By MS/MS	By MS/MS	By MS/MS	By MS/MS	By MS/MS	By MS/MS	By MS/MS	By MS/MS	6	6	6	7	6	8	8	7	-0.0587552	0.187105	-0.0361999	No
rpt-1	Q18787	25.7071	26.1455	26.1245	26.1862	26.1978	25.8935	26.2664	26.0441	By MS/MS	By MS/MS	By MS/MS	By MS/MS	By MS/MS	By MS/MS	By MS/MS	By MS/MS	24	26	25	25	23	26	26	25	-0.0596207	0.164943	-0.0363653	No
tat-5;tat-5;tat-5;tat-5	G5EBH1-2;G5EBH1-3;G5EBH1;A0A7I9BBC6	20.8431	21.1525	21.1141	21.202	19.9851	21.9089	21.3606	21.3372	By MS/MS	By MS/MS	By MS/MS	By MS/MS		By MS/MS	By MS/MS	By MS/MS	2	1	1	1	0	1	1	1	-0.0700426	0.0593713	-0.0365314	No
dcn-1;dcn-1	Q9U3C8-2;Q9U3C8	23.1141	23.3698	23.1799	22.9881	23.8631	23.0842	23.3158	22.6471	By MS/MS	By MS/MS	By MS/MS	By MS/MS	By MS/MS	By MS/MS	By MS/MS	By MS/MS	6	3	5	5	4	4	5	5	-0.0645695	0.0883695	-0.0365749	No
msh-6	Q9N3T8	21.9827	22.1719	22.1285	22.5718	22.2653	21.8015	22.8037	22.2415	By MS/MS	By MS/MS	By matching	By MS/MS	By MS/MS	By MS/MS	By MS/MS	By MS/MS	6	6	4	6	7	4	8	7	-0.0643041	0.0978206	-0.0369408	No
idha-1	Q93714	26.6779	26.9859	27.0416	27.0557	27.0589	26.8599	27.203	26.8812	By MS/MS	By MS/MS	By MS/MS	By MS/MS	By MS/MS	By MS/MS	By MS/MS	By MS/MS	14	15	15	15	15	16	16	14	-0.0604956	0.199105	-0.037342	No
cest-25	Q9BL43	22.7089	23.0834	22.8898	23.1737	23.3338	23.0868	22.9238	22.7594	By MS/MS	By MS/MS	By MS/MS	By MS/MS	By MS/MS	By MS/MS	By MS/MS	By MS/MS	3	4	4	4	4	4	3	3	-0.0620146	0.147286	-0.0373491	No
R07E3.1;R07E3.1	Q2L6U9;Q21810	22.4938	22.8035	23.0129	22.7444	23.1338	22.5753	22.8767	22.7171	By MS/MS	By matching	By matching	By MS/MS	By matching	By MS/MS	By matching	By matching	2	2	2	2	2	2	2	2	-0.0620391	0.147303	-0.0373628	No
R193.2	Q9N5F6	22.3108	22.751	22.923	22.6804	23.064	22.7422	22.9224	22.1958	By MS/MS	By MS/MS	By MS/MS	By MS/MS	By MS/MS	By MS/MS	By MS/MS	By matching	2	3	3	1	2	3	3	2	-0.0648053	0.103794	-0.0374639	No
F38A1.8	G4RYA5	23.6947	24.0754	23.9807	24.1724	24.1424	23.8139	24.1003	24.1112	By MS/MS	By MS/MS	By MS/MS	By MS/MS	By MS/MS	By MS/MS	By MS/MS	By MS/MS	12	12	12	12	12	13	12	13	-0.0611559	0.186606	-0.0375558	No
unc-116;ZC262.7	P34540;E9P841	26.2921	26.6688	26.5708	26.6302	26.6461	26.4116	26.7796	26.5676	By MS/MS	By MS/MS	By MS/MS	By MS/MS	By MS/MS	By MS/MS	By MS/MS	By MS/MS	20	19	18	21	19	22	21	20	-0.0607536	0.210754	-0.037624	No
ucr-1;ucr-1;ucr-1;ucr-1	P98080;A0A2C9C3L5;A0A2C9C366;A0A2C9C3F6	27.5937	28.0053	27.7785	28.0494	28.0256	27.806	28.0028	27.8365	By MS/MS	By MS/MS	By MS/MS	By MS/MS	By MS/MS	By MS/MS	By MS/MS	By MS/MS	26	27	27	23	24	26	27	28	-0.0610106	0.201378	-0.0376638	No
sec-10	Q18406	21.7618	21.9774	22.558	21.6736	22.5057	21.7806	21.9574	21.9953	By matching	By matching	By MS/MS	By matching	By matching	By MS/MS	By matching	By matching	2	2	2	1	1	2	2	2	-0.0670587	0.0971093	-0.0382595	No
tram-1;tram-1	Q9U3P5;Q9XXK7	25.612	25.9394	25.8138	25.8225	26.0299	25.6781	25.9042	25.8217	By MS/MS	By MS/MS	By MS/MS	By MS/MS	By MS/MS	By MS/MS	By MS/MS	By MS/MS	5	5	5	5	5	5	5	4	-0.0615347	0.25013	-0.0384513	No
prmt-9;prmt-9	O02325;Q2EEM4	19.5284	19.3616	19.9558	22.1607	21.5888	18.8131	21.5008	19.4829	By MS/MS			By MS/MS	By matching		By matching		1	0	0	1	1	0	1	0	-0.094806	0.0341333	-0.0385658	No
F30F8.9;F30F8.9	Q95QI1;Q8I4K3	22.7187	22.8115	22.9934	23.0571	23.4179	22.7231	23.0221	22.6793	By MS/MS	By MS/MS	By MS/MS	By MS/MS	By MS/MS	By MS/MS	By MS/MS	By MS/MS	2	2	2	2	2	2	2	2	-0.0654496	0.131265	-0.0387817	No
nuo-2	Q86NC2	26.0491	26.2998	26.0893	26.3041	26.3817	26.034	26.3373	26.2384	By MS/MS	By MS/MS	By MS/MS	By MS/MS	By MS/MS	By MS/MS	By MS/MS	By MS/MS	8	9	9	10	7	8	8	8	-0.0623056	0.246768	-0.0388738	No
tag-281	Q9U3J3	22.3284	22.1705	22.4795	22.5052	22.5627	22.6477	22.4352	22.0965	By matching	By matching	By matching	By matching	By MS/MS	By MS/MS	By MS/MS	By matching	1	1	1	1	1	1	1	1	-0.064627	0.17471	-0.0393169	No
F44G4.2	Q20412	24.3545	24.7891	24.4597	24.7638	24.6714	24.5448	24.9572	24.4558	By MS/MS	By MS/MS	By MS/MS	By MS/MS	By MS/MS	By MS/MS	By MS/MS	By MS/MS	2	2	2	2	2	2	2	2	-0.0655223	0.163757	-0.0396076	No
sup-35	Q9XWK6	21.5921	22.3189	21.9	22.4834	22.5457	21.774	22.4257	21.8322	By matching	By matching	By matching	By MS/MS	By matching	By matching	By MS/MS	By MS/MS	1	2	1	2	1	1	2	2	-0.0707946	0.090881	-0.0396926	No
T16G1.9	Q9U367	22.8208	22.9716	22.8115	22.6063	22.7632	22.633	23.2192	22.8566	By MS/MS	By MS/MS	By MS/MS	By MS/MS	By MS/MS	By MS/MS	By MS/MS	By MS/MS	3	5	4	4	4	3	4	4	-0.0654297	0.173534	-0.0397412	No
T12D8.9;T12D8.9	G5EBU8;G5EFT0	28.7451	28.8877	29.1321	28.9999	29.1347	28.8586	28.9948	29.033	By MS/MS	By MS/MS	By MS/MS	By MS/MS	By MS/MS	By MS/MS	By MS/MS	By MS/MS	48	44	47	44	40	38	47	46	-0.0640897	0.262924	-0.0400523	No
arl-1	Q20758	23.4515	23.8544	23.6742	23.7493	24.1476	23.5348	23.7113	23.6068	By MS/MS	By MS/MS	By MS/MS	By MS/MS	By MS/MS	By MS/MS	By MS/MS	By MS/MS	3	3	3	3	3	3	3	3	-0.0677511	0.161246	-0.0407716	No
arx-6	P58798	22.7572	22.7843	23.0563	22.9112	23.1843	22.6992	23.3177	22.5839	By MS/MS	By MS/MS	By MS/MS	By MS/MS	By MS/MS	By MS/MS	By MS/MS	By MS/MS	3	4	4	4	3	4	4	3	-0.0690288	0.135631	-0.0407928	No
F46C5.9	G5EFD7	23.4902	23.6488	23.6389	23.5796	23.8558	23.5133	23.8109	23.4415	By MS/MS	By MS/MS	By MS/MS	By MS/MS	By MS/MS	By MS/MS	By MS/MS	By MS/MS	11	11	11	11	11	11	11	12	-0.0659886	0.242789	-0.0409774	No
nud-1	G5EE74	21.9552	21.9626	22.1527	21.8412	22.0752	22.1182	22.4627	21.5349	By MS/MS	By matching	By MS/MS	By MS/MS	By matching	By MS/MS	By MS/MS	By matching	2	2	2	2	2	2	2	2	-0.0697979	0.12972	-0.0410034	No
trd-1	P41842	20.143	20.1339	20.2687	20.1497	19.8188	20.0525	20.9395	20.1732	By MS/MS	By MS/MS		By matching	By matching	By matching	By MS/MS	By MS/MS	1	1	0	1	1	1	1	1	-0.0722125	0.109118	-0.0413906	No
T19B4.3	P91455	22.5221	23.0532	22.7863	22.7382	22.8872	22.7282	23.2166	22.5477	By MS/MS	By MS/MS	By MS/MS	By matching	By matching	By MS/MS	By MS/MS	By MS/MS	3	3	2	1	2	3	3	2	-0.0699501	0.149014	-0.0416602	No
F28H1.4;F28H1.4;F47B3.3	P83386;Q5R3Y2;P83387	23.1653	23.6859	23.128	23.5229	23.3271	23.3332	23.7071	23.4136	By MS/MS	By MS/MS	By MS/MS	By MS/MS	By MS/MS	By MS/MS	By MS/MS	By MS/MS	1	2	2	2	2	2	1	1	-0.0697269	0.164882	-0.0419235	No
ral-1;ral-1	Q9N3F8;H2L0Q6	23.5867	23.924	23.8576	23.7452	24.1563	23.596	23.9024	23.734	By MS/MS	By MS/MS	By MS/MS	By MS/MS	By MS/MS	By MS/MS	By MS/MS	By MS/MS	6	6	6	6	5	6	6	6	-0.0688329	0.191377	-0.0419362	No
lin-41;lin-41	Q9U489-2;Q9U489	21.8868	22.4843	22.4966	22.3445	22.0826	22.2198	22.8794	22.3257	By matching	By MS/MS	By MS/MS	By MS/MS	By MS/MS	By MS/MS	By MS/MS	By MS/MS	2	2	2	1	2	3	2	2	-0.0738012	0.122131	-0.0427641	No
spg-7	Q9N3T5	25.0835	25.5908	25.4626	25.5806	25.509	25.3609	25.6997	25.4289	By MS/MS	By MS/MS	By MS/MS	By MS/MS	By MS/MS	By MS/MS	By MS/MS	By MS/MS	19	21	19	20	19	18	19	21	-0.0702421	0.198675	-0.0428399	No
mccc-1	O45430	24.3818	24.6252	24.6435	24.718	24.6964	24.4633	24.8726	24.6156	By MS/MS	By MS/MS	By MS/MS	By MS/MS	By MS/MS	By MS/MS	By MS/MS	By MS/MS	13	14	15	14	15	14	17	17	-0.0698247	0.254524	-0.0433111	No
smc-4	Q20060	21.7966	22.3652	22.5308	22.4075	22.5411	22.2041	22.6711	21.9847	By MS/MS	By MS/MS	By MS/MS	By MS/MS	By MS/MS	By matching	By MS/MS	By MS/MS	2	3	3	5	3	2	2	2	-0.0752137	0.124426	-0.0435701	No
haf-9;haf-9	O44897;Q8IA64	24.2175	24.6117	24.4211	24.5682	24.7622	24.3356	24.664	24.347	By MS/MS	By MS/MS	By MS/MS	By MS/MS	By MS/MS	By MS/MS	By MS/MS	By MS/MS	12	11	12	11	10	12	12	10	-0.0725716	0.204275	-0.0442284	No
sec-22	Q94241	24.811	24.5804	24.9009	24.7429	25.1919	24.6464	24.8625	24.6275	By MS/MS	By MS/MS	By MS/MS	By MS/MS	By MS/MS	By MS/MS	By MS/MS	By MS/MS	5	5	5	6	6	6	5	6	-0.0732729	0.195567	-0.0444704	No
eat-6;catp-4	P90735;G5EFV6	26.9083	27.3853	27.2644	27.4192	27.305	27.1968	27.545	27.2227	By MS/MS	By MS/MS	By MS/MS	By MS/MS	By MS/MS	By MS/MS	By MS/MS	By MS/MS	53	54	55	54	53	55	54	54	-0.0730663	0.205257	-0.0445198	No
F33H2.2	O62219	19.1187	21.5978	20.9971	21.1326	21.8649	19.4657	20.9559	20.9597		By MS/MS	By matching	By matching	By matching		By matching	By matching	0	1	1	1	1	0	1	1	-0.10004	0.0473617	-0.0446896	No
trap-3	Q95XS1	26.1656	26.5408	26.5521	26.4417	26.5616	26.366	26.6647	26.3965	By MS/MS	By MS/MS	By MS/MS	By MS/MS	By MS/MS	By MS/MS	By MS/MS	By MS/MS	5	4	4	5	3	4	5	3	-0.0721803	0.258914	-0.0447138	No
H14E04.2;H14E04.2;H14E04.2;H14E04.2	Q8ITV4;H2L0A4;H2L0A5;H2L0A6	20.9985	21.7122	21.6777	21.7823	21.6829	21.5386	21.9737	21.2856	By matching	By MS/MS	By MS/MS	By MS/MS	By MS/MS	By MS/MS	By MS/MS	By MS/MS	2	2	2	2	2	2	2	2	-0.077555	0.124978	-0.0447678	No
chch-3	Q21551	23.657	23.4902	23.753	23.2253	23.8401	23.3486	23.6367	23.5965	By MS/MS	By MS/MS	By MS/MS	By MS/MS	By MS/MS	By MS/MS	By MS/MS	By MS/MS	6	6	6	6	6	4	5	6	-0.0740984	0.189655	-0.044816	No
B0250.5	Q9XTI0	25.572	25.7995	25.7756	25.7932	25.9088	25.5433	25.9388	25.8375	By MS/MS	By MS/MS	By MS/MS	By MS/MS	By MS/MS	By MS/MS	By MS/MS	By MS/MS	13	12	13	13	13	12	12	13	-0.0719662	0.283017	-0.0448206	No
nduf-11	Q17512	24.8211	25.1089	25.0447	25.302	25.1902	24.9678	25.3728	25.0414	By MS/MS	By MS/MS	By MS/MS	By MS/MS	By MS/MS	By MS/MS	By MS/MS	By MS/MS	14	14	15	14	14	15	14	15	-0.0738598	0.221734	-0.0452149	No
acdh-13	H2KYN3	23.2829	23.8177	23.514	23.8515	24.1008	23.4768	23.5855	23.6114	By MS/MS	By MS/MS	By MS/MS	By MS/MS	By MS/MS	By MS/MS	By MS/MS	By MS/MS	9	8	9	7	6	9	10	8	-0.0771013	0.152486	-0.0455312	No
rpb-5	Q9N5K2	21.8705	21.4594	21.293	21.8586	21.6893	21.4839	22.1079	21.5122	By MS/MS	By MS/MS	By matching	By MS/MS	By MS/MS	By MS/MS	By MS/MS	By MS/MS	2	1	3	3	3	2	3	2	-0.0779743	0.145175	-0.0457516	No
aak-2;aak-2;aak-2	Q95ZQ4-3;Q95ZQ4-2;Q95ZQ4	21.357	21.7112	21.7543	21.9403	21.9237	21.7196	22.0921	21.3402	By MS/MS	By MS/MS	By matching	By MS/MS	By matching	By MS/MS	By MS/MS	By matching	2	2	2	2	2	2	2	2	-0.0781979	0.146997	-0.045928	No
Y11D7A.10;Y11D7A.10;Y11D7A.10	H8ESE9;H8ESF0;Q9U2R7	23.7342	23.6618	23.9509	23.6413	24.1712	23.9086	23.6343	23.5786	By MS/MS	By MS/MS	By MS/MS	By MS/MS	By MS/MS	By MS/MS	By MS/MS	By MS/MS	2	2	2	2	2	2	2	2	-0.0761131	0.194908	-0.0460216	No
itx-1;itx-1;itx-1;itx-1;itx-1	A0A078BPJ4;A0A078BPL3;H1ZUX6;A0A078BS63;O45000	22.3454	22.759	22.1145	22.8306	22.7891	22.5659	22.8309	22.1842	By MS/MS	By MS/MS	By MS/MS	By MS/MS	By MS/MS	By MS/MS	By MS/MS	By MS/MS	5	6	5	3	4	5	6	4	-0.0801414	0.13392	-0.0464406	No
dnj-20;dnj-20	Q8MPX3-2;Q8MPX3	23.0129	22.7609	19.9075	23.5102	22.296	22.0824	22.7916	22.4559	By MS/MS	By MS/MS	By MS/MS	By MS/MS	By matching	By MS/MS	By MS/MS	By matching	1	1	1	1	1	1	1	1	-0.10861	0.0459388	-0.0467043	No
rpt-4;rpt-4	O17071-2;O17071	26.0207	26.4322	26.3731	26.4848	26.4355	26.2499	26.6026	26.3278	By MS/MS	By MS/MS	By MS/MS	By MS/MS	By MS/MS	By MS/MS	By MS/MS	By MS/MS	28	27	25	25	25	26	25	26	-0.0762543	0.238047	-0.0467903	No
hars-1;hars-1	P34183;P34183-2	21.2768	21.772	22.1897	21.8515	21.8629	21.2683	22.6094	21.6942	By MS/MS	By MS/MS	By MS/MS	By matching	By matching	By matching	By MS/MS	By matching	2	1	2	1	2	2	2	1	-0.0861937	0.0932105	-0.0469131	No
sec-12	Q21115	21.5249	22.2262	22.179	21.9987	22.2254	21.8922	22.1883	21.9396	By MS/MS	By matching	By MS/MS	By MS/MS	By MS/MS	By MS/MS	By MS/MS	By MS/MS	2	2	2	2	1	2	2	2	-0.0791474	0.169041	-0.0470773	No
atp-5	Q17763	27.4701	27.6357	27.6588	27.5814	27.6178	27.4208	27.9495	27.6638	By MS/MS	By MS/MS	By MS/MS	By MS/MS	By MS/MS	By MS/MS	By MS/MS	By MS/MS	14	14	14	14	13	14	14	14	-0.0764708	0.269797	-0.0472945	No
Y48G8AL.13;Y48G8AL.13	W6RR25;Q9BL09	21.0177	21.7171	21.7211	20.8202	20.3346	21.7864	22.0918	21.4343	By matching	By matching	By matching	By matching		By MS/MS	By MS/MS	By matching	1	1	1	1	0	1	1	1	-0.0927588	0.0740219	-0.0475838	No
C02F5.3	P34280	22.4651	22.8016	22.852	22.8583	22.9516	22.8436	23.0177	22.48	By MS/MS	By MS/MS	By MS/MS	By MS/MS	By MS/MS	By MS/MS	By MS/MS	By MS/MS	4	6	5	5	3	4	4	3	-0.0789832	0.205773	-0.0478016	No
rpl-13;rpl-13	P91128;P91128-2	20.564	20.0794	24.2085	20.7513	20.6627	20.4676	22.2713	22.7054	By MS/MS	By matching	By MS/MS	By matching	By MS/MS	By matching	By MS/MS	By MS/MS	2	2	3	3	2	2	2	3	-0.125944	0.0396666	-0.0484092	No
T04B8.5;T04B8.5;T04B8.5	A0A0K3AX20;Q6A583;O44846	21.4127	21.7332	21.8419	21.7257	22.0734	21.3116	21.5542	22.1091	By matching	By matching	By matching	By MS/MS	By MS/MS	By matching	By MS/MS	By MS/MS	2	3	3	3	2	3	3	2	-0.0836615	0.146683	-0.0487201	No
F56A11.5;F56A11.5	O44517;U4PC34	22.2903	22.7757	22.6344	22.8398	22.2416	22.6376	23.0335	22.9632	By matching	By MS/MS	By MS/MS	By MS/MS	By MS/MS	By MS/MS	By MS/MS	By MS/MS	3	3	3	5	2	3	4	6	-0.0839412	0.146136	-0.0488416	No
ampd-1;ampd-1;ampd-1;ampd-1	H2KZ18;D7SFL2;H2KZ19;A0A2C9C377	22.1074	21.856	19.5676	19.9697	20.1502	22.191	22.0172	19.6164	By MS/MS	By MS/MS	By matching			By MS/MS	By matching	By MS/MS	1	2	1	0	0	3	1	1	-0.118507	0.0450634	-0.0490225	No
nbet-1	G5EEU1	22.7816	22.9669	23.2241	22.9376	23.1057	22.7609	23.4542	22.9236	By MS/MS	By MS/MS	By MS/MS	By MS/MS	By MS/MS	By MS/MS	By MS/MS	By MS/MS	1	1	1	1	1	1	1	1	-0.0835569	0.187446	-0.0498922	No
F27D4.1	Q93615	25.7227	26.2053	26.0215	25.9759	26.0347	25.7917	26.5904	25.8508	By MS/MS	By MS/MS	By MS/MS	By MS/MS	By MS/MS	By MS/MS	By MS/MS	By MS/MS	16	16	17	15	16	15	16	15	-0.0855506	0.158423	-0.050105	No
C14F11.4;C14F11.4	B3WFT8;H2KYS2	24.5962	24.8474	24.68	24.7067	25.2357	24.7879	24.9175	24.233	By MS/MS	By MS/MS	By MS/MS	By MS/MS	By MS/MS	By MS/MS	By MS/MS	By MS/MS	6	8	7	8	7	8	8	6	-0.0859896	0.152534	-0.050122	No
unc-89;unc-89;unc-89;unc-89;unc-89;unc-89;unc-89;unc-89;unc-89;unc-89;unc-89;unc-89;unc-89;unc-89;unc-89;unc-89	O01761;O01761-7;O01761-6;A0A2C9C2W9;A0A2C9C2S8;O01761-2;O01761-5;A0A2C9C330;A0A2C9C3B7;A0A2C9C365;A0A2C9C332;A0A2C9C2V3;A0A2C9C2V5;A0A2C9C2G8;O01761-3;O01761-4	22.6634	23.1974	23.0413	23.2147	23.2724	23.097	23.521	22.5752	By MS/MS	By MS/MS	By MS/MS	By MS/MS	By MS/MS	By MS/MS	By MS/MS	By MS/MS	19	21	18	24	19	20	23	19	-0.0871728	0.138824	-0.0501657	No
rack-1	Q21215	26.0345	26.2028	26.4538	26.6032	26.7572	26.2425	26.4439	26.1941	By MS/MS	By MS/MS	By MS/MS	By MS/MS	By MS/MS	By MS/MS	By MS/MS	By MS/MS	20	20	19	21	20	20	20	20	-0.0858562	0.186679	-0.0510988	No
abcf-1	Q19554	22.9387	23.1854	23.2826	23.04	23.2708	23.2344	23.4977	22.7852	By MS/MS	By MS/MS	By MS/MS	By MS/MS	By MS/MS	By MS/MS	By MS/MS	By MS/MS	7	8	6	7	7	8	7	7	-0.0853475	0.201672	-0.0511835	No
npp-22	Q8I4N3	22.5601	22.9533	22.9571	23.0872	22.7471	22.9357	23.0436	23.1688	By MS/MS	By MS/MS	By MS/MS	By MS/MS	By MS/MS	By MS/MS	By MS/MS	By MS/MS	4	3	4	3	4	3	5	4	-0.0843782	0.235398	-0.0512967	No
fmo-1	G5EDP6	19.5672	21.6481	21.9005	22.123	23.0211	19.33	21.8246	21.5746		By matching	By MS/MS	By matching	By matching		By matching	By matching	0	1	1	1	1	0	1	1	-0.127853	0.0460501	-0.051773	No
spcs-3	P34525	25.5636	25.6042	25.6999	25.7685	25.9761	25.5074	25.8379	25.6495	By MS/MS	By MS/MS	By MS/MS	By MS/MS	By MS/MS	By MS/MS	By MS/MS	By MS/MS	10	11	10	11	8	11	11	11	-0.083657	0.312236	-0.0518624	No
rab-11.1	O01803	25.8338	26.3063	26.3407	26.3731	26.5116	26.0997	26.3307	26.2555	By MS/MS	By MS/MS	By MS/MS	By MS/MS	By MS/MS	By MS/MS	By MS/MS	By MS/MS	10	10	11	11	11	11	11	11	-0.0858949	0.224956	-0.0519514	No
W03F9.1;W03F9.1	O16999;A0A0K3AV63	23.7171	23.636	23.7829	23.6661	24.0104	23.5455	23.7892	23.7903	By MS/MS	By MS/MS	By MS/MS	By MS/MS	By MS/MS	By MS/MS	By MS/MS	By MS/MS	1	1	1	1	1	1	1	1	-0.0833152	0.358805	-0.0520641	No
fat-1	Q9NEQ0	25.4376	25.8194	25.8756	25.7771	25.8856	25.6844	25.7304	25.9461	By MS/MS	By MS/MS	By MS/MS	By MS/MS	By MS/MS	By MS/MS	By MS/MS	By MS/MS	11	11	11	11	8	11	11	11	-0.0841934	0.303227	-0.05208	No
fln-1;fln-1;fln-1;fln-1;fln-1;fln-1;fln-1;fln-1;fln-1;fln-1;fln-1;fln-1;fln-1;fln-1;fln-1;fln-1;fln-1;fln-1	U4PBJ9;U4PM01;U4PR92;D0IMZ5;D0IMZ7;U4PB53;D0IMZ8;U4PEE3;U4PEF1;U4PB58;U4PBK4;U4PM04;U4PRA0;U4PEE8;U4PM09;U4PR97;D0IMZ6;Q9TYW4	23.8805	24.1979	24.3348	24.3751	24.2833	24.2552	24.692	23.9111	By MS/MS	By MS/MS	By MS/MS	By MS/MS	By MS/MS	By MS/MS	By MS/MS	By MS/MS	38	36	37	39	35	41	43	39	-0.0882942	0.175923	-0.0520849	No
cope-1	O62246	24.1956	24.3475	24.4947	24.5355	24.6534	24.1631	24.5301	24.5675	By MS/MS	By MS/MS	By MS/MS	By MS/MS	By MS/MS	By MS/MS	By MS/MS	By MS/MS	3	3	4	3	3	3	3	3	-0.0851988	0.263151	-0.052172	No
vha-4	G5EDB8	23.444	24.0027	23.7811	23.8363	23.9677	23.7559	24.0619	23.6245	By MS/MS	By MS/MS	By MS/MS	By MS/MS	By MS/MS	By MS/MS	By MS/MS	By MS/MS	1	1	1	1	2	2	1	1	-0.086466	0.22623	-0.0522882	No
nubp-1	Q93459	21.9126	22.1218	22.4473	19.8592	23.0554	22.3438	22.3332	19.1428	By matching	By matching	By matching		By matching	By MS/MS	By MS/MS		1	1	1	0	1	1	1	0	-0.133551	0.0442034	-0.0523098	No
cdc-42;rac-2	Q05062;Q94124	23.8115	24.3959	24.156	24.1862	24.3958	24.1856	24.1728	24.1386	By MS/MS	By MS/MS	By MS/MS	By MS/MS	By MS/MS	By MS/MS	By MS/MS	By MS/MS	3	6	4	6	6	5	5	6	-0.0858487	0.262419	-0.0525271	No
cal-5	Q18136	22.8356	23.4118	23.3093	23.3998	23.58	23.0506	23.734	22.9579	By MS/MS	By MS/MS	By MS/MS	By MS/MS	By MS/MS	By MS/MS	By MS/MS	By MS/MS	2	3	3	3	4	3	3	2	-0.0915275	0.148153	-0.0527381	No
hsp-4;hsp-4	P20163;V6CL98	26.4024	26.5835	26.6904	26.928	26.7424	26.6684	26.9752	26.5657	By MS/MS	By MS/MS	By MS/MS	By MS/MS	By MS/MS	By MS/MS	By MS/MS	By MS/MS	25	25	23	25	24	24	26	25	-0.0868378	0.253305	-0.0529476	No
glh-4	O76743	22.9729	22.997	23.1156	23.0787	23.1118	22.987	23.4558	22.9535	By MS/MS	By MS/MS	By MS/MS	By MS/MS	By MS/MS	By MS/MS	By MS/MS	By MS/MS	4	4	5	5	3	6	5	6	-0.0859846	0.301794	-0.0530909	No
pgp-2;pgp-2;pgp-2;pgp-2	A0A0K3AWK1;G5EDF9;A0A0K3AU66;A0A0K3AQN5	23.1489	23.6597	23.5736	23.8481	23.7136	23.5427	23.7838	23.543	By MS/MS	By MS/MS	By MS/MS	By MS/MS	By MS/MS	By MS/MS	By MS/MS	By MS/MS	13	12	11	10	12	12	12	11	-0.0881973	0.22098	-0.0531335	No
tiar-1;tiar-1	Q95QV7;Q95QV8	23.2864	23.1478	23.1781	23.371	23.4178	23.2965	23.327	23.2762	By MS/MS	By MS/MS	By MS/MS	By MS/MS	By MS/MS	By MS/MS	By MS/MS	By MS/MS	3	2	3	2	2	3	3	3	-0.0835441	0.670572	-0.0535524	No
cee-1	Q19824	22.6118	22.8361	22.6777	23.0985	22.7743	22.8419	23.2123	22.7508	By MS/MS	By MS/MS	By MS/MS	By MS/MS	By MS/MS	By MS/MS	By MS/MS	By MS/MS	4	3	3	3	3	3	5	4	-0.0887934	0.235144	-0.0537286	No
hpo-34;hpo-34;hpo-34;hpo-34;hpo-34	Q93637;Q6A2D2;Q93636;K8FDY0;E3W743	22.3037	22.2622	22.7109	21.7378	22.6461	22.0585	22.4649	22.2211	By MS/MS	By MS/MS	By MS/MS	By MS/MS	By MS/MS	By MS/MS	By MS/MS	By MS/MS	3	3	3	2	3	3	3	3	-0.0940143	0.150837	-0.0540909	No
mtss-1	P34496	22.0467	21.6669	20.1375	22.158	19.9765	22.5039	22.3047	21.71	By matching	By MS/MS		By matching		By matching	By MS/MS	By matching	1	1	0	1	0	1	1	1	-0.121477	0.0579736	-0.0542251	No
T10F2.2	Q10050	23.3206	23.3675	23.563	23.7554	23.8288	23.4812	23.7126	23.3426	By MS/MS	By MS/MS	By MS/MS	By MS/MS	By MS/MS	By MS/MS	By MS/MS	By MS/MS	4	4	4	4	3	4	4	3	-0.0896905	0.246005	-0.0544131	No
ddx-46;ddx-46;ddx-46;ddx-46;ddx-46	U4PEV8;Q965K2;U4PBH1;U4PBN2;U4PRR4	21.604	21.2189	22.403	22.6697	22.4983	22.2273	21.4763	22.1087	By MS/MS	By MS/MS	By MS/MS	By MS/MS	By matching	By MS/MS	By MS/MS	By MS/MS	3	3	4	5	1	2	4	4	-0.103751	0.094282	-0.0545551	No
sgk-1;sgk-1	Q2PJ68-2;Q2PJ68	21.9281	19.2409	19.5396	22.3221	19.6667	22.0055	19.7462	22.1739	By MS/MS	By MS/MS	By matching	By MS/MS	By MS/MS	By MS/MS	By matching	By matching	2	1	1	2	2	2	1	2	-0.140429	0.0466064	-0.0550114	No
pat-2	P34446	23.3824	23.7422	23.6621	23.7773	23.8029	23.5713	23.868	23.6773	By MS/MS	By MS/MS	By MS/MS	By MS/MS	By MS/MS	By MS/MS	By MS/MS	By MS/MS	14	16	12	15	14	16	14	14	-0.0888591	0.342169	-0.0551499	No
rpt-5	O76371	25.9949	26.4409	26.4773	26.4852	26.5706	26.2087	26.5369	26.445	By MS/MS	By MS/MS	By MS/MS	By MS/MS	By MS/MS	By MS/MS	By MS/MS	By MS/MS	15	16	17	17	14	16	16	16	-0.0907165	0.258127	-0.0551805	No
rpl-2	Q9XVF7	19.4133	19.5198	23.0637	20.3317	21.2032	20.8488	20.2899	20.5155		By matching	By MS/MS	By matching	By matching	By matching	By matching	By MS/MS	0	1	3	1	1	1	1	3	-0.132191	0.0531067	-0.0556539	No
ymel-1	P54813	23.7689	23.9746	23.9541	24.0843	24.2596	23.9634	24.1678	23.757	By MS/MS	By MS/MS	By MS/MS	By MS/MS	By MS/MS	By MS/MS	By MS/MS	By MS/MS	8	8	8	7	8	8	9	7	-0.0914748	0.294911	-0.0561296	No
rpn-13;rpn-13	Q09289;A0A2K5ATW5	24.0205	24.6643	24.3966	24.4866	24.819	24.0475	24.596	24.4919	By MS/MS	By MS/MS	By MS/MS	By MS/MS	By MS/MS	By MS/MS	By MS/MS	By MS/MS	9	12	11	10	10	10	11	13	-0.096617	0.177979	-0.0564539	No
nduf-5	Q9N3D9	24.9594	25.3475	25.0893	25.5161	25.3661	25.156	25.5525	25.2133	By MS/MS	By MS/MS	By MS/MS	By MS/MS	By MS/MS	By MS/MS	By MS/MS	By MS/MS	7	8	7	8	8	8	8	8	-0.0938791	0.249116	-0.0567727	No
cbd-1	O45599	19.6709	21.47	21.4765	21.6283	19.2056	21.7054	21.995	21.8674	By MS/MS	By MS/MS	By matching	By matching		By MS/MS	By MS/MS	By MS/MS	1	1	1	1	0	1	1	1	-0.131923	0.05739	-0.0570697	No
npp-19;npp-19	Q09601-2;Q09601	21.0871	21.1343	20.2068	20.7166	20.922	20.7022	21.4079	20.5216	By MS/MS	By MS/MS	By MS/MS	By MS/MS	By MS/MS	By MS/MS	By MS/MS	By MS/MS	1	2	1	2	2	2	2	2	-0.102191	0.134014	-0.0571671	No
iars-1	Q21926	25.4625	25.7706	25.876	25.906	25.9484	25.7246	25.9529	25.7598	By MS/MS	By MS/MS	By MS/MS	By MS/MS	By MS/MS	By MS/MS	By MS/MS	By MS/MS	32	29	32	31	34	34	34	32	-0.0926715	0.334983	-0.0572726	No
apm-1;unc-101;unc-101;unc-101	O01755;P35602-2;P35602;D7SFR1	22.4266	22.6115	23.0983	22.3829	22.5865	22.9171	23.2809	22.1464	By MS/MS	By MS/MS	By MS/MS	By MS/MS	By matching	By MS/MS	By MS/MS	By matching	2	3	3	2	3	3	3	3	-0.102886	0.132855	-0.0574205	No
Y71F9B.2	Q9N4G7	22.4529	22.8152	23.0101	22.9912	23.1708	22.707	23.004	22.7707	By MS/MS	By MS/MS	By MS/MS	By MS/MS	By MS/MS	By MS/MS	By MS/MS	By MS/MS	4	4	4	4	3	3	4	4	-0.0957676	0.230025	-0.057423	No
alx-1;alx-1;alx-1;alx-1	P34552-3;P34552;P34552-2;P34552-4	23.2626	23.5913	23.683	23.6653	23.4308	23.5081	24.3065	23.3575	By MS/MS	By MS/MS	By MS/MS	By MS/MS	By MS/MS	By MS/MS	By MS/MS	By MS/MS	15	15	15	15	9	16	19	13	-0.100187	0.159451	-0.0575283	No
ubc-13	Q95XX0	22.8719	23.6854	23.2972	23.7651	23.6314	23.2783	24.2151	22.9198	By MS/MS	By MS/MS	By matching	By MS/MS	By matching	By MS/MS	By MS/MS	By MS/MS	3	3	3	3	3	3	4	3	-0.106236	0.114786	-0.0576193	No
F59C6.5	Q93831	25.2718	25.7515	25.6818	25.6689	25.8742	25.4771	25.8399	25.5628	By MS/MS	By MS/MS	By MS/MS	By MS/MS	By MS/MS	By MS/MS	By MS/MS	By MS/MS	16	17	17	17	17	15	17	17	-0.0949874	0.26564	-0.0576681	No
eft-4	P53013	31.2739	31.4068	31.4916	31.3933	31.4435	31.3042	31.8353	31.3589	By MS/MS	By MS/MS	By MS/MS	By MS/MS	By MS/MS	By MS/MS	By MS/MS	By MS/MS	32	31	33	29	32	32	32	32	-0.0940839	0.309273	-0.057785	No
alh-13;alh-13	P54889-2;P54889	24.6048	24.8431	24.8222	24.9839	24.9171	24.7503	25.1003	24.8638	By MS/MS	By MS/MS	By MS/MS	By MS/MS	By MS/MS	By MS/MS	By MS/MS	By MS/MS	21	21	22	21	21	22	22	20	-0.0943622	0.385318	-0.0587193	No
eif-2bepsilon	Q18994	22.1884	22.357	22.2313	22.6116	22.4807	22.2245	22.8314	22.2463	By MS/MS	By MS/MS	By matching	By MS/MS	By MS/MS	By MS/MS	By MS/MS	By MS/MS	4	3	1	4	2	3	3	1	-0.0986337	0.234218	-0.0590579	No
F13D12.5	Q19393	22.3632	22.7282	22.8106	22.91	22.6033	22.7378	23.0315	22.8294	By MS/MS	By MS/MS	By MS/MS	By MS/MS	By MS/MS	By MS/MS	By MS/MS	By MS/MS	2	3	4	3	3	3	3	3	-0.0974747	0.269135	-0.0590997	No
hel-1	Q18212	26.2626	26.0873	26.4761	26.2849	26.5311	26.1799	26.6499	26.1402	By MS/MS	By MS/MS	By MS/MS	By MS/MS	By MS/MS	By MS/MS	By MS/MS	By MS/MS	16	15	16	15	16	15	17	16	-0.0975406	0.268493	-0.0591252	No
elo-1;elo-1	G5EEE5;G5EEE5-2	27.3546	27.6706	27.7056	27.5289	27.9867	27.2531	27.8045	27.6123	By MS/MS	By MS/MS	By MS/MS	By MS/MS	By MS/MS	By MS/MS	By MS/MS	By MS/MS	7	7	7	7	5	7	7	7	-0.0992535	0.226707	-0.0592189	No
gas-1	Q93873	24.619	24.8874	24.9086	24.846	24.9493	24.768	25.1518	24.7751	By MS/MS	By MS/MS	By MS/MS	By MS/MS	By MS/MS	By MS/MS	By MS/MS	By MS/MS	13	14	13	14	11	14	14	14	-0.0958271	0.369697	-0.0594289	No
dli-1;dli-1	G5ECK7;G5ED34	23.3741	24.0054	23.9641	24.1006	23.9788	23.8578	24.0103	23.9952	By MS/MS	By MS/MS	By MS/MS	By MS/MS	By MS/MS	By MS/MS	By MS/MS	By MS/MS	4	5	4	7	2	3	4	3	-0.0994675	0.239262	-0.0596166	No
sod-2;sod-3	P31161;P41977	22.479	19.9702	22.6989	23.3342	22.5223	22.3767	22.3491	21.7743	By MS/MS		By matching	By MS/MS	By MS/MS	By MS/MS	By matching	By matching	2	0	1	3	2	1	1	1	-0.134993	0.063271	-0.0597967	No
tpst-1	O77081	21.3907	21.7934	19.7662	21.4756	19.8115	21.6948	21.6727	21.7645	By matching	By MS/MS	By matching	By MS/MS		By matching	By matching	By MS/MS	1	2	1	2	0	1	1	1	-0.129394	0.0702802	-0.0599609	No
ctg-2	B7WN92	22.0116	22.3451	22.2381	22.3182	22.3426	22.2406	22.5514	22.1658	By matching	By MS/MS	By MS/MS	By MS/MS	By MS/MS	By matching	By matching	By MS/MS	1	1	1	1	1	1	1	1	-0.0968029	0.372699	-0.0600198	No
col-178	O17641	21.2929	22.1764	21.5872	21.6003	20.4266	21.8194	22.6077	22.2869	By matching	By MS/MS	By matching	By matching		By MS/MS	By MS/MS	By MS/MS	1	1	1	1	0	1	1	1	-0.120983	0.0850458	-0.0600347	No
ZC247.1	G5EBP5	22.5826	22.2727	23.2569	23.8233	24.0189	22.8228	22.6909	22.8763	By matching	By matching	By MS/MS	By MS/MS	By MS/MS	By matching	By matching	By MS/MS	3	3	3	3	2	3	3	3	-0.11836	0.0930086	-0.0602613	No
xpo-1;xpo-1	Q23089;Q8MPS6	24.91	25.5115	25.3132	25.5139	25.4913	25.176	25.5317	25.4547	By MS/MS	By MS/MS	By MS/MS	By MS/MS	By MS/MS	By MS/MS	By MS/MS	By MS/MS	17	20	20	21	16	18	22	23	-0.101287	0.253332	-0.0608929	No
arx-2	P53489	24.1122	24.3011	24.4988	24.2569	24.3513	24.3164	24.578	24.3142	By MS/MS	By MS/MS	By MS/MS	By MS/MS	By MS/MS	By MS/MS	By MS/MS	By MS/MS	8	8	7	8	6	8	8	8	-0.0977273	0.426923	-0.0610105	No
C35D10.1	Q8WQG1	19.1966	19.9939	20.1059	19.3811	20.0956	19.7913	19.7741	19.4465	By MS/MS	By MS/MS	By MS/MS	By MS/MS	By MS/MS	By MS/MS	By matching	By MS/MS	1	1	1	1	1	1	1	1	-0.107509	0.158635	-0.0610721	No
C25H3.9	H2KYV1	24.3962	24.7998	24.4534	24.4693	24.7729	24.347	24.9109	24.4937	By MS/MS	By MS/MS	By MS/MS	By MS/MS	By MS/MS	By MS/MS	By MS/MS	By MS/MS	5	5	4	5	4	5	6	5	-0.101429	0.264571	-0.0611883	No
F31D4.9	Q9U3H4	24.8855	25.0999	24.8129	25.2994	25.3435	25.0378	25.2369	24.8843	By MS/MS	By MS/MS	By MS/MS	By MS/MS	By MS/MS	By MS/MS	By MS/MS	By MS/MS	3	3	3	3	3	3	3	3	-0.101196	0.279083	-0.0613183	No
dhs-18	Q18639	23.7758	24.2944	23.3562	23.5073	23.7751	23.6537	24.5588	23.3938	By MS/MS	By MS/MS	By MS/MS	By matching	By MS/MS	By MS/MS	By MS/MS	By MS/MS	3	3	3	2	2	3	3	3	-0.111919	0.129583	-0.0613386	No
coq-8	Q18486	23.1491	23.3071	23.3227	23.516	23.4661	23.1318	23.6907	23.4083	By MS/MS	By MS/MS	By MS/MS	By MS/MS	By MS/MS	By MS/MS	By MS/MS	By MS/MS	3	6	6	5	5	5	7	6	-0.100481	0.308148	-0.0613699	No
F38A5.2;F38A5.2	Q95Q55;H2KZA2	23.5545	23.9754	23.9926	24.15	24.2791	23.9018	24.1095	23.7921	By MS/MS	By MS/MS	By MS/MS	By MS/MS	By MS/MS	By MS/MS	By MS/MS	By MS/MS	9	9	9	10	9	9	10	9	-0.102475	0.249739	-0.0614616	No
spcs-2	Q9XWW1	25.888	25.9904	26.1131	25.9493	26.2431	25.7439	26.2516	26.1031	By MS/MS	By MS/MS	By MS/MS	By MS/MS	By MS/MS	By MS/MS	By MS/MS	By MS/MS	11	11	9	9	9	12	11	11	-0.100233	0.334142	-0.0615689	No
retr-1	P34431	22.6947	23.1355	23.1936	23.3448	23.31	23.0591	23.4469	22.9687	By MS/MS	By MS/MS	By MS/MS	By MS/MS	By MS/MS	By MS/MS	By MS/MS	By MS/MS	3	2	2	3	2	3	2	3	-0.104009	0.236286	-0.0619823	No
tfg-1	Q9U1W1	24.3205	24.4076	24.8638	24.5793	25.2356	24.6601	24.7971	23.9247	By MS/MS	By MS/MS	By MS/MS	By MS/MS	By MS/MS	By MS/MS	By MS/MS	By MS/MS	2	2	2	1	1	2	2	2	-0.111581	0.142317	-0.0620731	No
eas-1	Q20263	23.8017	24.3704	24.3369	24.0275	25.0621	24.0238	23.9137	23.9859	By MS/MS	By MS/MS	By MS/MS	By matching	By matching	By MS/MS	By matching	By matching	1	1	1	1	1	1	1	1	-0.112228	0.139617	-0.0621945	No
car-1	Q9XW17	24.8226	24.7268	24.9599	24.7912	24.9636	24.9238	24.9744	24.8297	By MS/MS	By MS/MS	By MS/MS	By MS/MS	By MS/MS	By MS/MS	By MS/MS	By MS/MS	14	10	13	13	12	14	13	14	-0.0977388	0.825066	-0.0626868	No
eif-3.C	O02328	25.1013	25.4939	25.3665	25.5867	25.5159	25.4189	25.74	25.2867	By MS/MS	By MS/MS	By MS/MS	By MS/MS	By MS/MS	By MS/MS	By MS/MS	By MS/MS	37	40	36	39	35	37	39	38	-0.103257	0.305109	-0.0628739	No
bub-1	Q21776	21.363	21.8074	21.7952	21.3555	22.0261	21.2891	21.9352	21.5033	By matching	By MS/MS	By matching	By matching	By matching	By MS/MS	By MS/MS	By MS/MS	3	2	3	2	2	2	3	3	-0.108152	0.196776	-0.062996	No
ppw-1;sago-2;ppw-1;sago-2	B3KLZ7;A0A0U1RML6;Q86NJ8;A0A0U1RML5	22.3217	22.7096	22.7789	22.8044	22.5219	22.5016	23.2707	22.7523	By MS/MS	By MS/MS	By MS/MS	By MS/MS	By matching	By MS/MS	By MS/MS	By MS/MS	4	3	3	4	2	4	4	4	-0.107961	0.202217	-0.0630848	No
scyl-1	Q23215	21.1184	21.6627	22.1247	21.9589	21.8793	21.9426	21.9558	21.5281	By matching	By MS/MS	By MS/MS	By MS/MS	By MS/MS	By MS/MS	By MS/MS	By MS/MS	1	2	1	2	2	2	2	2	-0.110285	0.176696	-0.0632776	No
gsy-1	Q9U2D9	26.0095	26.1508	26.1507	26.1557	26.3399	25.9387	26.4006	26.195	By MS/MS	By MS/MS	By MS/MS	By MS/MS	By MS/MS	By MS/MS	By MS/MS	By MS/MS	19	16	16	15	15	17	18	19	-0.10188	0.414214	-0.0633257	No
slc-25a10	G5EE96	23.362	23.6347	23.628	23.5949	23.7171	23.3657	23.9896	23.5666	By MS/MS	By MS/MS	By MS/MS	By MS/MS	By MS/MS	By MS/MS	By MS/MS	By MS/MS	6	7	7	6	7	6	9	8	-0.104872	0.300008	-0.0636914	No
vpr-1	O44782	26.156	26.2653	26.3929	26.2181	26.8205	25.9233	26.3397	26.3812	By MS/MS	By MS/MS	By MS/MS	By MS/MS	By MS/MS	By MS/MS	By MS/MS	By MS/MS	13	13	13	13	12	12	13	13	-0.108092	0.228943	-0.0639557	No
C08F8.9	Q7YX96	22.7039	23.2276	23.2608	23.3363	23.2497	22.9806	23.4968	23.2313	By matching	By MS/MS	By MS/MS	By MS/MS	By MS/MS	By MS/MS	By MS/MS	By MS/MS	1	1	1	1	1	1	1	1	-0.107474	0.244105	-0.064014	No
dlat-2	O45279	23.5503	24.0039	23.9398	23.9171	24.1553	23.8955	24.1494	23.6397	By MS/MS	By MS/MS	By MS/MS	By MS/MS	By MS/MS	By MS/MS	By MS/MS	By MS/MS	2	3	3	3	3	3	2	3	-0.107232	0.277848	-0.0646018	No
mrpl-44	P34384	22.9269	23.3572	23.6089	23.5413	23.4686	23.3088	23.768	23.3255	By MS/MS	By MS/MS	By MS/MS	By MS/MS	By MS/MS	By MS/MS	By MS/MS	By MS/MS	5	5	5	5	6	6	4	6	-0.109134	0.23653	-0.0647045	No
hsp-6	P11141	26.7418	26.8281	26.8527	26.8328	27.1003	26.8648	27.1042	26.6083	By MS/MS	By MS/MS	By MS/MS	By MS/MS	By MS/MS	By MS/MS	By MS/MS	By MS/MS	27	28	26	27	27	28	28	28	-0.10553	0.38261	-0.0651272	No
pigt-1;pigt-1	Q5WRN6;Q19518	21.3428	21.1	21.183	21.8664	21.3124	21.2208	21.8546	21.5539	By MS/MS	By matching	By matching	By MS/MS	By matching	By matching	By MS/MS	By MS/MS	1	1	1	1	1	1	1	1	-0.112392	0.199287	-0.0652363	No
apy-1	Q19202	24.7053	25.077	24.9045	24.7566	25.2788	24.632	25.1105	24.8577	By MS/MS	By MS/MS	By MS/MS	By MS/MS	By MS/MS	By MS/MS	By MS/MS	By MS/MS	11	7	8	11	9	10	10	9	-0.108853	0.273026	-0.0653875	No
vha-6	G5EGP4	24.2104	24.3711	24.3556	24.4941	24.9852	24.4925	24.728	23.6929	By MS/MS	By MS/MS	By MS/MS	By MS/MS	By MS/MS	By MS/MS	By MS/MS	By MS/MS	9	9	9	7	7	9	10	5	-0.116808	0.157108	-0.0654272	No
uba-5	P91430	23.3324	24.0315	24.0248	24.1082	23.596	23.8176	24.4377	24.11	By MS/MS	By MS/MS	By MS/MS	By MS/MS	By MS/MS	By MS/MS	By MS/MS	By MS/MS	6	6	5	6	5	6	6	6	-0.116128	0.175343	-0.0660763	No
vha-16	Q95YD5	30.1935	30.5532	30.5255	30.3366	30.8054	30.3671	30.6552	30.2195	By MS/MS	By MS/MS	By MS/MS	By MS/MS	By MS/MS	By MS/MS	By MS/MS	By MS/MS	13	13	13	14	12	12	12	12	-0.109582	0.289432	-0.0660984	No
npp-1;npp-1;npp-1	Q9U3C1;Q21295;Q9U3B9	22.5459	23.1781	22.9604	23.0829	23.0507	22.8608	23.2991	22.9981	By MS/MS	By MS/MS	By MS/MS	By MS/MS	By MS/MS	By MS/MS	By MS/MS	By MS/MS	7	8	9	8	6	9	10	8	-0.11033	0.273646	-0.0661985	No
eif-3.F	Q18967	24.624	24.6512	24.7991	24.5936	24.9356	24.5296	25.1314	24.5125	By MS/MS	By MS/MS	By MS/MS	By MS/MS	By MS/MS	By MS/MS	By MS/MS	By MS/MS	7	7	6	7	7	7	7	7	-0.110275	0.287165	-0.0664342	No
nuo-5	Q9N4Y8	26.5009	26.8578	26.7656	26.9196	26.9027	26.7499	27.0959	26.7277	By MS/MS	By MS/MS	By MS/MS	By MS/MS	By MS/MS	By MS/MS	By MS/MS	By MS/MS	32	32	31	31	31	31	33	32	-0.108094	0.374571	-0.0664996	No
tag-10;tag-10;tag-10;tag-10	A0A131MBC3;G5EER7;A0A131MCY4;G5EG67	21.9711	22.1416	22.6893	23.0775	22.6013	22.4781	23.2521	22.0419	By MS/MS	By matching	By MS/MS	By MS/MS	By matching	By matching	By MS/MS	By MS/MS	3	2	3	3	2	2	2	3	-0.123463	0.130219	-0.0665025	No
lars-1	Q09996	24.8961	25.2076	25.4216	25.4127	25.5379	25.1379	25.5853	25.1234	By MS/MS	By MS/MS	By MS/MS	By MS/MS	By MS/MS	By MS/MS	By MS/MS	By MS/MS	29	31	30	31	29	31	33	32	-0.111632	0.261322	-0.0666318	No
rab-1	Q9UAQ6	26.908	27.2982	27.3863	27.3141	27.7158	27.0855	27.2893	27.2639	By MS/MS	By MS/MS	By MS/MS	By MS/MS	By MS/MS	By MS/MS	By MS/MS	By MS/MS	12	12	12	12	12	12	12	11	-0.111972	0.268674	-0.0669777	No
T13H5.8	Q95QB1	23.4967	23.6649	23.7869	23.7453	23.9759	23.6889	23.8099	23.648	By MS/MS	By MS/MS	By MS/MS	By MS/MS	By matching	By MS/MS	By MS/MS	By MS/MS	6	6	6	4	3	6	5	7	-0.107203	0.502722	-0.0671018	No
vha-1	Q21898	24.99	25.4303	25.1171	24.9758	25.5811	25.1359	25.2532	24.9912	By MS/MS	By MS/MS	By MS/MS	By MS/MS	By MS/MS	By MS/MS	By MS/MS	By MS/MS	2	2	3	3	2	2	2	3	-0.112038	0.283863	-0.0673277	No
hmt-1	G5EFD4	23.1275	23.6386	23.3771	23.6509	23.6559	23.4175	23.7647	23.4038	By MS/MS	By MS/MS	By MS/MS	By MS/MS	By MS/MS	By MS/MS	By MS/MS	By MS/MS	4	4	4	5	3	5	5	5	-0.111952	0.308027	-0.0677251	No
slc-25a18.1;slc-25a18.2	Q93540;Q20847	23.9718	24.219	24.1545	24.0383	24.2446	24.0047	24.4962	24.0817	By MS/MS	By MS/MS	By MS/MS	By MS/MS	By MS/MS	By MS/MS	By MS/MS	By MS/MS	6	6	6	6	5	6	6	6	-0.110901	0.399265	-0.0683685	No
copd-1	Q09236	24.4561	24.804	24.7653	24.6963	25.1331	24.5545	24.8403	24.6458	By MS/MS	By MS/MS	By MS/MS	By MS/MS	By MS/MS	By MS/MS	By MS/MS	By MS/MS	10	11	9	10	11	12	11	11	-0.11302	0.319387	-0.0685027	No
trpp-6	Q9XU81	21.7957	21.9624	21.2289	21.5677	21.5752	21.6935	22.0906	21.663	By MS/MS	By MS/MS	By matching	By matching	By matching	By MS/MS	By MS/MS	By MS/MS	2	2	1	2	2	2	2	2	-0.116907	0.242514	-0.0689429	No
spd-5	P91349	22.8984	23.0965	23.1448	23.2984	23.1548	22.9836	23.4726	23.2807	By MS/MS	By MS/MS	By MS/MS	By MS/MS	By MS/MS	By MS/MS	By MS/MS	By MS/MS	10	9	7	10	6	9	10	10	-0.113405	0.373232	-0.0694861	No
cup-2	Q93561	24.7388	25.0322	25.0072	24.7645	25.1089	24.7911	25.1782	24.9145	By MS/MS	By MS/MS	By MS/MS	By MS/MS	By MS/MS	By MS/MS	By MS/MS	By MS/MS	3	3	3	3	3	4	3	4	-0.112515	0.42356	-0.0695404	No
pab-2;pab-2	Q19579;Q19581	21.1025	21.5887	21.5174	21.825	21.3785	21.5798	22.1184	21.4447	By matching	By MS/MS	By MS/MS	By MS/MS	By MS/MS	By MS/MS	By MS/MS	By MS/MS	1	1	1	1	1	1	1	1	-0.121942	0.216	-0.0706709	No
ret-1	Q23188	25.2958	25.5804	25.6141	25.9373	26.1322	25.5069	25.6903	25.5769	By MS/MS	By MS/MS	By MS/MS	By MS/MS	By MS/MS	By MS/MS	By MS/MS	By MS/MS	2	2	2	1	2	2	2	2	-0.11967	0.254618	-0.0707193	No
C15H9.4	Q18025	24.0144	24.5407	24.249	24.5414	24.5682	24.4371	24.2628	24.5439	By MS/MS	By MS/MS	By MS/MS	By MS/MS	By MS/MS	By MS/MS	By MS/MS	By MS/MS	3	3	3	3	3	3	3	3	-0.116629	0.344335	-0.0708897	No
ccf-1	Q17345	23.4113	23.7159	23.7668	23.9036	23.6631	23.7114	23.8349	24.0545	By MS/MS	By MS/MS	By matching	By MS/MS	By MS/MS	By MS/MS	By MS/MS	By MS/MS	3	3	2	3	2	2	3	3	-0.116589	0.373345	-0.0712771	No
cif-1	Q94261	24.4079	24.7168	24.9519	24.6042	24.9613	24.7027	25.112	24.3889	By MS/MS	By MS/MS	By MS/MS	By MS/MS	By MS/MS	By MS/MS	By MS/MS	By MS/MS	16	15	14	13	17	16	16	13	-0.121017	0.253656	-0.0713978	No
eif-3.H	O01974	24.4968	24.5587	24.7937	24.6604	24.8661	24.5763	25.222	24.3317	By MS/MS	By MS/MS	By MS/MS	By MS/MS	By MS/MS	By MS/MS	By MS/MS	By MS/MS	16	16	16	18	14	15	19	17	-0.121615	0.244084	-0.0714344	No
sptl-3;sptl-3	Q9XVI6;Q9XVI6-2	23.8801	24.3584	24.382	24.4098	24.4861	24.2411	24.4069	24.3647	By MS/MS	By MS/MS	By MS/MS	By MS/MS	By MS/MS	By MS/MS	By MS/MS	By MS/MS	11	12	12	12	13	12	13	12	-0.117141	0.37376	-0.0715919	No
fars-1;fars-1	Q86B36;Q9GYS8	23.7664	23.8833	23.976	23.7321	24.0718	23.762	24.2781	23.7175	By MS/MS	By MS/MS	By MS/MS	By MS/MS	By MS/MS	By MS/MS	By MS/MS	By MS/MS	8	8	8	8	8	8	9	8	-0.117928	0.352277	-0.0717293	No
pab-1	Q9U302	26.19	26.422	26.6366	26.6842	26.6247	26.4633	26.9426	26.3821	By MS/MS	By MS/MS	By MS/MS	By MS/MS	By MS/MS	By MS/MS	By MS/MS	By MS/MS	27	28	27	27	25	28	28	26	-0.119984	0.299846	-0.071943	No
cpl-1;cpl-1	O45734;O45734-2	25.9411	26.0499	26.0746	25.9851	26.249	25.8789	26.4953	25.905	By MS/MS	By MS/MS	By MS/MS	By MS/MS	By MS/MS	By MS/MS	By MS/MS	By MS/MS	7	8	6	7	7	7	8	7	-0.119392	0.338862	-0.0723299	No
cyc-2.1	P19974	19.0577	19.2434	20.9928	23.2075	21.0692	20.7777	20.7476	20.6251			By matching	By MS/MS	By matching	By matching	By matching	By matching	0	0	2	2	1	1	2	1	-0.179551	0.0659284	-0.0727114	No
let-70	P35129	23.5	24.54	24.2609	24.4885	24.2194	24.4201	24.9109	23.7738	By MS/MS	By MS/MS	By MS/MS	By matching	By MS/MS	By MS/MS	By MS/MS	By MS/MS	2	2	2	1	2	2	2	2	-0.133714	0.151848	-0.0728045	No
skr-1	G5ECU1	23.8399	23.8683	24.1631	23.7957	24.6037	23.5695	24.0641	23.934	By MS/MS	By MS/MS	By MS/MS	By matching	By MS/MS	By MS/MS	By MS/MS	By MS/MS	3	3	3	2	2	3	3	3	-0.126084	0.219516	-0.0728841	No
gpdh-3	P90795	24.6384	25.0034	25.0077	25.1795	25.1844	24.8809	25.198	25.0428	By MS/MS	By MS/MS	By MS/MS	By MS/MS	By MS/MS	By MS/MS	By MS/MS	By MS/MS	25	24	26	27	23	24	23	26	-0.119249	0.383094	-0.072896	No
odr-8;odr-8	Q94218-2;Q94218	23.8886	24.2545	24.3787	24.5879	24.3545	24.2294	24.5438	24.4678	By MS/MS	By MS/MS	By MS/MS	By MS/MS	By MS/MS	By MS/MS	By MS/MS	By MS/MS	7	7	8	8	6	6	8	8	-0.12146	0.317218	-0.0730816	No
erfa-1;erfa-1	O16520-2;O16520	23.0762	23.2902	23.702	23.9273	23.7774	23.6544	24.0683	23.021	By MS/MS	By matching	By MS/MS	By MS/MS	By MS/MS	By MS/MS	By MS/MS	By MS/MS	6	6	5	4	5	7	7	6	-0.131346	0.173922	-0.0732425	No
cas-2;cas-2	O02096;A0A061ACX4	21.5766	21.9301	21.9811	22.1045	21.9952	21.9796	22.4723	21.646	By MS/MS	By MS/MS	By MS/MS	By MS/MS	By matching	By MS/MS	By MS/MS	By MS/MS	1	1	1	1	2	2	2	1	-0.1252	0.249977	-0.073464	No
ucr-2.2	Q22370	25.1635	25.5396	25.4046	25.6036	25.6003	25.4096	25.7645	25.4162	By MS/MS	By MS/MS	By MS/MS	By MS/MS	By MS/MS	By MS/MS	By MS/MS	By MS/MS	13	13	12	12	12	13	13	13	-0.119825	0.409988	-0.0735542	No
sart-3	Q17430	23.2266	23.7764	23.8469	23.6927	23.9056	23.7172	24.0441	23.3776	By MS/MS	By MS/MS	By MS/MS	By MS/MS	By MS/MS	By MS/MS	By MS/MS	By MS/MS	12	11	10	10	10	11	12	12	-0.125464	0.255274	-0.0737573	No
metr-1	Q09582	22.9989	23.4168	23.457	23.2967	23.6815	23.2848	23.3996	23.2888	By MS/MS	By MS/MS	By MS/MS	By MS/MS	By MS/MS	By MS/MS	By MS/MS	By MS/MS	7	10	7	8	8	10	9	10	-0.121304	0.379498	-0.073997	No
rla-1	P91913	26.1434	26.3216	26.946	26.4912	26.9191	26.5302	26.9229	26.054	By MS/MS	By MS/MS	By MS/MS	By MS/MS	By MS/MS	By MS/MS	By MS/MS	By MS/MS	3	3	3	3	3	3	3	3	-0.130977	0.191862	-0.0740647	No
Y97E10AR.6	Q965R9	21.0684	21.6805	19.7928	21.1336	21.7994	21.441	19.1577	21.9488	By matching	By MS/MS		By matching	By MS/MS	By matching		By MS/MS	1	1	0	1	1	1	0	1	-0.167902	0.0791184	-0.0741441	No
nduf-7	Q94360	24.5615	25.0497	24.9878	24.8676	25.0602	24.7573	25.316	24.8293	By MS/MS	By MS/MS	By MS/MS	By MS/MS	By MS/MS	By MS/MS	By MS/MS	By MS/MS	5	4	4	5	5	4	5	5	-0.124024	0.314821	-0.074424	No
Y69A2AR.18	Q95XJ0	27.9531	28.097	28.1384	28.1164	28.4306	27.9742	28.2958	28.086	By MS/MS	By MS/MS	By MS/MS	By MS/MS	By MS/MS	By MS/MS	By MS/MS	By MS/MS	19	18	17	18	17	18	18	19	-0.120436	0.496397	-0.0747666	No
ctps-1;ctps-1	G5EC98;A0A8S4QD99	23.962	24.115	24.26	24.3706	24.6831	24.227	24.5569	23.7574	By MS/MS	By MS/MS	By MS/MS	By MS/MS	By MS/MS	By MS/MS	By MS/MS	By MS/MS	12	13	11	10	11	14	13	13	-0.129197	0.231752	-0.0749024	No
nuo-6	Q23098	24.7426	25.1698	24.9068	24.9172	25.4711	24.8083	25.1976	24.7664	By MS/MS	By MS/MS	By MS/MS	By MS/MS	By MS/MS	By MS/MS	By MS/MS	By MS/MS	6	6	6	6	6	6	6	6	-0.126788	0.277135	-0.0750459	No
cmd-1	O16305	23.9588	24.5336	24.209	24.4367	24.7367	24.1328	24.7117	24.075	By MS/MS	By MS/MS	By MS/MS	By MS/MS	By MS/MS	By MS/MS	By MS/MS	By MS/MS	2	1	2	2	2	2	2	2	-0.12953	0.237753	-0.0752838	No
dnj-14;dnj-14	Q21162;E5QCE7	20.8178	21.3453	21.0827	21.7728	21.4745	21.5208	21.0431	21.5083	By MS/MS	By matching	By matching	By MS/MS	By matching	By matching	By matching	By MS/MS	1	1	1	1	1	1	1	1	-0.13201	0.227165	-0.0761419	No
R07E4.3	Q21817	24.0524	24.3269	24.0876	23.9655	24.3793	24.0096	24.5188	24.0289	By MS/MS	By MS/MS	By MS/MS	By MS/MS	By MS/MS	By MS/MS	By MS/MS	By MS/MS	2	2	2	2	2	2	2	2	-0.125999	0.366346	-0.0764092	No
C48B6.10	Q95ZM3	21.0305	21.2848	21.312	21.3317	21.387	21.2272	21.4482	21.3819	By matching	By matching	By MS/MS	By matching	By MS/MS	By matching	By matching	By matching	1	1	1	1	1	1	1	1	-0.121343	0.694851	-0.0765718	No
asb-2	Q19126	26.7747	26.9952	26.9922	26.8585	27.1163	26.8139	27.2868	26.9	By MS/MS	By MS/MS	By MS/MS	By MS/MS	By MS/MS	By MS/MS	By MS/MS	By MS/MS	23	24	24	24	21	25	25	25	-0.124108	0.468934	-0.0766256	No
srr-4;srr-4	O44618;H2KYR4	21.6098	22.0832	19.8672	22.2151	22.7119	20.1456	21.845	21.7694	By MS/MS	By MS/MS	By MS/MS	By matching	By MS/MS		By matching	By matching	3	2	1	3	3	0	3	3	-0.174179	0.0826839	-0.0770245	No
Y53F4B.18	Q9NAB7	24.4081	24.9035	25.3549	25.5402	25.2351	25.0883	25.2301	25.1954	By matching	By MS/MS	By MS/MS	By MS/MS	By MS/MS	By MS/MS	By MS/MS	By MS/MS	5	6	6	5	5	4	6	6	-0.135531	0.211645	-0.0772225	No
pat-6	O16785	23.0489	23.3443	23.5495	23.2394	24.1031	23.2039	23.3592	23.0628	By matching	By matching	By MS/MS	By MS/MS	By matching	By matching	By matching	By matching	1	1	1	2	1	1	1	1	-0.136745	0.214785	-0.0779571	No
sax-7;sax-7;sax-7;sax-7;sax-7;sax-7	Q18100;Q53U86;Q4PIU9;Q53U87;W6RTH3;W6RRX6	23.9989	24.3012	24.208	24.1436	24.5787	23.917	24.593	24.0906	By MS/MS	By MS/MS	By MS/MS	By MS/MS	By MS/MS	By MS/MS	By MS/MS	By MS/MS	4	4	3	2	3	4	3	3	-0.131897	0.302392	-0.0783647	No
dpm-1;dpm-1	Q9TYJ7;U4PF58	25.0125	25.2795	25.3433	25.3585	25.5338	25.1546	25.4958	25.3224	By MS/MS	By MS/MS	By MS/MS	By MS/MS	By MS/MS	By MS/MS	By MS/MS	By MS/MS	9	8	9	8	9	8	8	9	-0.128201	0.492999	-0.0792032	No
slc-30a5	Q8WQB6	22.7304	23.074	23.2243	23.0065	23.1875	23.1342	23.2272	22.9979	By MS/MS	By MS/MS	By MS/MS	By MS/MS	By MS/MS	By MS/MS	By MS/MS	By MS/MS	3	3	3	3	3	4	4	3	-0.127908	0.51157	-0.0792088	No
sec-11	Q9N3D0	25.666	26.1228	26.1604	25.8941	26.5201	25.8074	26.0799	25.9726	By MS/MS	By MS/MS	By MS/MS	By MS/MS	By MS/MS	By MS/MS	By MS/MS	By MS/MS	4	5	4	5	3	4	5	4	-0.134156	0.294162	-0.0793526	No
mrps-27	G5ECC9	20.9275	20.8257	21.3808	21.1991	21.3518	21.2015	21.3512	20.9548	By MS/MS	By MS/MS	By matching	By MS/MS	By MS/MS	By MS/MS	By MS/MS	By MS/MS	3	2	3	3	2	2	2	2	-0.131599	0.361096	-0.079396	No
eel-1;eel-1;eel-1;eel-1;eel-1;eel-1;eel-1;eel-1	Q9GUP2;U4PBJ5;U4PRN6;U4PBX5;U4PMD1;U4PES6;U4PBK1;U4PBY0	22.8013	23.3877	23.1379	23.381	23.47	23.1521	23.6648	22.9661	By MS/MS	By MS/MS	By MS/MS	By MS/MS	By MS/MS	By MS/MS	By MS/MS	By MS/MS	20	23	23	22	21	22	25	22	-0.136262	0.269006	-0.0797401	No
F56B3.11;F56B3.11	Q9TXR7;H2L085	24.2307	24.3435	24.6238	24.4052	24.5056	24.3089	24.8402	24.476	By MS/MS	By MS/MS	By MS/MS	By MS/MS	By MS/MS	By MS/MS	By MS/MS	By MS/MS	4	4	3	4	4	4	5	4	-0.131889	0.422422	-0.0804885	No
F48C1.6	O01572	23.5249	23.5476	23.6021	23.4327	23.8244	23.358	23.6958	23.7477	By MS/MS	By MS/MS	By MS/MS	By MS/MS	By MS/MS	By MS/MS	By MS/MS	By MS/MS	7	7	7	6	5	6	7	6	-0.129653	0.555169	-0.0805887	No
F45G2.8	O62250	23.6139	24.3513	24.0692	23.9509	24.2886	23.7359	24.3376	24.1753	By MS/MS	By MS/MS	By MS/MS	By MS/MS	By MS/MS	By MS/MS	By MS/MS	By MS/MS	3	3	2	3	2	3	3	3	-0.138024	0.278873	-0.0809444	No
R151.2;R151.2;R151.2;R151.2	Q9BI73;Q21994;Q6AHR3;Q95QB6	25.0651	25.1444	25.0808	25.0749	25.2124	25.1168	25.3028	25.2347	By MS/MS	By MS/MS	By MS/MS	By MS/MS	By MS/MS	By MS/MS	By MS/MS	By MS/MS	8	9	8	8	9	9	8	9	-0.125359	1.59368	-0.0812732	No
ribo-1	Q9GZH4	26.6136	26.9411	26.9593	27.056	27.1657	26.9098	27.108	26.9123	By MS/MS	By MS/MS	By MS/MS	By MS/MS	By MS/MS	By MS/MS	By MS/MS	By MS/MS	36	35	35	35	31	35	36	36	-0.131469	0.517508	-0.0813091	No
dnc-1;dnc-1;dnc-1;dnc-1;dnc-1	E2JKY8;L8E938;L8EC32;Q23542;E2JKZ0	22.4437	23.0012	23.0366	23.1263	23.2773	22.6771	23.2067	23.0013	By MS/MS	By MS/MS	By MS/MS	By MS/MS	By MS/MS	By MS/MS	By MS/MS	By MS/MS	12	13	12	12	11	11	12	12	-0.138685	0.280306	-0.0813275	No
mca-3;mca-3;mca-3	Q8MXS0;Q95XP6;B7CED8	25.8435	26.2562	26.161	26.1404	26.5007	26.1053	26.3557	25.978	By MS/MS	By MS/MS	By MS/MS	By MS/MS	By MS/MS	By MS/MS	By MS/MS	By MS/MS	30	35	33	37	34	34	36	35	-0.134642	0.399375	-0.0816893	No
K02F3.2;K02F3.2	Q21153-2;Q21153	24.3054	24.5396	24.5421	24.5985	24.7815	24.5397	24.7203	24.4689	By MS/MS	By MS/MS	By MS/MS	By MS/MS	By MS/MS	By MS/MS	By MS/MS	By MS/MS	22	21	20	20	20	20	21	21	-0.131203	0.637157	-0.0820868	No
hpo-28;hpo-28	H2KY79;Q10956	23.6378	23.4057	23.5947	23.8336	24.6118	23.5346	23.1877	23.7346	By MS/MS	By MS/MS	By MS/MS	By MS/MS	By MS/MS	By MS/MS	By MS/MS	By MS/MS	3	3	3	5	4	4	2	3	-0.149239	0.184931	-0.0821885	No
F25H2.4	Q93568	24.5552	24.5571	24.7933	24.6938	25.0597	24.4412	24.8436	24.7972	By MS/MS	By MS/MS	By MS/MS	By MS/MS	By MS/MS	By MS/MS	By MS/MS	By MS/MS	5	5	5	4	4	4	5	4	-0.135572	0.429204	-0.0826346	No
vha-17	Q20591	21.8774	22.2604	22.157	22.2618	22.8313	22.1627	22.2728	21.8602	By matching	By matching	By matching	By matching	By matching	By matching	By MS/MS	By matching	1	1	1	1	1	1	1	1	-0.142575	0.263735	-0.0827862	No
vha-3;vha-2	C0HLB4;C0HLB3	27.7226	28.0707	27.9039	27.7306	28.1095	27.8888	28.2328	27.7406	By MS/MS	By MS/MS	By MS/MS	By MS/MS	By MS/MS	By MS/MS	By MS/MS	By MS/MS	3	4	4	4	4	4	4	4	-0.135953	0.441689	-0.0830139	No
atp-1;atp-1;atpA;T26E3.7	Q9XXK1-4;Q9XXK1;P0ABB2;O45827	29.5412	29.7258	29.8258	29.9869	30.0767	29.7045	30.0455	29.7948	By MS/MS	By MS/MS	By MS/MS	By MS/MS	By MS/MS	By MS/MS	By MS/MS	By MS/MS	37	36	36	36	32	37	35	37	-0.135441	0.467065	-0.0830401	No
ZK1098.4	P34604	22.8875	23.3445	23.2976	23.2991	23.408	23.0608	23.5473	23.3602	By MS/MS	By MS/MS	By MS/MS	By MS/MS	By MS/MS	By MS/MS	By MS/MS	By MS/MS	5	4	3	5	3	4	3	3	-0.136876	0.40743	-0.0830452	No
dpf-2	Q18253	21.2906	21.8147	20.0929	19.9259	22.2486	21.163	21.3605	19.12	By MS/MS	By MS/MS	By MS/MS		By matching	By matching	By MS/MS		1	1	1	0	1	1	1	0	-0.19197	0.0864548	-0.0832772	No
nhl-2	Q19818	21.3586	21.8924	21.9409	21.4788	22.3278	21.7116	21.8857	21.3301	By MS/MS	By matching	By matching	By matching	By MS/MS	By MS/MS	By matching	By matching	1	1	1	1	1	1	1	1	-0.146119	0.232795	-0.0833378	No
C50D2.7	Q86S40	24.478	24.9219	24.8999	24.9068	25.2815	24.6151	24.9386	24.9295	By MS/MS	By MS/MS	By MS/MS	By MS/MS	By MS/MS	By MS/MS	By MS/MS	By MS/MS	8	9	8	8	8	8	8	8	-0.139518	0.344296	-0.0833568	No
dhs-19	Q22392	23.7028	24.2794	24.3654	24.5158	24.5072	24.2456	24.4616	24.2169	By MS/MS	By MS/MS	By MS/MS	By MS/MS	By MS/MS	By MS/MS	By MS/MS	By MS/MS	4	5	6	6	5	5	5	5	-0.141996	0.310896	-0.0838923	No
sams-1;sams-5	O17680;Q27522	24.7992	24.8821	25.2663	25.2499	25.2698	25.0571	25.4971	24.9352	By MS/MS	By MS/MS	By MS/MS	By MS/MS	By MS/MS	By MS/MS	By MS/MS	By MS/MS	14	14	14	14	13	14	15	15	-0.14042	0.347598	-0.0839091	No
bckd-1A;bckd-1a;Y43F4A.4	O45924;Q4A1S8;O45930	24.3475	24.5935	24.866	24.6857	24.8175	24.3889	25.2063	24.6526	By MS/MS	By MS/MS	By MS/MS	By MS/MS	By MS/MS	By MS/MS	By MS/MS	By MS/MS	12	12	12	11	12	13	13	13	-0.143137	0.295974	-0.0840822	No
ZK1320.9	Q09657	25.137	25.3373	25.3234	25.4217	25.5156	25.2593	25.5513	25.4341	By MS/MS	By MS/MS	By MS/MS	By MS/MS	By MS/MS	By MS/MS	By MS/MS	By MS/MS	12	12	11	11	10	13	11	12	-0.135236	0.751021	-0.0851338	No
pept-1	Q21219	23.5062	23.4594	23.2973	23.1293	23.9117	23.5823	23.602	22.8863	By MS/MS	By MS/MS	By matching	By matching	By MS/MS	By MS/MS	By MS/MS	By matching	2	1	2	2	1	3	2	1	-0.147541	0.259772	-0.0851397	No
fard-1	Q9TZL9	23.934	24.4268	24.2637	24.4088	24.5427	24.2129	24.5047	24.3314	By MS/MS	By MS/MS	By MS/MS	By MS/MS	By MS/MS	By MS/MS	By MS/MS	By MS/MS	10	10	9	9	8	8	10	10	-0.139622	0.456605	-0.0852592	No
twk-42	O45891	20.7594	20.8103	20.9082	21.1221	21.4501	21.1415	20.6745	20.91	By MS/MS	By MS/MS	By MS/MS	By MS/MS	By MS/MS	By MS/MS	By MS/MS	By MS/MS	1	1	1	1	1	1	1	1	-0.144041	0.334035	-0.0855367	No
F45H10.2	O45525	26.089	26.5489	26.4351	26.4189	26.65	26.4474	26.7193	26.2387	By MS/MS	By MS/MS	By MS/MS	By MS/MS	By MS/MS	By MS/MS	By MS/MS	By MS/MS	4	5	5	5	5	5	5	4	-0.140866	0.426925	-0.0855419	No
R03E9.2	Q21662	22.4265	23.3058	23.3306	23.8348	23.2847	23.2481	23.2889	23.6978	By MS/MS	By MS/MS	By MS/MS	By MS/MS	By MS/MS	By MS/MS	By MS/MS	By MS/MS	2	5	5	4	4	4	5	4	-0.155439	0.197	-0.0858163	No
erfa-3	O45622	23.5789	23.791	23.8545	23.8379	24.133	23.9575	23.9969	23.5409	By MS/MS	By MS/MS	By MS/MS	By MS/MS	By MS/MS	By MS/MS	By MS/MS	By MS/MS	9	8	9	9	9	10	10	9	-0.141491	0.444021	-0.0861328	No
moma-1	Q21154	25.2964	25.8344	25.6415	25.8253	26.0906	25.4971	25.9751	25.6175	By MS/MS	By MS/MS	By MS/MS	By MS/MS	By MS/MS	By MS/MS	By MS/MS	By MS/MS	6	6	5	6	6	6	6	6	-0.145724	0.327362	-0.0862638	No
rab-6.1;Y71H2AM.12	P34213;Q9BL44	26.3874	26.9461	26.9799	26.9914	27.1544	26.7305	27.0709	26.9269	By MS/MS	By MS/MS	By MS/MS	By MS/MS	By MS/MS	By MS/MS	By MS/MS	By MS/MS	6	7	7	5	7	7	7	7	-0.144509	0.359683	-0.0863503	No
pde-4;pde-4;pde-4;pde-4;pde-4;pde-4;pde-4	Q22000-2;Q22000-4;Q22000-3;Q22000-5;Q22000;S6FCW6;Q2V4U0	22.1043	22.573	22.1852	22.4299	22.7703	22.0721	22.4952	22.5359	By MS/MS	By MS/MS	By MS/MS	By MS/MS	By MS/MS	By matching	By MS/MS	By MS/MS	2	2	1	2	2	2	2	2	-0.145272	0.343514	-0.0864074	No
nuo-1	Q17880	25.0546	25.5423	25.3208	25.4296	25.7425	25.3651	25.5341	25.2749	By MS/MS	By MS/MS	By MS/MS	By MS/MS	By MS/MS	By MS/MS	By MS/MS	By MS/MS	12	13	13	13	12	13	14	14	-0.142322	0.432885	-0.0864346	No
egl-45	P34339	25.7067	26.1588	26.0696	26.1686	26.2215	26.0585	26.4005	25.9924	By MS/MS	By MS/MS	By MS/MS	By MS/MS	By MS/MS	By MS/MS	By MS/MS	By MS/MS	49	57	52	56	46	50	55	52	-0.142285	0.450202	-0.0866595	No
ztf-7	Q20448	21.4752	19.412	21.6558	22.452	23.5524	21.646	19.4194	21.2694	By matching		By matching	By MS/MS	By MS/MS	By matching		By matching	1	0	1	1	1	1	0	1	-0.223036	0.0750607	-0.0869004	No
ZK809.3	Q23597	25.7013	26.1914	26.0159	26.0346	26.2488	25.9343	26.3161	26.0161	By MS/MS	By MS/MS	By MS/MS	By MS/MS	By MS/MS	By MS/MS	By MS/MS	By MS/MS	10	9	10	10	8	10	10	10	-0.143025	0.471109	-0.0873495	No
pqn-27;pqn-27;pqn-27	H2L2J6;H2L2J5;O02238	23.3709	23.7856	24.0167	24.0066	23.9905	23.9147	24.3404	23.5385	By MS/MS	By MS/MS	By MS/MS	By MS/MS	By MS/MS	By MS/MS	By MS/MS	By MS/MS	5	5	5	5	5	4	5	4	-0.151055	0.280688	-0.0876537	No
Y63D3A.7	Q9XWG2	24.4897	25.1248	24.7676	24.9619	25.1314	24.7917	25.0928	24.9104	By MS/MS	By MS/MS	By MS/MS	By MS/MS	By MS/MS	By MS/MS	By MS/MS	By MS/MS	5	5	4	5	5	4	5	5	-0.145593	0.406111	-0.0878086	No
fce-1	Q9XVE5	26.1368	26.3002	26.3779	26.1449	27.0491	26.201	26.1641	26.1546	By MS/MS	By MS/MS	By MS/MS	By MS/MS	By MS/MS	By MS/MS	By MS/MS	By MS/MS	6	7	6	6	5	7	7	6	-0.152207	0.277662	-0.0881293	No
emr-1	O01971	23.5925	23.6678	23.6456	23.7243	23.7921	23.4965	24.2089	23.7175	By MS/MS	By MS/MS	By MS/MS	By MS/MS	By MS/MS	By MS/MS	By MS/MS	By MS/MS	4	4	4	4	4	3	3	3	-0.146191	0.429993	-0.0885252	No
pges-2	Q21925	23.8102	24.2443	24.2445	24.6297	24.4827	24.1655	24.4946	24.3839	By MS/MS	By MS/MS	By MS/MS	By MS/MS	By MS/MS	By MS/MS	By MS/MS	By MS/MS	10	11	9	11	10	10	11	11	-0.149481	0.349205	-0.0887675	No
mct-3	Q93896	24.4638	25.0769	24.894	24.8726	25.1512	24.8455	25.1233	24.7796	By MS/MS	By MS/MS	By MS/MS	By MS/MS	By MS/MS	By MS/MS	By MS/MS	By MS/MS	10	11	10	11	10	10	11	11	-0.148047	0.406971	-0.0891605	No
T05H10.6;pdha-1	P52899;Q8I111	24.2933	24.4733	24.6916	24.4628	24.8033	24.4666	25.024	24.2324	By MS/MS	By MS/MS	By MS/MS	By MS/MS	By MS/MS	By MS/MS	By MS/MS	By MS/MS	13	13	12	11	10	11	14	10	-0.151328	0.333267	-0.0893506	No
sel-11	Q20798	22.4748	23.0226	23.702	22.9375	23.7903	22.7959	23.145	23.0598	By matching	By MS/MS	By MS/MS	By MS/MS	By MS/MS	By MS/MS	By MS/MS	By MS/MS	2	2	2	2	2	2	2	2	-0.163568	0.195687	-0.0894061	No
glt-1;glt-1	Q10901-2;Q10901	25.0888	25.2607	25.3163	25.5988	25.728	25.29	25.4882	25.3495	By MS/MS	By MS/MS	By MS/MS	By MS/MS	By MS/MS	By MS/MS	By MS/MS	By MS/MS	4	5	4	4	4	4	5	4	-0.147786	0.463585	-0.0899021	No
vwa-8;vwa-8	Q19346;S6EZK7	23.997	24.3824	24.3947	24.6257	24.4923	24.2865	24.6817	24.5362	By MS/MS	By MS/MS	By MS/MS	By MS/MS	By MS/MS	By MS/MS	By MS/MS	By MS/MS	26	30	26	25	23	30	29	29	-0.149223	0.432657	-0.0902329	No
R12C12.9;R12C12.9	H2L0B6;Q21956	21.581	21.937	21.8416	21.4984	21.9638	21.6729	22.1899	21.6336	By MS/MS	By matching	By matching	By matching	By matching	By matching	By MS/MS	By matching	2	2	2	2	2	2	2	2	-0.150577	0.394849	-0.0903101	No
ncl-1;ncl-1;ncl-1;ncl-1;ncl-1;ncl-1;ncl-1;ncl-1	P34611;A0A0K3AS01;A0A0K3AXB1;A0A0K3AUY6;A0A0K3ARF3;A0A0K3AUA6;A0A0K3AX41;A0A0K3ARS2	22.753	22.7064	22.7763	22.9888	22.6012	22.8959	23.1045	23.2197	By MS/MS	By MS/MS	By MS/MS	By MS/MS	By MS/MS	By MS/MS	By MS/MS	By MS/MS	1	3	1	1	2	3	1	2	-0.149201	0.447667	-0.0904538	No
F44E5.1	Q9XU97	27.196	27.3979	27.2749	27.3654	27.4471	27.3181	27.6336	27.4098	By MS/MS	By MS/MS	By MS/MS	By MS/MS	By MS/MS	By MS/MS	By MS/MS	By MS/MS	4	4	4	4	4	4	4	4	-0.143598	0.904168	-0.0908562	No
asb-1	Q20053	26.1972	26.431	26.5687	26.3946	26.6674	26.3878	26.6889	26.4323	By MS/MS	By MS/MS	By MS/MS	By MS/MS	By MS/MS	By MS/MS	By MS/MS	By MS/MS	19	19	18	19	16	18	19	19	-0.146234	0.638654	-0.0908622	No
wrk-1;wrk-1;wrk-1;wrk-1;wrk-1	H2KZN8;H2KZN9;A0A4V0ING2;Q5WRR1;Q8MPV0	22.4333	22.9746	22.8089	22.8927	22.7757	23.0118	23.184	22.7413	By MS/MS	By MS/MS	By MS/MS	By MS/MS	By MS/MS	By MS/MS	By MS/MS	By MS/MS	6	6	5	5	5	5	6	4	-0.150828	0.421813	-0.0909314	No
jph-1	Q22667	22.5723	22.5156	22.7771	22.4406	22.9213	22.6418	22.7394	22.5878	By MS/MS	By MS/MS	By MS/MS	By matching	By MS/MS	By MS/MS	By MS/MS	By MS/MS	1	2	3	1	2	2	2	2	-0.146191	0.688196	-0.0912069	No
erd-2.1	P48583	22.6716	22.8554	22.4548	22.7663	23.4637	22.6967	22.6293	22.5892	By matching	By matching	By matching	By matching	By MS/MS	By matching	By matching	By matching	1	1	1	1	1	1	1	1	-0.157754	0.293428	-0.0914706	No
abcf-2	G5EFG4	26.2842	26.6812	26.5996	26.7089	26.7864	26.5749	26.8267	26.6774	By MS/MS	By MS/MS	By MS/MS	By MS/MS	By MS/MS	By MS/MS	By MS/MS	By MS/MS	21	22	22	23	22	22	22	23	-0.147866	0.623447	-0.0916804	No
mspn-1;mspn-1	P54815-2;P54815	21.9036	22.0675	22.2281	22.1743	22.4448	22.4564	22.1158	21.9595	By MS/MS	By MS/MS	By MS/MS	By MS/MS	By MS/MS	By MS/MS	By MS/MS	By MS/MS	3	3	1	2	3	3	3	3	-0.150755	0.479771	-0.0917751	No
C15H9.9	Q18032	24.1625	24.6729	24.7677	25.0074	25.1188	24.7112	25.0417	24.38	By MS/MS	By MS/MS	By MS/MS	By MS/MS	By MS/MS	By MS/MS	By MS/MS	By MS/MS	4	5	5	5	3	5	5	5	-0.160312	0.269218	-0.0918416	No
nrf-6	Q09225	21.9462	22.8202	22.4953	22.6436	22.9899	22.4778	22.7583	22.3205	By matching	By MS/MS	By MS/MS	By MS/MS	By MS/MS	By MS/MS	By MS/MS	By matching	2	1	1	1	3	4	3	1	-0.160305	0.276264	-0.0921188	No
gcy-28;gcy-28;gcy-28;gcy-28	Q86GV3-3;Q86GV3-2;Q86GV3-4;Q86GV3	20.1182	20.6817	20.8096	20.6106	20.706	20.6515	21.1007	20.3927	By MS/MS	By MS/MS	By MS/MS	By matching	By MS/MS	By matching	By MS/MS	By matching	2	2	2	2	2	2	2	1	-0.157667	0.316868	-0.092178	No
iff-2	Q20751	21.1689	19.1871	21.4586	21.5598	22.5454	21.6449	21.2991	18.7996	By matching		By matching	By matching	By MS/MS	By matching	By matching		1	0	1	1	1	1	1	0	-0.228661	0.0847374	-0.0923121	No
ucr-2.1;ucr-2.1	G5ED31;G5EDD1	26.4435	26.8458	26.6999	26.8122	27.1073	26.6998	26.9608	26.6492	By MS/MS	By MS/MS	By MS/MS	By MS/MS	By MS/MS	By MS/MS	By MS/MS	By MS/MS	15	15	14	15	15	15	13	15	-0.153923	0.496187	-0.0937594	No
dhs-28	Q21481	25.7533	26.0441	26.123	25.86	26.2129	25.9527	26.4152	25.8224	By MS/MS	By MS/MS	By MS/MS	By MS/MS	By MS/MS	By MS/MS	By MS/MS	By MS/MS	19	19	20	18	16	19	19	18	-0.155687	0.443552	-0.0939479	No
ttn-1;ttn-1;ttn-1;ttn-1;ttn-1;ttn-1;ttn-1;ttn-1;ttn-1;ttn-1;ttn-1;ttn-1	G4SLH0-3;G4SLH0-2;G4SLH0;A0A2I2LG13;A0A2I2LDV7;G4SLH0-4;G4SLH0-9;G4SLH0-8;A0A2I2LDX0;A0A2I2LG61;A0A2I2LDV8;A0A2I2LDW1	22.4231	22.956	22.9335	23.3984	23.0733	22.9352	23.4333	22.9206	By MS/MS	By MS/MS	By MS/MS	By MS/MS	By MS/MS	By MS/MS	By MS/MS	By MS/MS	3	5	5	6	4	5	5	5	-0.162865	0.292773	-0.0940139	No
ufl-1	Q17750	22.286	22.8791	22.9978	23.0765	22.8751	22.776	23.3209	22.9159	By MS/MS	By MS/MS	By MS/MS	By MS/MS	By MS/MS	By MS/MS	By MS/MS	By MS/MS	5	7	8	8	7	7	7	7	-0.162122	0.318084	-0.0944926	No
F48E8.4	Q09396	21.0574	21.7785	21.5655	21.4408	22.2041	21.1583	21.2212	21.9441	By matching	By MS/MS	By MS/MS	By matching	By matching	By matching	By MS/MS	By MS/MS	1	2	2	1	1	2	3	2	-0.17136	0.228581	-0.0951051	No
imb-3	Q9N5V3	25.5643	26.0406	26.0396	26.2444	26.2094	25.9454	26.4243	25.9508	By MS/MS	By MS/MS	By MS/MS	By MS/MS	By MS/MS	By MS/MS	By MS/MS	By MS/MS	30	30	31	29	29	31	32	31	-0.160247	0.37815	-0.0951261	No
arx-1	Q9N4I0	21.8706	22.5986	22.1558	21.9477	22.5336	22.1505	22.6574	21.8933	By matching	By MS/MS	By MS/MS	By matching	By matching	By matching	By MS/MS	By matching	1	1	3	1	1	1	1	1	-0.165549	0.2876	-0.0951563	No
cdkr-3	Q9U2Y2	22.9385	23.664	23.2514	23.1022	23.126	23.0789	24.0917	23.3381	By matching	By MS/MS	By MS/MS	By MS/MS	By matching	By matching	By MS/MS	By MS/MS	3	4	2	4	3	4	4	3	-0.169667	0.245208	-0.0952453	No
rpb-8	Q19826	22.5598	22.4449	22.3311	22.5351	23.0443	22.1102	22.9609	22.4161	By MS/MS	By MS/MS	By MS/MS	By MS/MS	By MS/MS	By MS/MS	By MS/MS	By MS/MS	1	1	1	2	2	1	1	2	-0.165151	0.30287	-0.0955195	No
cls-2;cls-2	P32744;K8ESK4	21.7883	22.4629	22.6035	22.2758	22.5533	22.2257	22.8226	22.1924	By MS/MS	By MS/MS	By MS/MS	By MS/MS	By MS/MS	By MS/MS	By MS/MS	By MS/MS	4	5	4	5	4	6	5	5	-0.165858	0.29969	-0.0957601	No
twk-18	Q18120	23.5235	23.8258	23.9207	24.0473	24.4041	23.8899	24.1175	23.5622	By MS/MS	By MS/MS	By MS/MS	By MS/MS	By MS/MS	By MS/MS	By MS/MS	By MS/MS	7	7	8	7	6	7	7	7	-0.164094	0.332869	-0.0959507	No
C23H3.2;C23H3.2	H2KYX4;Q8IFY5	24.0083	24.1748	24.0285	24.1101	24.2581	24.0562	24.503	24.1208	By MS/MS	By MS/MS	By MS/MS	By MS/MS	By MS/MS	By MS/MS	By MS/MS	By MS/MS	6	5	6	4	5	5	5	4	-0.154112	0.706626	-0.0959553	No
vps-45	H2KYN0	20.0381	21.5585	21.6612	21.3121	21.7044	21.1195	21.3181	21.1578		By MS/MS	By MS/MS	By MS/MS	By matching	By matching	By matching	By matching	0	2	2	2	1	1	1	1	-0.182459	0.178427	-0.0961118	No
cdc-48.2	P54812	24.7303	25.025	25.3221	25.1606	25.941	24.9867	25.3487	24.6578	By MS/MS	By MS/MS	By MS/MS	By MS/MS	By MS/MS	By MS/MS	By MS/MS	By MS/MS	10	9	10	10	8	9	10	9	-0.174035	0.232497	-0.096575	No
emc-2	O76630	25.1508	25.4301	25.4662	25.3439	25.6573	25.3385	25.5682	25.4453	By MS/MS	By MS/MS	By MS/MS	By MS/MS	By MS/MS	By MS/MS	By MS/MS	By MS/MS	10	11	11	10	10	9	11	11	-0.154592	0.76931	-0.0966696	No
npp-14	Q17602	19.8691	20.4129	21.0386	21.4844	21.5456	20.1538	21.539	20.3489	By MS/MS	By MS/MS	By matching	By MS/MS	By MS/MS	By matching	By MS/MS	By MS/MS	2	1	1	2	1	2	2	2	-0.195551	0.144196	-0.097026	No
nduf-9	Q9N3H3	25.6976	26.1794	25.9651	26.1425	26.3095	26.0221	26.3115	25.979	By MS/MS	By MS/MS	By MS/MS	By MS/MS	By MS/MS	By MS/MS	By MS/MS	By MS/MS	15	16	16	17	15	15	16	15	-0.159379	0.516106	-0.0970618	No
F21D5.7	G5EE80	24.9762	25.6364	25.34	25.7884	25.6308	25.4736	25.7924	25.5035	By MS/MS	By MS/MS	By MS/MS	By MS/MS	By MS/MS	By MS/MS	By MS/MS	By MS/MS	12	12	11	13	12	14	11	13	-0.164789	0.370016	-0.0973205	No
rpb-7	Q9N3C9	20.9543	21.4133	21.2023	21.2334	21.7047	21.1996	21.062	21.4899	By matching	By matching	By matching	By MS/MS	By matching	By matching	By matching	By MS/MS	2	1	2	1	1	1	2	1	-0.16323	0.419549	-0.0975954	No
K09G1.1	Q9XVL1	24.9224	25.3723	25.0241	25.3834	25.4775	25.0544	25.6677	25.1608	By MS/MS	By MS/MS	By MS/MS	By MS/MS	By MS/MS	By MS/MS	By MS/MS	By MS/MS	5	4	4	5	4	4	4	5	-0.164545	0.390377	-0.0976768	No
lin-10;lin-10;lin-10	O17583-2;O17583;B3WFX4	20.5268	20.2748	20.5615	20.6781	20.7126	20.5834	21.1549	20.2585	By MS/MS	By MS/MS	By MS/MS	By MS/MS	By MS/MS	By MS/MS	By MS/MS	By MS/MS	1	1	1	1	1	1	1	1	-0.167058	0.3522	-0.098031	No
Y92H12A.5;Y92H12A.5	Q2AAB7;W6RTG0	21.5681	21.7101	21.6937	21.7213	22.5496	21.7494	21.6542	21.4256	By matching	By MS/MS	By matching	By MS/MS	By matching	By matching	By MS/MS	By matching	2	2	1	1	1	2	1	2	-0.171394	0.289082	-0.098099	No
Y53F4B.39;Y53F4B.39	Q95Q18;Q95Q18-2	21.7582	22.4646	22.2957	22.6647	22.7218	22.2654	22.6172	22.257	By MS/MS	By MS/MS	By MS/MS	By MS/MS	By MS/MS	By MS/MS	By MS/MS	By MS/MS	4	5	4	5	4	4	4	4	-0.169562	0.313511	-0.0981049	No
alh-4;alh-4;alh-4;alh-4;alh-5	Q8MXJ7;O16518;Q86S57;A0A486WWU7;O44555	25.0916	25.6011	25.6205	25.7667	25.7091	25.5839	25.8575	25.5825	By MS/MS	By MS/MS	By MS/MS	By MS/MS	By MS/MS	By MS/MS	By MS/MS	By MS/MS	11	14	15	13	15	16	14	14	-0.163245	0.455296	-0.0982644	No
ife-2	Q21693	22.3061	22.278	22.4217	22.9069	22.6973	22.2896	23.3993	22.24	By matching	By matching	By matching	By MS/MS	By MS/MS	By MS/MS	By MS/MS	By matching	2	1	2	2	1	1	1	1	-0.178377	0.236372	-0.0988102	No
mpc-2	O01578	23.3048	23.7252	23.7134	23.651	23.9419	23.4524	24.0495	23.614	By MS/MS	By MS/MS	By MS/MS	By MS/MS	By MS/MS	By MS/MS	By MS/MS	By MS/MS	4	4	4	4	5	5	6	5	-0.165837	0.43219	-0.0992428	No
ZK686.3	P34669	25.8584	26.1057	26.2049	26.2998	26.473	26.0204	26.4399	26.1897	By MS/MS	By MS/MS	By MS/MS	By MS/MS	By MS/MS	By MS/MS	By MS/MS	By MS/MS	9	8	8	7	9	8	9	9	-0.163544	0.526752	-0.0995198	No
rpac-40	Q9UAY9	22.5451	22.7111	22.8898	22.8533	22.9057	22.8772	23.1887	22.678	By MS/MS	By MS/MS	By MS/MS	By MS/MS	By MS/MS	By MS/MS	By MS/MS	By MS/MS	4	6	6	6	5	6	6	4	-0.162588	0.582986	-0.0996797	No
aps-1	O16369	22.3598	23.6771	23.0339	23.5823	23.6889	23.1396	23.8043	22.7736	By MS/MS	By MS/MS	By matching	By matching	By matching	By MS/MS	By MS/MS	By matching	1	1	1	1	1	1	1	1	-0.188349	0.191142	-0.0998005	No
bckd-1b	Q93619	26.1432	26.259	26.2653	26.3476	26.6841	26.235	26.3478	26.3924	By MS/MS	By MS/MS	By MS/MS	By MS/MS	By MS/MS	By MS/MS	By MS/MS	By MS/MS	10	11	10	11	11	11	12	12	-0.161027	0.75886	-0.10036	No
Y75B8A.24	Q9XW63	20.2184	19.5945	20.5729	20.2997	20.8958	19.764	20.2084	20.5544	By matching		By matching	By matching	By MS/MS	By MS/MS	By matching	By MS/MS	2	0	1	3	3	1	1	2	-0.184278	0.233836	-0.101348	No
cyp-37a1	Q9XVA6	21.9477	22.3939	22.5868	22.5867	22.5828	22.2173	22.9779	22.4349	By MS/MS	By MS/MS	By MS/MS	By MS/MS	By MS/MS	By MS/MS	By MS/MS	By MS/MS	2	2	2	2	2	2	2	2	-0.174451	0.339203	-0.101427	No
gln-2	P34497	27.9181	27.5329	27.7313	27.5193	28.1026	27.6881	27.767	27.8065	By MS/MS	By MS/MS	By MS/MS	By MS/MS	By MS/MS	By MS/MS	By MS/MS	By MS/MS	23	22	23	22	24	24	24	24	-0.165625	0.598235	-0.101564	No
deb-1;deb-1;deb-1;deb-1;deb-1;deb-1	P19826-4;P19826-2;P19826-5;P19826;P19826-6;P19826-3	20.5483	20.4979	19.9301	20.8953	20.6085	20.5643	21.2539	20.1786	By MS/MS	By matching	By matching	By MS/MS	By matching	By MS/MS	By MS/MS	By MS/MS	3	1	2	3	1	3	3	2	-0.183407	0.249839	-0.101931	No
nep-17;nep-17	O45569;B6VQ96	24.5138	24.7422	24.7931	24.8014	25.0644	24.8516	25.2127	24.4113	By MS/MS	By MS/MS	By MS/MS	By MS/MS	By MS/MS	By MS/MS	By MS/MS	By MS/MS	19	21	19	19	23	24	23	16	-0.172392	0.406431	-0.102186	No
let-711;let-711;let-711;let-711;let-711;Y110A2AR.1	Q20937-3;Q20937-2;Q20937;Q20937-4;Q20937-5;Q9N488	23.862	24.3168	24.2035	24.4977	24.4262	24.2241	24.5319	24.377	By MS/MS	By MS/MS	By MS/MS	By MS/MS	By MS/MS	By MS/MS	By MS/MS	By MS/MS	34	34	35	37	31	35	34	35	-0.169753	0.52863	-0.102985	No
lev-11;lev-11;lev-11;lev-11;lev-11;lev-11;lev-11;lev-11;lev-11;lev-11;lev-11;lev-11;lev-11;lev-11;lev-11;lev-11;lev-11;lev-11;lev-11	Q22866;Q22866-2;A0A0K3AWP0;A0A0K3AUC2;K8FDX2;A0A0K3AQT4;A0A0K3ATS1;A0A0K3ARC0;A0A0K3AQS9;Q22866-4;Q22866-3;A0A0K3AUC0;K8ERM4;K8ESC3;A0A0K3ATR6;A0A0K3ARB5;Q27249-2;Q27249;A0A1Q2U2F4	23.5721	23.945	23.9604	24.5302	24.0246	23.5346	23.5871	25.7049	By MS/MS	By MS/MS	By MS/MS	By MS/MS	By MS/MS	By MS/MS	By MS/MS	By MS/MS	9	5	12	14	9	7	11	15	-0.210855	0.146993	-0.103039	No
gcn-1	B3CJ34	24.6781	25.2185	25.1234	25.2344	25.2847	25.0179	25.319	25.3187	By MS/MS	By MS/MS	By MS/MS	By MS/MS	By MS/MS	By MS/MS	By MS/MS	By MS/MS	85	88	87	88	81	94	90	95	-0.171507	0.529247	-0.103961	No
adk-1	Q93934	25.243	25.3283	25.5217	25.6062	25.8682	25.3579	25.6868	25.4698	By MS/MS	By MS/MS	By MS/MS	By MS/MS	By MS/MS	By MS/MS	By MS/MS	By MS/MS	10	8	9	8	10	8	9	11	-0.170859	0.565208	-0.104098	No
srpa-68	Q20822	23.3376	24.0269	23.8343	24.1203	24.0346	23.86	24.2299	23.8997	By MS/MS	By MS/MS	By MS/MS	By MS/MS	By MS/MS	By MS/MS	By MS/MS	By MS/MS	14	14	14	14	14	14	13	14	-0.176292	0.400884	-0.104101	No
acdh-12	Q19057	25.8432	26.3892	26.2842	26.4673	26.3689	26.2595	26.6209	26.4273	By MS/MS	By MS/MS	By MS/MS	By MS/MS	By MS/MS	By MS/MS	By MS/MS	By MS/MS	36	35	36	36	34	36	36	37	-0.173167	0.499068	-0.104403	No
K05C4.2	Q9XUU9	26.6137	26.846	27.0004	26.6142	27.3131	26.6038	27.0603	26.7998	By MS/MS	By MS/MS	By MS/MS	By MS/MS	By MS/MS	By MS/MS	By MS/MS	By MS/MS	3	3	3	3	3	3	3	3	-0.175681	0.432202	-0.104499	No
byn-1	Q20932	21.927	22.0985	22.5622	22.4027	22.4512	22.0812	22.858	22.3191	By MS/MS	By MS/MS	By MS/MS	By MS/MS	By matching	By MS/MS	By MS/MS	By MS/MS	6	8	8	6	4	6	7	5	-0.179762	0.357156	-0.104688	No
pas-5	Q95008	23.4868	23.586	23.7836	23.771	23.6412	23.8891	23.9697	23.799	By MS/MS	By MS/MS	By MS/MS	By MS/MS	By MS/MS	By MS/MS	By MS/MS	By MS/MS	5	7	6	7	5	7	7	6	-0.167907	0.830775	-0.104873	No
F02A9.10	P34385	23.615	23.7175	23.9259	24.0598	24.0639	23.8425	24.1502	23.9421	By MS/MS	By MS/MS	By MS/MS	By MS/MS	By MS/MS	By MS/MS	By MS/MS	By MS/MS	12	11	10	10	10	9	9	11	-0.1701	0.678976	-0.104935	No
mars-1	Q20970	25.3797	25.7584	25.8244	25.8697	25.8179	25.6824	26.1953	25.8377	By MS/MS	By MS/MS	By MS/MS	By MS/MS	By MS/MS	By MS/MS	By MS/MS	By MS/MS	26	29	30	31	30	30	30	30	-0.175264	0.514705	-0.105801	No
acs-5	Q9XWD1	24.6961	25.233	25.2656	25.2567	25.3227	25.162	25.5021	25.1684	By MS/MS	By MS/MS	By MS/MS	By MS/MS	By MS/MS	By MS/MS	By MS/MS	By MS/MS	19	21	21	21	20	24	20	22	-0.175946	0.501505	-0.105957	No
pid-3	O76616	23.3684	23.5665	23.6125	23.299	23.851	23.5848	24.0039	23.1328	By MS/MS	By MS/MS	By MS/MS	By MS/MS	By MS/MS	By MS/MS	By MS/MS	By MS/MS	4	6	4	5	6	5	6	5	-0.181558	0.386503	-0.106463	No
catp-8	P90747	22.7522	23.3837	23.3064	23.2669	23.6365	23.0639	23.4819	23.2495	By MS/MS	By MS/MS	By MS/MS	By MS/MS	By MS/MS	By MS/MS	By MS/MS	By MS/MS	5	5	5	4	5	6	5	5	-0.180597	0.418372	-0.106779	No
lron-7;lron-7;lron-7	H2L0D5;Q21164;A0A4V0IJI7	23.1704	23.7286	23.5734	23.6941	23.8265	23.7035	23.7032	23.6322	By MS/MS	By MS/MS	By MS/MS	By MS/MS	By MS/MS	By MS/MS	By MS/MS	By MS/MS	5	5	7	7	7	7	7	7	-0.174707	0.617649	-0.106897	No
ppm-1.G;ppm-1.G	P49595-2;P49595	22.6178	22.61	23.1968	22.352	23.2493	22.6105	22.8774	22.7768	By MS/MS	By MS/MS	By MS/MS	By MS/MS	By matching	By MS/MS	By MS/MS	By MS/MS	4	4	5	4	2	5	4	4	-0.184381	0.354593	-0.106947	No
haf-6;haf-6;haf-6	Q9BL17;V6CKC7;V6CLQ7	21.9283	22.525	22.5268	22.1105	22.0587	22.4575	22.3464	22.9775	By MS/MS	By MS/MS	By MS/MS	By MS/MS	By MS/MS	By MS/MS	By MS/MS	By MS/MS	3	4	4	4	2	3	3	4	-0.187418	0.326334	-0.107459	No
Y43F8C.7	Q9XWP1	24.7967	24.7818	24.9094	24.9407	25.3013	24.7237	25.179	24.9279	By MS/MS	By MS/MS	By MS/MS	By MS/MS	By MS/MS	By MS/MS	By MS/MS	By MS/MS	4	4	4	4	4	5	4	4	-0.17581	0.618156	-0.107522	No
nduf-6	Q19724	23.6859	24.1155	23.7742	23.8274	23.8449	23.7793	24.3865	24.1111	By MS/MS	By MS/MS	By MS/MS	By MS/MS	By MS/MS	By matching	By MS/MS	By MS/MS	1	2	2	2	2	1	2	2	-0.179654	0.490469	-0.107774	No
Y51H1A.3;Y51H1A.3	Q9XWJ6;Q9XWJ5	24.2756	24.7166	24.5678	24.6464	24.7914	24.3536	25.1222	24.6682	By MS/MS	By MS/MS	By MS/MS	By MS/MS	By MS/MS	By MS/MS	By MS/MS	By MS/MS	6	6	6	6	6	6	6	6	-0.182248	0.437345	-0.108087	No
pgl-3;pgl-3	G5EBV6;G5EBV6-2	24.4072	24.9095	24.7126	24.8966	25.0677	24.6509	25.0052	24.9194	By MS/MS	By MS/MS	By MS/MS	By MS/MS	By MS/MS	By MS/MS	By MS/MS	By MS/MS	13	14	14	12	11	14	13	12	-0.179329	0.563116	-0.108765	No
C18E9.4	Q18095	24.9105	25.3379	24.8303	25.2755	25.1488	25.2416	25.6457	25.051	By MS/MS	By MS/MS	By MS/MS	By MS/MS	By MS/MS	By MS/MS	By MS/MS	By MS/MS	6	6	6	6	5	6	6	7	-0.183239	0.450551	-0.108902	No
npp-20;npp-20	Q9N4A7;Q9N4A7-2	20.2129	20.9022	20.6466	20.4077	21.0577	20.6938	20.817	20.3487	By MS/MS	By matching	By matching	By matching	By matching	By matching	By matching	By matching	2	1	1	1	2	1	1	2	-0.186983	0.390094	-0.109354	No
C05C10.3	Q09450	24.2931	24.5575	24.6896	24.8548	24.7496	24.5752	25.0296	24.7636	By MS/MS	By MS/MS	By MS/MS	By MS/MS	By MS/MS	By MS/MS	By MS/MS	By MS/MS	14	15	15	14	16	17	18	17	-0.180743	0.55743	-0.109461	No
unc-32;unc-32;unc-32;unc-32;unc-32;unc-32	P30628-4;P30628;P30628-2;P30628-5;P30628-6;P30628-3	23.4013	23.7909	23.7748	24.0007	24.0606	23.8249	24.153	23.6625	By MS/MS	By MS/MS	By MS/MS	By MS/MS	By MS/MS	By MS/MS	By MS/MS	By MS/MS	8	10	9	9	10	11	12	9	-0.183302	0.501462	-0.109942	No
odr-4;odr-4;odr-4	Q8I7F8-2;Q8I7F8-3;Q8I7F8	23.4266	23.9085	23.9638	23.755	24.0939	23.768	23.9894	23.9268	By MS/MS	By MS/MS	By MS/MS	By MS/MS	By MS/MS	By MS/MS	By MS/MS	By MS/MS	3	4	4	3	4	4	5	4	-0.181025	0.620954	-0.110475	No
Y23H5B.5	Q9N477	21.1647	21.2341	21.6775	21.5875	21.7428	21.3759	22.0849	21.2261	By matching	By MS/MS	By matching	By matching	By matching	By MS/MS	By MS/MS	By matching	3	3	2	2	2	3	3	2	-0.191461	0.357933	-0.110618	No
ubc-20	Q9TZ69	21.602	21.9129	19.6255	22.4705	19.3168	22.2956	23.0639	22.0537	By matching	By matching		By matching		By MS/MS	By MS/MS	By matching	1	1	0	1	0	1	1	1	-0.2798	0.100124	-0.110795	No
yars-1	G5ED95	24.474	24.7752	24.7295	24.8279	24.9758	24.7598	24.9899	24.7914	By MS/MS	By MS/MS	By MS/MS	By MS/MS	By MS/MS	By MS/MS	By MS/MS	By MS/MS	21	20	18	19	19	21	18	19	-0.17756	0.910385	-0.111048	No
ent-2;ent-1	Q93871;F5GU99	24.7278	25.103	24.9816	25.3494	25.3539	25.0634	25.3608	25.1184	By MS/MS	By MS/MS	By MS/MS	By MS/MS	By MS/MS	By MS/MS	By MS/MS	By MS/MS	3	3	3	3	2	3	3	3	-0.183676	0.570118	-0.111261	No
tps-2;tps-2	O45380;U4PLZ2	21.7589	21.8616	22.1945	21.8945	22.1188	21.8919	22.251	22.1719	By MS/MS	By MS/MS	By matching	By MS/MS	By MS/MS	By MS/MS	By MS/MS	By MS/MS	3	4	3	3	4	4	4	3	-0.181035	0.730141	-0.111661	No
gsp-4;gsp-3	P91420;O02658	23.0547	23.3904	23.2223	23.2793	23.5182	23.2602	23.5257	23.3554	By MS/MS	By MS/MS	By MS/MS	By MS/MS	By MS/MS	By MS/MS	By MS/MS	By MS/MS	4	5	4	4	4	3	5	5	-0.178237	0.95509	-0.11172	No
ile-1	G5EDE8	25.1006	25.439	25.435	25.4404	25.5388	25.3608	25.5984	25.6356	By MS/MS	By MS/MS	By MS/MS	By MS/MS	By MS/MS	By MS/MS	By MS/MS	By MS/MS	15	15	16	16	16	16	16	16	-0.179639	0.869398	-0.111989	No
zipt-11	P91354	20.2588	20.5265	20.6072	20.7853	20.8595	20.4553	20.6831	20.92	By matching	By matching	By matching	By MS/MS	By matching	By matching	By matching	By MS/MS	1	1	1	1	1	1	1	1	-0.185019	0.573582	-0.112052	No
R04F11.5	Q8WQD7	22.5279	22.6719	22.602	22.8531	22.8983	22.8739	22.9081	22.6934	By MS/MS	By MS/MS	By MS/MS	By MS/MS	By MS/MS	By MS/MS	By MS/MS	By MS/MS	2	2	1	2	3	3	2	3	-0.179703	1.08761	-0.113304	No
eif-3.D	P30642	24.5736	25.0658	24.9105	24.8549	25.1292	25.0584	25.1591	24.8004	By MS/MS	By MS/MS	By MS/MS	By MS/MS	By MS/MS	By MS/MS	By MS/MS	By MS/MS	9	9	9	8	11	10	8	10	-0.185534	0.684014	-0.113742	No
cgh-1	Q95YF3	27.0291	27.2776	27.2374	27.3338	27.2253	27.2393	27.8111	27.3541	By MS/MS	By MS/MS	By MS/MS	By MS/MS	By MS/MS	By MS/MS	By MS/MS	By MS/MS	21	20	23	23	22	23	23	22	-0.188002	0.577326	-0.113747	No
gfat-1;gfat-1	Q95QM8;Q19130	25.4377	25.7782	25.6055	25.8094	25.8249	25.6766	26.0087	25.8532	By MS/MS	By MS/MS	By MS/MS	By MS/MS	By MS/MS	By MS/MS	By MS/MS	By MS/MS	26	28	25	22	23	28	28	27	-0.18313	0.836224	-0.113773	No
tomm-22	O17287	25.1877	25.5642	25.5958	25.5968	25.8467	25.5353	25.8563	25.4544	By MS/MS	By MS/MS	By MS/MS	By MS/MS	By MS/MS	By MS/MS	By MS/MS	By MS/MS	5	5	5	5	5	5	5	5	-0.187083	0.615249	-0.113774	No
timm-23	Q9XVQ2	23.6703	24.1111	23.8209	23.6107	24.4469	23.8758	23.9165	23.7469	By MS/MS	By MS/MS	By MS/MS	By MS/MS	By MS/MS	By MS/MS	By MS/MS	By MS/MS	3	3	3	3	3	2	3	3	-0.193284	0.456333	-0.114329	No
dnj-2;C47A4.1	Q17433;Q9U3L9	23.303	23.6771	23.3703	23.2197	23.4126	23.3976	23.7834	23.7278	By MS/MS	By MS/MS	By MS/MS	By MS/MS	By MS/MS	By MS/MS	By MS/MS	By MS/MS	3	4	3	3	3	3	4	4	-0.187812	0.627558	-0.114342	No
Y41D4B.11	Q95Y11	21.0288	21.5222	21.8835	21.5701	21.3679	21.3718	22.5306	21.5708	By matching	By MS/MS	By MS/MS	By matching	By matching	By MS/MS	By MS/MS	By matching	1	3	1	1	1	2	1	1	-0.209154	0.260928	-0.114357	No
paqr-1;paqr-1;paqr-1	Q94177;A0A3B1E8S8;V6CLD5	22.7948	23.2664	23.2261	23.1139	23.7021	23.0049	23.3165	23.1487	By MS/MS	By MS/MS	By MS/MS	By MS/MS	By MS/MS	By MS/MS	By MS/MS	By MS/MS	3	3	3	2	2	2	3	2	-0.192775	0.473051	-0.114437	No
hsp-75	Q2L6Y6	24.2209	24.7033	24.6103	24.7476	24.7206	24.6582	25.0469	24.6157	By MS/MS	By MS/MS	By MS/MS	By MS/MS	By MS/MS	By MS/MS	By MS/MS	By MS/MS	18	20	19	18	20	18	20	20	-0.189825	0.574663	-0.114706	No
act-3;act-1	P0DM42;P0DM41	25.1211	24.7024	25.0194	24.6059	26.0682	24.8733	24.5536	24.8146	By MS/MS	By MS/MS	By MS/MS	By MS/MS	By MS/MS	By MS/MS	By MS/MS	By matching	1	1	1	1	1	1	1	1	-0.215248	0.243277	-0.115764	No
pdhb-1	O44451	25.6048	25.6789	25.663	25.4768	25.8601	25.7104	26.0153	25.5861	By MS/MS	By MS/MS	By MS/MS	By MS/MS	By MS/MS	By MS/MS	By MS/MS	By MS/MS	7	9	9	8	9	9	10	8	-0.187124	0.917621	-0.11669	No
his-67	P62784	23.6061	23.9428	24.6305	23.7249	24.469	24.2729	23.6988	24.2997	By MS/MS	By MS/MS	By MS/MS	By MS/MS	By MS/MS	By MS/MS	By MS/MS	By MS/MS	3	2	3	3	3	3	4	3	-0.208983	0.310299	-0.117149	No
mrps-25	Q9N361	21.0186	21.0539	20.7916	20.9085	22.1193	20.7844	21.2874	20.4565	By MS/MS	By MS/MS	By MS/MS	By MS/MS	By MS/MS	By MS/MS	By MS/MS	By MS/MS	2	2	2	2	2	1	2	2	-0.218784	0.242101	-0.117198	No
mrpl-14	Q20430	19.0348	20.1699	19.2068	20.7846	19.7164	19.8309	20.0743	20.4878		By matching		By MS/MS	By matching	By matching	By MS/MS	By MS/MS	0	1	0	1	1	1	1	1	-0.228309	0.202426	-0.117287	No
rho-1	Q22038	25.1606	25.3968	25.0685	25.63	25.816	25.3048	25.4738	25.4467	By MS/MS	By MS/MS	By MS/MS	By MS/MS	By MS/MS	By MS/MS	By MS/MS	By MS/MS	8	8	7	7	8	8	8	10	-0.196343	0.549408	-0.117837	No
dcap-1;NA	Q9N363;REV__A0A0H3JJQ3	21.945	22.0841	21.8202	22.739	22.849	22.163	22.6115	21.8182	By matching	By MS/MS	By MS/MS	By MS/MS	By matching	By matching	By MS/MS	By matching	1	1	2	2	1	1	2	1	-0.213349	0.288918	-0.118016	No
ubh-4	Q09444	23.7442	24.1808	24.2223	24.4653	24.3157	24.1592	24.5266	24.3999	By MS/MS	By MS/MS	By MS/MS	By MS/MS	By MS/MS	By MS/MS	By MS/MS	By MS/MS	8	8	8	8	8	8	8	8	-0.197241	0.542628	-0.118201	No
aakg-2	O02168	21.7662	22.5835	22.3114	21.4758	22.6667	22.3912	22.0004	21.9325	By MS/MS	By MS/MS	By MS/MS	By MS/MS	By MS/MS	By MS/MS	By MS/MS	By matching	2	4	5	3	2	2	4	1	-0.213478	0.291857	-0.118246	No
ZK550.3	O62512	23.5012	23.9036	23.7996	23.954	23.9648	23.9046	24.152	23.9028	By MS/MS	By MS/MS	By MS/MS	By MS/MS	By MS/MS	By MS/MS	By MS/MS	By MS/MS	10	9	8	11	11	11	11	11	-0.191451	0.814175	-0.118386	No
let-716	Q18038	21.1971	22.4476	22.9186	22.5257	22.342	22.2177	22.9962	22.4416	By MS/MS	By MS/MS	By MS/MS	By MS/MS	By matching	By MS/MS	By MS/MS	By MS/MS	6	8	8	8	4	8	8	6	-0.227132	0.221752	-0.11888	No
coq-5	P34666	22.8972	23.2392	23.2797	23.2016	23.3812	23.209	23.5238	23.2706	By MS/MS	By MS/MS	By MS/MS	By MS/MS	By MS/MS	By MS/MS	By MS/MS	By MS/MS	6	6	6	6	6	4	6	6	-0.191743	0.867618	-0.119001	No
dad-1	P52872	25.8596	26.3032	26.1147	26.0832	26.685	26.0672	26.3221	26.0872	By MS/MS	By MS/MS	By MS/MS	By MS/MS	By MS/MS	By MS/MS	By MS/MS	By MS/MS	3	3	3	3	3	3	3	3	-0.200254	0.547387	-0.119909	No
ima-3	Q19969	25.1336	25.5817	25.3302	25.5193	25.704	25.4637	25.8884	25.3096	By MS/MS	By MS/MS	By MS/MS	By MS/MS	By MS/MS	By MS/MS	By MS/MS	By MS/MS	12	10	9	11	10	11	11	10	-0.200226	0.575667	-0.12039	No
immt-1	Q22505	24.4693	24.7934	24.8036	24.9344	25.0867	24.7962	25.0881	24.8142	By MS/MS	By MS/MS	By MS/MS	By MS/MS	By MS/MS	By MS/MS	By MS/MS	By MS/MS	25	23	25	27	28	26	29	26	-0.196133	0.751926	-0.120457	No
eif-3.L;eif-3.L;eif-3.l;eif-3.l;eif-3.l	Q95QW0;Q95QW0-2;A0A1N7SYP7;A0A1N7SYR1;A0A1N7SYP6	25.2505	25.5184	25.4543	25.5903	25.8273	25.5257	25.8644	25.3874	By MS/MS	By MS/MS	By MS/MS	By MS/MS	By MS/MS	By MS/MS	By MS/MS	By MS/MS	22	22	22	23	22	26	25	24	-0.197873	0.700247	-0.120859	No
F42G8.10	O44509	26.1234	26.4751	26.1975	26.2219	26.8953	26.2039	26.5522	26.1835	By MS/MS	By MS/MS	By MS/MS	By MS/MS	By MS/MS	By MS/MS	By MS/MS	By MS/MS	5	5	5	6	6	5	6	6	-0.204234	0.506424	-0.121216	No
tomm-40	Q18090	25.5965	26.1185	25.9482	25.9678	26.2194	25.8549	26.247	26.1095	By MS/MS	By MS/MS	By MS/MS	By MS/MS	By MS/MS	By MS/MS	By MS/MS	By MS/MS	6	8	7	8	5	6	8	7	-0.199948	0.67972	-0.121763	No
sel-1	G5EFG0	23.0856	23.3665	23.4213	23.5896	23.7181	23.3629	23.6584	23.5181	By MS/MS	By MS/MS	By MS/MS	By MS/MS	By MS/MS	By MS/MS	By MS/MS	By MS/MS	8	11	9	9	11	10	11	10	-0.198636	0.742022	-0.121765	No
ZK858.6;ZK858.6	Q7YTF9;B3WFW5	22.7505	23.3393	23.2063	23.2799	23.4782	23.1645	23.4701	23.2744	By MS/MS	By MS/MS	By MS/MS	By MS/MS	By MS/MS	By MS/MS	By MS/MS	By MS/MS	10	10	9	10	7	9	10	9	-0.202844	0.625115	-0.122605	No
B0001.4;B0001.4	Q17413;A0A3P6N643	23.1751	23.6149	23.8818	23.2716	23.9216	23.774	23.605	23.4745	By MS/MS	By MS/MS	By MS/MS	By MS/MS	By MS/MS	By MS/MS	By MS/MS	By MS/MS	3	3	3	3	3	3	3	3	-0.207925	0.502756	-0.123081	No
unc-132;unc-132;unc-132;unc-132;unc-132	A0A168H9Z7;H2L0N0;Q95ZK4;H2L0N1;O01619	22.7841	23.2564	23.004	23.2473	23.2686	23.0375	23.5053	23.2943	By MS/MS	By MS/MS	By MS/MS	By MS/MS	By MS/MS	By MS/MS	By MS/MS	By MS/MS	6	9	7	7	9	9	9	8	-0.203466	0.66211	-0.12348	No
gmps-1;gmps-1;gmps-1	Q09580-3;Q09580-2;Q09580	23.0255	22.4614	22.649	23.3282	23.4608	22.6779	23.3424	22.8585	By MS/MS	By matching	By matching	By MS/MS	By MS/MS	By MS/MS	By MS/MS	By MS/MS	3	2	2	3	1	3	3	3	-0.218852	0.348295	-0.123651	No
spl-1	Q9Y194	24.7959	25.2819	25.1912	25.2674	25.4422	25.1418	25.5371	25.2336	By MS/MS	By MS/MS	By MS/MS	By MS/MS	By MS/MS	By MS/MS	By MS/MS	By MS/MS	15	15	14	15	12	14	14	15	-0.204582	0.674239	-0.124262	No
Y53C12A.3	O18212	22.5694	22.9544	22.9267	22.5002	23.4881	22.8299	22.9692	22.5266	By matching	By matching	By matching	By matching	By matching	By matching	By MS/MS	By matching	1	1	1	1	1	1	1	1	-0.21579	0.409023	-0.124525	No
eef-2;eef-2	P29691;P29691-2	26.6976	26.8221	27.083	27.2714	27.2123	27.2003	27.3024	26.9796	By MS/MS	By MS/MS	By MS/MS	By MS/MS	By MS/MS	By MS/MS	By MS/MS	By MS/MS	43	42	43	42	43	44	38	43	-0.205105	0.678017	-0.124602	No
R04F11.2	Q21732	27.2811	27.4786	27.3199	27.3897	27.8214	27.3396	27.7503	27.3729	By MS/MS	By MS/MS	By MS/MS	By MS/MS	By MS/MS	By MS/MS	By MS/MS	By MS/MS	10	9	8	9	8	9	9	10	-0.203702	0.757705	-0.124791	No
F13E6.1	P55326	23.4404	23.8714	23.9078	23.7629	24.0727	23.7814	23.7856	24.1643	By MS/MS	By MS/MS	By MS/MS	By MS/MS	By MS/MS	By MS/MS	By MS/MS	By MS/MS	5	5	5	5	5	5	5	5	-0.205353	0.685601	-0.124841	No
Y92H12BL.1;Y92H12BL.1	Q8MXQ7;W6RR04	23.6032	24.0108	24.2583	24.2052	24.5636	24.0336	24.1526	24.1733	By MS/MS	By MS/MS	By MS/MS	By MS/MS	By MS/MS	By MS/MS	By MS/MS	By MS/MS	7	7	5	6	7	8	8	9	-0.211397	0.517583	-0.125239	No
ZC477.3;ZC477.3;ZC477.3	H2KZ71;Q5WRS7;H2KZ70	19.76	20.903	19.9566	19.5221	20.511	19.12	20.9304	20.5838	By matching	By MS/MS	By matching	By matching	By MS/MS		By MS/MS	By MS/MS	1	1	1	1	1	0	1	1	-0.250865	0.197615	-0.125366	No
sca-1;sca-1	G5EEK8;A8WI68	24.5611	24.8875	24.8822	24.8861	25.1109	24.8755	25.1107	24.9255	By MS/MS	By MS/MS	By MS/MS	By MS/MS	By MS/MS	By MS/MS	By MS/MS	By MS/MS	3	3	2	3	3	3	3	3	-0.201421	1.02154	-0.125748	No
pssy-1	Q09643	22.6643	22.8243	23.0886	23.1101	23.5332	23.0407	23.0184	22.9367	By MS/MS	By MS/MS	By MS/MS	By MS/MS	By MS/MS	By MS/MS	By MS/MS	By MS/MS	3	3	3	3	3	3	3	3	-0.210403	0.569067	-0.125759	No
C18E9.2	Q18093	23.37	23.4788	23.8675	23.4006	24.148	23.3078	23.661	23.863	By MS/MS	By MS/MS	By MS/MS	By matching	By MS/MS	By MS/MS	By MS/MS	By MS/MS	3	3	2	2	2	2	3	3	-0.21575	0.461361	-0.126107	No
F54F2.9	P34454	21.6588	22.4608	21.7263	22.4722	22.5008	22.191	22.3897	22.1174	By matching	By MS/MS	By matching	By MS/MS	By MS/MS	By matching	By MS/MS	By MS/MS	2	3	1	2	3	1	3	3	-0.220164	0.40282	-0.126484	No
eif-2Bgamma	P80361	21.5474	22.1933	22.1009	22.3928	22.2639	22.1253	22.4633	22.239	By matching	By MS/MS	By matching	By MS/MS	By matching	By MS/MS	By MS/MS	By MS/MS	2	2	1	3	1	2	3	3	-0.214282	0.50589	-0.126485	No
phb-1	Q9BKU4	27.3321	27.5696	27.5353	27.6329	27.9261	27.4839	27.8135	27.6681	By MS/MS	By MS/MS	By MS/MS	By MS/MS	By MS/MS	By MS/MS	By MS/MS	By MS/MS	16	15	13	16	16	15	16	15	-0.205411	0.899982	-0.127143	No
gld-2;gld-2;gld-2;gld-2;gld-2;gld-2	O17087;O17087-4;O17087-2;O17087-3;A0A0K3ARE1;A0A0K3AWQ7	21.5659	21.4797	21.552	21.4039	21.6256	21.4184	22.4933	21.3672	By MS/MS	By matching	By MS/MS	By matching	By matching	By MS/MS	By MS/MS	By MS/MS	2	2	2	1	1	2	2	2	-0.225759	0.370636	-0.127952	No
unc-3	Q93705	28.8994	29.0305	28.9163	28.416	29.212	29.0772	28.8499	28.9712	By MS/MS	By MS/MS	By MS/MS	By MS/MS	By MS/MS	By MS/MS	By MS/MS	By MS/MS	1	1	1	1	1	1	1	1	-0.212036	0.648767	-0.127994	No
fbp-1	G5EBJ7	24.8157	24.2612	24.4088	24.4246	24.4785	24.8952	25.0074	24.411	By MS/MS	By MS/MS	By MS/MS	By MS/MS	By MS/MS	By MS/MS	By MS/MS	By MS/MS	4	5	4	4	4	4	5	4	-0.220414	0.536988	-0.130411	No
DY3.8	G5EGC1	20.043	22.6692	19.7482	19.7617	22.3725	21.29	21.4057	18.5101		By MS/MS			By MS/MS	By matching	By matching		0	1	0	0	1	1	1	0	-0.339033	0.115415	-0.130819	No
nkb-3;nkb-3	Q9XUY5;V6CLW5	25.8236	26.2692	26.0656	26.1991	26.614	26.1781	26.3835	26.0499	By MS/MS	By MS/MS	By MS/MS	By MS/MS	By MS/MS	By MS/MS	By MS/MS	By MS/MS	12	12	12	13	12	13	13	12	-0.216998	0.661751	-0.130905	No
rla-0	Q93572	28.2118	28.6913	28.7404	28.7823	28.8626	28.7026	29.1924	28.5543	By MS/MS	By MS/MS	By MS/MS	By MS/MS	By MS/MS	By MS/MS	By MS/MS	By MS/MS	15	14	15	14	14	14	15	15	-0.221522	0.53831	-0.131023	No
F53E10.1	P91321	21.0783	21.1551	21.2611	21.2182	21.7938	21.2685	21.1986	21.3135	By matching	By matching	By matching	By matching	By matching	By matching	By MS/MS	By matching	1	1	1	1	1	1	1	1	-0.215429	0.749756	-0.131263	No
eif-3.B;eif-3.B	Q9XWI6;Q9XWI6-2	24.3502	24.6721	24.6915	24.726	24.9387	24.7641	25.0019	24.5928	By MS/MS	By MS/MS	By MS/MS	By MS/MS	By MS/MS	By MS/MS	By MS/MS	By MS/MS	23	24	24	22	24	23	25	24	-0.214456	0.847547	-0.131817	No
tofu-6	Q09293	22.7735	23.3355	23.16	23.1197	23.5587	23.3366	23.4819	22.902	By matching	By MS/MS	By MS/MS	By MS/MS	By MS/MS	By MS/MS	By MS/MS	By matching	3	3	3	3	3	4	4	2	-0.222617	0.550991	-0.13188	No
unc-45	G5EG62	25.5824	25.8485	25.7623	26.0084	25.9075	25.9333	26.3111	25.9129	By MS/MS	By MS/MS	By MS/MS	By MS/MS	By MS/MS	By MS/MS	By MS/MS	By MS/MS	9	10	10	12	9	10	9	8	-0.215801	0.810574	-0.132185	No
sec-16a.2;sec-16a.2;sec-16a.2;sec-16a.2;sec-16a.2;sec-16a.2	A0A4V0IKA6;A0A4V0IKE4;H2KZQ9;A0A4V0IM30;Q95ZV3;H2KZQ8	21.6345	22.6134	21.8303	22.2854	22.4957	22	22.2796	22.5149	By MS/MS	By MS/MS	By MS/MS	By MS/MS	By matching	By MS/MS	By MS/MS	By MS/MS	4	3	3	3	3	3	3	3	-0.231652	0.405819	-0.132248	No
Y18D10A.11	Q9XW20	23.4581	23.8373	23.9524	23.8827	24.0457	23.7199	24.1373	24.0998	By MS/MS	By MS/MS	By MS/MS	By MS/MS	By MS/MS	By MS/MS	By MS/MS	By MS/MS	5	7	7	7	8	8	8	8	-0.218059	0.729474	-0.132461	No
abtm-1;abtm-1	G4SRS5;A0A061AJH7	22.922	23.0921	23.1203	23.3015	23.3472	22.9774	23.7422	23.2746	By MS/MS	By MS/MS	By MS/MS	By MS/MS	By MS/MS	By MS/MS	By MS/MS	By MS/MS	4	5	5	5	5	5	5	5	-0.226373	0.611278	-0.135102	No
csr-1;csr-1	Q27GU1;H2KZD5	25.068	25.2482	25.3597	25.4534	25.5354	25.3792	25.6242	25.4543	By MS/MS	By MS/MS	By MS/MS	By MS/MS	By MS/MS	By MS/MS	By MS/MS	By MS/MS	29	30	26	30	29	32	33	31	-0.21592	1.15376	-0.135103	No
lfi-1;lfi-1;lfi-1;lfi-1;lfi-1;lfi-1	A0A5E4LZU4;A0A5E4M3N2;H2L0I3;H2L0I4;H2L0I2;A0A5E4LWV7	23.5132	24.0454	23.8451	24.1555	24.1958	23.7676	24.5394	23.984	By MS/MS	By MS/MS	By MS/MS	By MS/MS	By MS/MS	By MS/MS	By MS/MS	By MS/MS	26	32	27	30	28	27	30	31	-0.231919	0.487503	-0.135104	No
vha-11;vha-11	Q9XXU9;Q9XXU9-2	24.9089	25.4517	25.4832	25.7649	25.4332	25.4946	26.6291	25.0708	By MS/MS	By MS/MS	By MS/MS	By MS/MS	By MS/MS	By MS/MS	By MS/MS	By MS/MS	17	17	18	18	14	18	21	18	-0.25473	0.276196	-0.135368	No
C37A2.7	O01504	24.6285	24.9364	25.1575	25.0477	25.111	25.0146	25.4803	25.0626	By MS/MS	By MS/MS	By MS/MS	By MS/MS	By MS/MS	By MS/MS	By MS/MS	By MS/MS	1	1	1	1	1	1	1	1	-0.224575	0.699835	-0.135628	No
F27C1.2;F27C1.2	P91284;Q6BEW1	21.4078	21.9166	22.0727	21.6769	22.8003	21.9517	21.7882	21.5202	By matching	By matching	By MS/MS	By matching	By matching	By matching	By matching	By matching	1	1	1	1	1	1	1	1	-0.2466	0.337485	-0.136073	No
B0379.1	Q9XU45	23.9749	23.5978	23.8778	22.7376	24.0903	23.5368	23.8228	23.7219	By MS/MS	By MS/MS	By MS/MS	By matching	By MS/MS	By MS/MS	By MS/MS	By MS/MS	1	1	2	1	1	1	2	2	-0.245923	0.347116	-0.136308	No
asah-1	O45686	23.0112	19.8989	21.7611	20.373	22.9856	18.9776	22.4666	22.0573	By matching		By MS/MS		By matching		By MS/MS	By matching	1	0	1	0	1	0	1	1	-0.360746	0.117341	-0.136426	No
nduo-1	P24887	24.1037	24.5588	24.0538	24.2801	24.6277	24.3739	24.5974	24.3012	By MS/MS	By MS/MS	By MS/MS	By MS/MS	By MS/MS	By MS/MS	By MS/MS	By MS/MS	3	3	2	3	3	3	3	3	-0.225965	0.802947	-0.137791	No
T23G5.2;T23G5.2	Q03606;Q03606-2	21.9738	22.3906	22.4878	22.4185	23.087	22.1027	22.5844	22.454	By matching	By MS/MS	By MS/MS	By MS/MS	By matching	By MS/MS	By MS/MS	By MS/MS	2	4	4	4	2	2	4	4	-0.239351	0.459317	-0.137973	No
ppgn-1;Y47C4A.1	G5EDB6;G5EGR7	21.5239	21.5858	21.6774	21.7662	22.8282	21.0111	22.2829	21.4848	By matching	By matching	By matching	By MS/MS	By matching	By matching	By MS/MS	By matching	2	3	3	3	1	2	3	2	-0.263435	0.265161	-0.138018	No
hgap-2;hgap-2;hgap-2;hgap-2;hgap-2;hgap-2;hgap-2;hgap-2;hgap-2;hgap-2;hgap-2;hgap-2;hgap-2	G5EG57;H9G2Q4;G5ECF5;H9G2Q5;G5EGJ0;H9G2Q7;H9G2Q3;H9G2Q8;H9G2Q6;H9G2Q2;A0A1I6CM80;A0A1I6CM55;A0A1I6CM66	19.362	20.0102	19.976	19.6375	20.23	19.801	20.2513	19.6528	By matching	By MS/MS	By matching	By matching	By MS/MS	By MS/MS	By MS/MS	By MS/MS	1	1	1	1	1	1	1	1	-0.237397	0.504762	-0.138386	No
miro-1	Q94263	21.7244	22.656	22.4276	22.7807	22.7764	22.4526	22.8571	22.477	By MS/MS	By MS/MS	By MS/MS	By MS/MS	By MS/MS	By MS/MS	By MS/MS	By MS/MS	2	3	3	3	3	3	3	3	-0.243586	0.419627	-0.138606	No
F54A3.5	Q9N4K0	25.8448	26.162	25.9843	25.7653	26.1074	26.2103	26.5031	25.8574	By MS/MS	By MS/MS	By MS/MS	By MS/MS	By MS/MS	By MS/MS	By MS/MS	By MS/MS	3	3	3	3	3	3	3	3	-0.230455	0.702393	-0.138877	No
ears-1	Q23315	25.3715	25.6311	25.7269	25.7894	25.9058	25.7131	26.0702	25.7367	By MS/MS	By MS/MS	By MS/MS	By MS/MS	By MS/MS	By MS/MS	By MS/MS	By MS/MS	38	37	39	38	34	40	40	42	-0.22677	0.93065	-0.139632	No
tcc-1	Q9GRZ9	25.076	25.5741	25.5404	25.5867	25.6763	25.4377	25.8245	25.7621	By MS/MS	By MS/MS	By MS/MS	By MS/MS	By MS/MS	By MS/MS	By MS/MS	By MS/MS	29	26	22	28	25	26	29	28	-0.230829	0.760546	-0.139938	No
cox-5b	P90849	24.4463	25.1325	24.8525	24.7723	24.7241	24.9764	25.374	25.0798	By MS/MS	By MS/MS	By MS/MS	By MS/MS	By MS/MS	By MS/MS	By MS/MS	By MS/MS	2	3	3	3	3	2	3	3	-0.237727	0.571069	-0.140254	No
Y87G2A.13	Q9U1P9	24.5614	24.7741	24.8378	24.9524	25.6035	24.7415	24.8922	24.8498	By MS/MS	By MS/MS	By MS/MS	By MS/MS	By MS/MS	By MS/MS	By MS/MS	By MS/MS	4	3	4	3	3	4	4	4	-0.240303	0.519614	-0.140284	No
ubc-6;ubc-6	B1Q233;Q18931	22.266	22.4929	22.4372	22.529	23.1137	22.8221	22.2921	22.4509	By matching	By matching	By matching	By MS/MS	By matching	By MS/MS	By matching	By MS/MS	2	2	2	3	2	2	2	3	-0.238413	0.576677	-0.140742	No
ncx-1;ncx-1	Q1RPT9;G5EF08	22.6427	22.6966	22.8122	22.8085	22.7033	22.9585	23.118	23.0878	By MS/MS	By MS/MS	By MS/MS	By MS/MS	By MS/MS	By MS/MS	By MS/MS	By MS/MS	3	2	3	2	1	3	4	3	-0.226904	1.15094	-0.141514	No
rps-28	Q95Y04	25.0737	25.292	25.6762	25.6987	26.2351	25.75	25.3824	25.3674	By MS/MS	By MS/MS	By MS/MS	By MS/MS	By MS/MS	By MS/MS	By MS/MS	By MS/MS	3	3	3	3	3	3	3	3	-0.248587	0.435774	-0.141675	No
dnj-1	Q17438	22.8327	23.034	23.1045	23.2073	23.0008	23.2137	23.4578	23.4316	By matching	By MS/MS	By MS/MS	By MS/MS	By MS/MS	By MS/MS	By MS/MS	By MS/MS	3	3	3	3	3	3	3	3	-0.231349	0.878209	-0.14168	No
fat-7	G5EGH6	22.3337	20.208	22.7019	22.0597	21.9353	22.1415	22.4297	21.9688	By MS/MS	By matching	By matching	By matching	By matching	By MS/MS	By matching	By matching	1	0	1	1	1	1	1	1	-0.292974	0.205137	-0.141774	No
smg-2	O76512	27.9251	27.0517	27.1261	27.5178	28.1798	27.5414	27.8054	27.1166	By MS/MS	By MS/MS	By MS/MS	By matching	By matching	By MS/MS	By MS/MS	By MS/MS	4	2	2	3	3	4	4	1	-0.255613	0.368327	-0.141934	No
pisy-1	Q9U2G1	22.0836	22.257	22.1492	22.2091	22.581	22.0246	22.6733	22.3627	By MS/MS	By MS/MS	By MS/MS	By MS/MS	By MS/MS	By MS/MS	By MS/MS	By MS/MS	2	2	2	1	2	1	2	1	-0.235686	0.783468	-0.142932	No
scpl-4;scpl-4	Q22647;A0A486WU22	24.1898	24.6783	24.4673	24.7354	25.0158	24.5739	24.8716	24.5694	By MS/MS	By MS/MS	By MS/MS	By MS/MS	By MS/MS	By MS/MS	By MS/MS	By MS/MS	12	11	11	11	11	12	13	12	-0.23993	0.700414	-0.143984	No
eif-2A;eif-2A	Q19052;Q19052-2	25.1557	25.1638	25.1205	25.3068	25.822	25.6294	25.5178	24.7828	By MS/MS	By MS/MS	By MS/MS	By MS/MS	By MS/MS	By MS/MS	By MS/MS	By MS/MS	5	5	5	4	2	3	4	4	-0.251312	0.497133	-0.145186	No
ZK829.7	Q23624	24.1628	24.4476	24.3567	24.547	24.4429	24.4642	24.9958	24.5713	By MS/MS	By MS/MS	By MS/MS	By MS/MS	By MS/MS	By MS/MS	By MS/MS	By MS/MS	4	4	4	4	4	4	5	3	-0.240029	0.777892	-0.145245	No
gpi-1;gpi-1;NA	Q9U1Q2;Q7K707;CON__Q3ZBD7	23.8804	23.9792	24.2227	24.2276	24.5922	24.1332	24.1954	24.344	By MS/MS	By MS/MS	By MS/MS	By MS/MS	By MS/MS	By MS/MS	By MS/MS	By MS/MS	10	10	8	9	9	9	9	9	-0.238719	0.898409	-0.146047	No
nduo-5	P24896	24.3878	24.6869	24.5353	24.7229	25.9041	24.516	24.5209	24.4828	By MS/MS	By MS/MS	By MS/MS	By MS/MS	By MS/MS	By MS/MS	By MS/MS	By MS/MS	2	2	2	2	2	2	2	2	-0.27272	0.32346	-0.146796	No
nath-10	O01757	21.6839	22.6647	21.701	22.3908	22.7209	22.0416	22.8402	21.9206	By matching	By MS/MS	By MS/MS	By MS/MS	By matching	By matching	By MS/MS	By matching	3	3	4	3	1	3	3	3	-0.270742	0.3406	-0.147126	No
dct-11	Q23190	22.1422	22.3049	21.9266	22.1452	23.0391	22.1649	22.1878	22.1476	By matching	By MS/MS	By matching	By matching	By matching	By matching	By matching	By matching	1	1	1	1	1	1	1	1	-0.255118	0.504556	-0.147329	No
lotr-1	A5Z2T6	21.6325	22.3215	22.2789	22.1659	22.7129	22.2779	22.6168	21.8263	By MS/MS	By MS/MS	By MS/MS	By MS/MS	By MS/MS	By matching	By MS/MS	By MS/MS	4	3	4	5	3	3	3	4	-0.258747	0.454638	-0.147355	No
mev-1;mev-1	P41956;A0A0K3AU58	24.307	24.5573	25.0279	24.4476	25.3311	24.5522	25.0567	24.4399	By MS/MS	By MS/MS	By MS/MS	By MS/MS	By MS/MS	By MS/MS	By MS/MS	By MS/MS	2	2	2	3	3	3	2	3	-0.260001	0.444417	-0.147557	No
ccdc-47	Q23382	24.9842	25.4911	25.2228	25.5516	25.8498	25.3131	25.612	25.4637	By MS/MS	By MS/MS	By MS/MS	By MS/MS	By MS/MS	By MS/MS	By MS/MS	By MS/MS	7	9	9	8	8	8	9	9	-0.24721	0.68954	-0.147708	No
ocr-3	Q22374	23.7278	24.4027	24.1373	24.1198	24.4156	24.2103	24.4313	24.3061	By matching	By MS/MS	By matching	By matching	By MS/MS	By MS/MS	By MS/MS	By MS/MS	1	1	1	1	1	1	1	1	-0.243915	0.820554	-0.147978	No
dct-18	O62277	24.45	24.1562	24.136	23.7444	24.5701	24.1333	24.7152	24.083	By MS/MS	By MS/MS	By MS/MS	By matching	By MS/MS	By MS/MS	By MS/MS	By MS/MS	4	4	3	2	3	3	4	3	-0.253703	0.552231	-0.148028	No
sgt-1	Q21746	25.3321	25.7174	25.7125	25.48	25.9304	25.6621	25.8755	25.7309	By MS/MS	By MS/MS	By MS/MS	By MS/MS	By MS/MS	By MS/MS	By MS/MS	By MS/MS	11	10	9	11	11	11	12	11	-0.239227	1.10606	-0.148324	No
drd-5	Q20840	21.1202	21.8746	21.9885	22.0556	22.7099	21.8966	21.7873	21.7239	By matching	By matching	By MS/MS	By MS/MS	By matching	By MS/MS	By matching	By matching	2	2	2	2	1	2	1	2	-0.269652	0.37101	-0.148525	No
F47B7.2;F47B7.2;F47B7.2	Q20514;Q95QF9;H2KZY5	22.2091	19.287	20.3523	19.6986	19.2664	20.9755	21.5704	21.1173	By MS/MS	By MS/MS		By matching		By matching	By MS/MS	By matching	2	1	0	1	0	1	2	2	-0.345627	0.162422	-0.148994	No
C47D12.2	Q18668	19.8371	19.3743	20.9921	19.3121	20.9337	19.7764	19.7473	20.2413	By MS/MS		By MS/MS		By MS/MS	By MS/MS	By matching	By matching	1	0	1	0	1	1	1	1	-0.295796	0.252934	-0.149564	No
spt-5	Q21338	20.8283	21.5899	21.2955	21.3672	21.8893	21.5238	21.8514	20.8854	By MS/MS	By MS/MS	By MS/MS	By MS/MS	By matching	By MS/MS	By MS/MS	By matching	2	3	4	4	3	4	4	3	-0.267244	0.420105	-0.149957	No
F21C10.9	Q19661	18.8959	19.4716	21.9423	22.8493	19.8689	21.5056	21.9799	21.3386			By matching	By MS/MS		By matching	By matching	By matching	0	0	1	1	0	1	1	1	-0.3835	0.137296	-0.150033	No
mms-19	O76384	21.0672	21.7659	21.6194	22.056	22.5911	21.5697	21.7864	21.6537	By matching	By matching	By MS/MS	By MS/MS	By matching	By MS/MS	By MS/MS	By MS/MS	3	2	2	3	1	2	2	3	-0.273085	0.380109	-0.15061	No
Y41D4A.4;Y41D4A.4;Y41D4A.4;Y41D4A.4;Y41D4A.4	U4PC73;Q95Y24;U4PBU4;U4PRX8;U4PML6	22.605	23.4726	23.3067	23.3803	23.6258	23.2523	23.5708	23.3507	By MS/MS	By MS/MS	By MS/MS	By MS/MS	By MS/MS	By MS/MS	By MS/MS	By MS/MS	6	5	4	6	6	7	6	6	-0.258746	0.554955	-0.150674	No
ddx-19;ddx-19;ddx-19;ddx-19;ddx-19	Q22308;B7WN80;O18056;B7WN81;O62372	23.5231	24.0284	24.1114	24.3296	24.4715	24.0564	24.2752	24.2107	By MS/MS	By MS/MS	By MS/MS	By MS/MS	By MS/MS	By MS/MS	By MS/MS	By MS/MS	10	10	10	9	8	10	11	11	-0.255287	0.638468	-0.150964	No
ddl-3;ddl-3	Q7K742;Q9XW00	21.5239	21.8089	21.8676	21.8243	22.4514	21.9526	21.8719	21.7596	By matching	By matching	By matching	By MS/MS	By MS/MS	By matching	By matching	By MS/MS	1	1	2	2	2	1	1	2	-0.252743	0.718091	-0.151191	No
atgp-2;atgp-2;atgp-2	O45298;G1K108;G1K110	21.9947	22.0476	21.9839	22.1506	22.5995	22.1301	22.2673	22.1585	By MS/MS	By MS/MS	By MS/MS	By MS/MS	By MS/MS	By MS/MS	By MS/MS	By MS/MS	3	3	4	4	2	3	3	3	-0.244649	1.1194	-0.151558	No
praf-3;praf-3	H2KZJ7;Q4TTA9	24.6089	24.7521	24.7731	24.9403	25.3803	25.0662	24.7658	24.8652	By MS/MS	By MS/MS	By MS/MS	By MS/MS	By MS/MS	By MS/MS	By MS/MS	By MS/MS	4	4	4	4	4	3	4	4	-0.250813	0.826477	-0.151861	No
T27E9.2	O45864	23.0904	23.8921	23.6057	23.8808	24.2314	23.7693	23.9246	23.609	By MS/MS	By MS/MS	By MS/MS	By MS/MS	By MS/MS	By MS/MS	By MS/MS	By MS/MS	2	3	3	3	3	3	3	3	-0.266315	0.536725	-0.153955	No
otub-1	Q9XVR6	22.3116	22.4748	22.5881	22.468	22.5705	22.592	23.1116	22.5858	By MS/MS	By MS/MS	By MS/MS	By matching	By MS/MS	By MS/MS	By MS/MS	By MS/MS	3	3	3	3	3	3	3	3	-0.25431	0.893703	-0.154693	No
ant-1.3;ant-1.4	G5EFW8;G5EFU2	23.3435	22.6419	23.6057	23.3557	23.9579	22.6177	23.8477	23.6843	By MS/MS	By MS/MS	By MS/MS	By MS/MS	By MS/MS	By matching	By MS/MS	By MS/MS	2	2	2	2	2	2	2	2	-0.290176	0.333135	-0.155055	No
dhs-3;dhs-3;dhs-3	A5JYX5-2;A5JYX5;A5JYX5-3	24.2648	24.6771	24.7433	24.8102	24.8339	24.6398	25.1595	24.8973	By MS/MS	By MS/MS	By MS/MS	By MS/MS	By MS/MS	By MS/MS	By MS/MS	By MS/MS	10	13	13	13	11	12	14	12	-0.258758	0.786274	-0.155594	No
syx-4	P91409	22.0292	22.3278	22.2042	22.8455	22.9558	22.1968	22.8668	22.4759	By MS/MS	By MS/MS	By matching	By MS/MS	By MS/MS	By MS/MS	By MS/MS	By MS/MS	3	4	2	2	4	3	4	3	-0.272135	0.49996	-0.1556	No
gly-7;gly-7	O61397;A0A0K3ASG4	21.7094	21.703	20.8804	22.8255	22.2851	22.1761	22.2341	21.6242	By MS/MS	By matching	By matching	By MS/MS	By MS/MS	By MS/MS	By MS/MS	By MS/MS	2	3	1	3	3	2	3	3	-0.300343	0.293335	-0.155796	No
cyc-1	Q18853	25.9912	26.3709	26.2602	26.6514	27.0448	26.4009	26.6515	26.2528	By MS/MS	By MS/MS	By MS/MS	By MS/MS	By MS/MS	By MS/MS	By MS/MS	By MS/MS	12	12	13	12	13	13	13	12	-0.269072	0.571213	-0.156379	No
H40L08.1	O45628	22.1569	22.4208	22.3872	22.5247	22.6085	22.449	22.7234	22.7103	By MS/MS	By MS/MS	By MS/MS	By MS/MS	By MS/MS	By MS/MS	By MS/MS	By MS/MS	3	3	3	3	3	3	3	3	-0.250411	1.33232	-0.156491	No
inx-16	O61787	22.027	22.7229	22.1314	22.1623	23.1023	22.2881	22.4536	22.2964	By matching	By MS/MS	By MS/MS	By matching	By MS/MS	By MS/MS	By MS/MS	By MS/MS	1	1	2	2	1	1	2	1	-0.274191	0.505662	-0.156815	No
dnj-21	P91454	21.8817	22.0153	22.1564	21.7281	22.7348	21.9247	22.0142	22.1768	By MS/MS	By MS/MS	By MS/MS	By MS/MS	By matching	By MS/MS	By matching	By MS/MS	2	2	2	2	1	1	2	2	-0.267252	0.625109	-0.156884	No
dpy-11	G5EC91	25.585	26.2241	26.0758	26.094	26.2295	26.158	26.3476	26.2871	By MS/MS	By MS/MS	By MS/MS	By MS/MS	By MS/MS	By MS/MS	By MS/MS	By MS/MS	9	8	7	9	10	9	10	10	-0.260796	0.903942	-0.158421	No
scm-1;scm-1;scm-1	G5EED5;X5M5X6;X5M914	23.2286	23.6767	23.6058	23.6556	23.7795	23.5853	24.0456	23.7981	By MS/MS	By MS/MS	By MS/MS	By MS/MS	By MS/MS	By MS/MS	By MS/MS	By MS/MS	3	5	6	4	5	5	5	5	-0.260426	0.938351	-0.158654	No
F55H12.4	P90889	22.6328	22.4438	22.4262	22.2901	22.6207	22.3209	22.9715	22.939	By MS/MS	By MS/MS	By MS/MS	By MS/MS	By MS/MS	By MS/MS	By MS/MS	By MS/MS	3	3	2	3	2	3	3	3	-0.264786	0.778146	-0.158718	No
syx-7	O62236	21.1833	20.6026	20.3036	20.5809	21.5488	20.6581	20.631	20.9676	By MS/MS	By matching		By matching	By MS/MS	By MS/MS	By matching	By matching	2	1	0	1	1	2	1	1	-0.283787	0.45162	-0.15923	No
acl-9	Q23087	22.044	22.3345	19.3568	22.3391	21.8658	21.683	22.1101	21.8403	By MS/MS	By MS/MS	By MS/MS	By MS/MS	By MS/MS	By MS/MS	By matching	By MS/MS	1	1	1	1	1	1	1	2	-0.356199	0.192078	-0.159784	No
C45G9.5	Q09278	22.475	22.5007	22.6978	22.4929	23.4512	22.6217	22.6118	22.5808	By MS/MS	By MS/MS	By matching	By matching	By MS/MS	By MS/MS	By MS/MS	By MS/MS	3	2	4	4	3	3	3	2	-0.274809	0.594254	-0.159945	No
K07F5.15	I7J4C6	21.9568	21.7091	22.5688	22.853	21.9347	22.7355	22.756	22.8453	By matching	By MS/MS	By MS/MS	By MS/MS	By MS/MS	By matching	By matching	By matching	1	1	1	1	1	1	1	1	-0.295943	0.379946	-0.16088	No
C01B10.8	Q17539	23.5436	23.7595	23.983	23.7913	24.0244	23.8971	24.3822	23.8369	By MS/MS	By MS/MS	By MS/MS	By MS/MS	By MS/MS	By MS/MS	By MS/MS	By MS/MS	5	4	6	8	7	7	8	7	-0.265795	0.884984	-0.160922	No
pmp-1	Q18597	22.6235	23.1276	22.719	23.0002	23.2762	22.9471	23.2163	23.0891	By MS/MS	By MS/MS	By MS/MS	By MS/MS	By MS/MS	By MS/MS	By MS/MS	By MS/MS	3	4	3	4	4	4	4	4	-0.264588	0.978798	-0.161465	No
F14E5.2;F14E5.2	Q19459-2;Q19459	23.5621	24.1735	24.0608	24.1832	24.1575	24.0253	24.4204	24.4621	By MS/MS	By MS/MS	By MS/MS	By MS/MS	By MS/MS	By MS/MS	By MS/MS	By MS/MS	11	10	11	11	11	11	11	11	-0.271437	0.73671	-0.16152	No
Y71H10B.1;Y71H10B.1;Y71H10B.1	Q86MI3;Q9TZC8;Q95X21	20.5772	19.6319	21.2398	21.3158	21.0309	21.4414	21.1244	20.425	By MS/MS		By MS/MS	By MS/MS	By MS/MS	By MS/MS	By MS/MS	By matching	1	0	1	1	1	1	1	1	-0.314283	0.296018	-0.161649	No
gls-1;gls-1;gls-1	Q8I4M5-3;Q8I4M5-2;Q8I4M5	21.4766	21.8249	21.9327	22.0668	22.1368	21.8908	22.5191	21.857	By MS/MS	By MS/MS	By MS/MS	By MS/MS	By matching	By MS/MS	By MS/MS	By MS/MS	4	4	5	5	2	4	4	4	-0.275656	0.670416	-0.162326	No
T28D6.6;T28D6.6	G5EGL2;G2HK05	23.4342	23.9878	23.9447	24.0994	24.239	24.0353	24.6125	23.7092	By MS/MS	By MS/MS	By MS/MS	By MS/MS	By MS/MS	By MS/MS	By MS/MS	By MS/MS	7	7	7	7	6	6	7	6	-0.282512	0.54711	-0.162363	No
nstp-5;nstp-5	O02345;E5QCI0	22.8612	22.9621	22.7717	23.2566	23.4684	23.0006	23.4836	22.9891	By MS/MS	By MS/MS	By MS/MS	By matching	By MS/MS	By MS/MS	By MS/MS	By MS/MS	3	2	2	2	2	2	3	2	-0.27251	0.771772	-0.162753	No
slc-25a21	O62347	22.28	22.4674	22.7463	22.0138	23.5882	22.6482	22.2244	22.2617	By MS/MS	By MS/MS	By MS/MS	By matching	By matching	By matching	By MS/MS	By matching	2	2	2	2	1	1	3	2	-0.303747	0.374237	-0.163932	No
lea-1;lea-1;lea-1;lea-1;lea-1;lea-1;lea-1;lea-1;lea-1;lea-1;lea-1;lea-1;lea-1;lea-1;lea-1;lea-1;lea-1	H2FLL1;H2FLK8;A0A486WUR9;A0A486WVH0;G5EEF0;A0A486WVD1;A0A486WWP8;A0A486WXP6;H2FLK7;H2FLK9;A0A486WTP6;G5EDH9;H2FLK5;H2FLK3;G5EFU3;G5EBW6;G5EGB8	23.2805	24.169	23.8997	24.0098	24.0357	23.9334	24.3219	24.1917	By MS/MS	By MS/MS	By MS/MS	By MS/MS	By MS/MS	By MS/MS	By MS/MS	By MS/MS	19	25	23	28	21	27	25	30	-0.280911	0.630406	-0.164043	No
Y55F3AR.2	Q9N357	24.5334	24.8164	24.9538	24.7617	25.0958	24.8492	25.1138	25.0615	By MS/MS	By MS/MS	By MS/MS	By MS/MS	By MS/MS	By MS/MS	By MS/MS	By MS/MS	8	8	8	8	7	7	7	8	-0.263755	1.31396	-0.164146	No
klp-12;klp-12;klp-12	A0A486WUN2;G5EFJ0;G5EGS3	20.0397	19.4078	19.3901	19.9469	19.8866	19.971	20.6239	19.485	By MS/MS	By MS/MS	By matching	By MS/MS	By MS/MS	By matching	By matching	By MS/MS	1	1	1	1	1	1	1	1	-0.295533	0.454574	-0.164885	No
stl-1	H2FLJ1	23.929	24.3129	24.178	24.2519	24.6382	24.258	24.5558	24.3057	By MS/MS	By MS/MS	By MS/MS	By MS/MS	By MS/MS	By MS/MS	By MS/MS	By MS/MS	7	6	7	9	8	7	8	6	-0.271487	1.1319	-0.167014	No
eif-3.E	O61820	25.0372	25.5812	25.4629	25.5129	25.9411	25.5272	25.8902	25.3699	By MS/MS	By MS/MS	By MS/MS	By MS/MS	By MS/MS	By MS/MS	By MS/MS	By MS/MS	16	15	15	15	15	15	16	15	-0.283563	0.751427	-0.168235	No
Y55F3AM.13	Q9N362	24.9621	25.2584	25.3604	25.4226	25.6139	25.389	25.7107	25.3894	By MS/MS	By MS/MS	By MS/MS	By MS/MS	By MS/MS	By MS/MS	By MS/MS	By MS/MS	15	16	16	16	15	15	16	16	-0.274882	1.0986	-0.168592	No
tomm-70	Q02335	23.9001	24.2629	24.1964	24.4648	24.5973	24.3392	24.5994	24.393	By MS/MS	By MS/MS	By MS/MS	By MS/MS	By MS/MS	By MS/MS	By MS/MS	By MS/MS	12	12	10	11	11	13	12	15	-0.276117	1.05986	-0.168861	No
klp-18	G5EBX0	21.1162	21.2366	20.0168	21.4086	21.7995	21.0078	21.3584	20.8867	By MS/MS	By MS/MS	By MS/MS	By MS/MS	By MS/MS	By MS/MS	By MS/MS	By MS/MS	2	1	2	1	2	2	2	2	-0.318563	0.367447	-0.16983	No
VF13D12L.3	G5EDW8	24.9736	24.9996	25.0866	24.8113	25.3425	25.0081	25.4591	25.1605	By MS/MS	By MS/MS	By MS/MS	By MS/MS	By MS/MS	By MS/MS	By MS/MS	By MS/MS	11	11	10	11	10	11	11	12	-0.274769	1.2691	-0.170154	No
ptr-24;ptr-24	B6VQ55;B6VQ56	21.8746	21.9183	21.9492	22.1164	22.2279	22.0321	22.1183	22.5926	By matching	By MS/MS	By matching	By MS/MS	By matching	By MS/MS	By MS/MS	By MS/MS	1	1	1	1	1	1	1	1	-0.278117	1.07811	-0.170189	No
F35G12.12	Q20058	21.8011	22.3347	22.1884	22.0456	23.0392	22.2252	22.2815	22.0175	By MS/MS	By matching	By matching	By matching	By MS/MS	By MS/MS	By MS/MS	By matching	3	2	2	3	4	2	3	3	-0.298424	0.554675	-0.170462	No
immt-2	Q9XXN2	23.6688	24.1513	24.2808	24.191	24.2627	24.2112	24.5743	24.3761	By MS/MS	By MS/MS	By MS/MS	By MS/MS	By MS/MS	By MS/MS	By MS/MS	By MS/MS	16	15	15	14	16	19	18	17	-0.283087	0.900327	-0.170611	No
srdh-1	Q21080	23.5888	23.9868	23.9351	24.0974	24.4166	24.0427	24.3166	23.9617	By MS/MS	By MS/MS	By MS/MS	By MS/MS	By MS/MS	By MS/MS	By MS/MS	By MS/MS	9	11	11	11	9	6	11	8	-0.282405	0.932118	-0.170712	No
R05D11.9	Q95ZR2	22.1024	22.3895	22.2784	22.2413	22.8391	22.3363	22.3278	22.6313	By MS/MS	By matching	By matching	By matching	By matching	By matching	By MS/MS	By MS/MS	3	2	2	3	3	3	3	3	-0.280694	1.06075	-0.171436	No
dnj-16;dnj-16	Q22028;C1P627	21.6665	21.9168	22.304	21.9782	22.1294	22.1364	22.471	22.2658	By MS/MS	By MS/MS	By MS/MS	By MS/MS	By matching	By MS/MS	By MS/MS	By MS/MS	3	3	1	3	2	2	3	3	-0.28426	0.944464	-0.171906	No
hpo-29	Q8WTL6	20.966	21.557	22.428	22.4353	22.2331	21.9776	22.7766	21.7324	By MS/MS	By matching	By MS/MS	By MS/MS	By MS/MS	By MS/MS	By MS/MS	By MS/MS	3	5	4	3	4	5	5	4	-0.333339	0.33691	-0.173371	No
H34C03.2;H34C03.2	Q9TYY8;V6CJY2	21.9632	22.4168	22.2649	22.751	22.9333	22.8572	22.8246	22.0127	By matching	By MS/MS	By MS/MS	By MS/MS	By matching	By MS/MS	By MS/MS	By MS/MS	2	2	2	2	1	3	3	2	-0.307991	0.524039	-0.173902	No
imph-1;imph-1;imph-1;imph-1;imph-1	Q6A582;K8ERX1;Q21605;K8FE02;A0A8D9MHE6	21.7967	22.3671	22.3734	22.5116	22.5741	22.6738	22.8497	22.1504	By MS/MS	By MS/MS	By MS/MS	By MS/MS	By MS/MS	By MS/MS	By MS/MS	By MS/MS	5	5	3	4	2	3	4	5	-0.299768	0.663306	-0.174548	No
F35E12.10	O02362	21.8413	22.4813	22.4064	22.4314	22.8062	22.5211	22.7402	22.2778	By MS/MS	By MS/MS	By MS/MS	By MS/MS	By matching	By MS/MS	By MS/MS	By MS/MS	2	2	2	2	2	2	2	2	-0.296223	0.759355	-0.17506	No
F53F4.10	Q20719	25.4792	25.8543	25.7942	25.6922	26.2342	25.7109	26.1108	25.9134	By MS/MS	By MS/MS	By MS/MS	By MS/MS	By MS/MS	By MS/MS	By MS/MS	By MS/MS	9	10	8	9	8	9	9	10	-0.287347	1.05499	-0.17508	No
C43E11.9	P91154	22.7683	23.1736	22.933	23.089	23.4492	23.2463	23.5821	22.8642	By MS/MS	By matching	By MS/MS	By matching	By matching	By matching	By matching	By matching	1	1	1	1	1	1	1	1	-0.294481	0.814222	-0.175263	No
ufd-3;ufd-3;ufd-3	G5EES6;G5EES6-2;I2HAD6	21.8681	22.5304	23.3295	21.9969	22.7279	22.9079	23.2653	22.1639	By MS/MS	By MS/MS	By MS/MS	By matching	By MS/MS	By MS/MS	By MS/MS	By matching	4	2	3	4	3	6	6	3	-0.335004	0.358112	-0.175973	No
rhr-1	Q22947	24.3456	24.7157	24.6971	24.6745	25.1053	24.8181	24.9726	24.685	By MS/MS	By MS/MS	By MS/MS	By MS/MS	By MS/MS	By MS/MS	By MS/MS	By MS/MS	2	2	2	2	2	2	2	2	-0.287012	1.19155	-0.176421	No
inx-5	Q23027	22.5929	22.6934	22.7812	23.1615	23.4724	22.9761	23.2869	22.7032	By MS/MS	By matching	By MS/MS	By MS/MS	By MS/MS	By MS/MS	By MS/MS	By MS/MS	2	2	2	2	3	2	2	3	-0.30241	0.697565	-0.176807	No
itr-1;itr-1;itr-1;itr-1;itr-1;itr-1	Q9Y0A1-2;Q9Y0A1-4;Q9Y0A1-3;Q9Y0A1-6;Q9Y0A1;Q9Y0A1-5	21.1983	21.9301	21.0639	21.3615	21.9212	21.4087	22.0674	21.4003	By MS/MS	By MS/MS	By matching	By MS/MS	By MS/MS	By matching	By MS/MS	By MS/MS	3	2	2	2	2	2	2	3	-0.31097	0.565079	-0.176963	No
larp-1;larp-1	D5MCN2;D5MCN2-2	23.6982	23.632	24.0203	23.9709	24.1158	24.0592	24.2315	24.0527	By MS/MS	By MS/MS	By MS/MS	By MS/MS	By MS/MS	By MS/MS	By MS/MS	By MS/MS	10	9	10	9	13	11	13	13	-0.284473	1.44893	-0.177203	No
Y69A2AR.16;Y69A2AR.16;Y69A2AR.16;Y69A2AR.16	M1ZJV8;Q95XI7;U4PC16;U4PCF3	22.6736	23.1891	23.3758	23.0826	23.7709	22.9566	23.576	23.2463	By matching	By MS/MS	By MS/MS	By MS/MS	By MS/MS	By MS/MS	By MS/MS	By matching	2	4	3	4	3	4	4	3	-0.307157	0.627311	-0.177218	No
C25H3.7	Q8MQC1	23.9367	23.7361	24.2878	23.7058	24.307	24.1539	24.5453	23.8626	By MS/MS	By MS/MS	By MS/MS	By MS/MS	By MS/MS	By MS/MS	By MS/MS	By MS/MS	5	5	4	5	3	4	5	4	-0.300597	0.754838	-0.177247	No
vha-19	Q9TYW1	25.2147	25.5875	25.576	25.8193	25.9609	25.7278	25.9773	25.6994	By MS/MS	By MS/MS	By MS/MS	By MS/MS	By MS/MS	By MS/MS	By MS/MS	By MS/MS	6	6	6	6	5	7	8	7	-0.291975	1.04105	-0.177475	No
mlc-2	P19626	24.1203	19.7989	25.0914	21.0858	19.4507	23.7324	24.6854	24.5477	By MS/MS	By MS/MS	By MS/MS	By matching	By matching	By matching	By MS/MS	By MS/MS	1	1	1	1	1	1	1	1	-0.579956	0.123615	-0.178173	No
tsg-101	O76258	19.7345	20.2344	20.2983	20.0272	21.0324	19.4391	20.9773	20.1981	By matching	By matching	By matching	By matching	By matching		By MS/MS	By matching	1	1	1	1	1	0	1	1	-0.338127	0.369637	-0.178253	No
T10G3.3	P92020	21.3683	21.6257	21.8635	21.9084	22.5991	21.5036	21.9208	21.9979	By MS/MS	By matching	By matching	By matching	By matching	By MS/MS	By MS/MS	By MS/MS	1	1	1	1	1	1	1	1	-0.313862	0.570306	-0.178564	No
pas-4	Q95005	23.2968	23.4996	23.8815	23.9524	24.4118	23.6121	24.1059	23.7476	By MS/MS	By MS/MS	By MS/MS	By MS/MS	By MS/MS	By MS/MS	By MS/MS	By MS/MS	2	2	2	2	2	2	2	2	-0.311786	0.621234	-0.179328	No
R148.3;R148.3	H2KZA5;Q8ITY8	22.4936	22.8963	23.1793	23.2516	23.2919	23.0915	23.4803	23.1709	By MS/MS	By MS/MS	By MS/MS	By matching	By MS/MS	By MS/MS	By MS/MS	By MS/MS	6	5	4	6	7	7	7	8	-0.303453	0.784303	-0.179389	No
ife-1;ife-1	O45551;D1MN85	22.7841	22.9935	23.0758	23.2402	23.5546	23.2293	23.4943	23.0064	By matching	By matching	By MS/MS	By MS/MS	By matching	By matching	By matching	By matching	2	2	2	2	2	2	2	2	-0.297774	0.964116	-0.179589	No
qars-1;qars-1;qars-1;qars-1	O62431;D3YT95;D3YT96;I2HAI0	24.9359	25.3361	25.305	25.4865	25.6527	25.4303	25.7417	25.42	By MS/MS	By MS/MS	By MS/MS	By MS/MS	By MS/MS	By MS/MS	By MS/MS	By MS/MS	33	36	34	33	33	36	37	35	-0.295324	1.08192	-0.179853	No
ugt-22;Y43D4A.2	Q9U3Q6;Q9NF29	25.3927	26.1277	26.0822	26.1373	26.3516	26.0167	26.4523	26.1547	By MS/MS	By MS/MS	By MS/MS	By MS/MS	By MS/MS	By MS/MS	By MS/MS	By MS/MS	16	16	16	16	12	15	15	15	-0.308872	0.734859	-0.181068	No
ZK795.3	O62518	21.053	21.1891	21.3359	21.2311	21.6886	21.4516	21.3851	21.435	By MS/MS	By MS/MS	By matching	By MS/MS	By MS/MS	By matching	By MS/MS	By matching	1	1	1	1	1	1	1	1	-0.287848	1.73957	-0.181095	No
ruvb-2	Q9GZH2	23.3233	23.6359	23.7111	24.0868	24.1798	23.6525	24.3836	23.7969	By MS/MS	By MS/MS	By MS/MS	By MS/MS	By MS/MS	By MS/MS	By MS/MS	By MS/MS	6	7	5	8	7	7	9	6	-0.313928	0.653912	-0.181425	No
pat-3	Q27874	23.7728	24.1119	23.9864	24.1551	24.4366	24.2089	24.2956	24.2461	By MS/MS	By MS/MS	By MS/MS	By MS/MS	By MS/MS	By MS/MS	By MS/MS	By MS/MS	12	13	13	13	11	14	13	13	-0.290287	1.57865	-0.181524	No
ugt-49	Q17399	20.796	21.4164	21.4281	21.1392	22.1342	21.6225	21.2653	21.0571	By matching	By matching	By matching	By MS/MS	By MS/MS	By MS/MS	By matching	By matching	2	2	2	2	2	2	2	2	-0.324849	0.540408	-0.182625	No
ecps-1;ecps-2	Q18983;O45608	22.7834	23.2387	22.9275	23.2816	23.2371	23.351	23.4938	23.3417	By MS/MS	By MS/MS	By MS/MS	By MS/MS	By MS/MS	By MS/MS	By MS/MS	By MS/MS	10	11	10	9	7	10	11	12	-0.298097	1.19133	-0.182682	No
tag-153;tag-153	Q27420;H2L031	21.9812	22.0333	22.3586	22.3065	22.4104	22.2276	22.7299	22.5131	By MS/MS	By matching	By MS/MS	By MS/MS	By MS/MS	By MS/MS	By MS/MS	By MS/MS	1	2	2	2	2	2	2	2	-0.300352	1.10795	-0.182974	No
vit-2	P05690	29.2133	29.497	29.6519	29.6841	29.7763	29.7254	30.2348	29.5423	By MS/MS	By MS/MS	By MS/MS	By MS/MS	By MS/MS	By MS/MS	By MS/MS	By MS/MS	118	121	121	118	110	119	121	120	-0.308128	0.848047	-0.183162	No
fasn-1	P91871	23.4025	23.696	23.8149	23.863	24.196	23.9238	24.3345	23.569	By MS/MS	By MS/MS	By MS/MS	By MS/MS	By MS/MS	By MS/MS	By MS/MS	By MS/MS	29	35	33	35	33	34	37	30	-0.311707	0.779158	-0.183585	No
arx-4	Q8WTM6	23.0639	23.3079	23.2576	23.087	23.9008	22.987	23.6194	23.4624	By matching	By MS/MS	By MS/MS	By MS/MS	By MS/MS	By MS/MS	By MS/MS	By MS/MS	3	3	3	1	3	3	3	2	-0.313317	0.770433	-0.18422	No
kars-1;kars-1	Q22099;Q95ZQ3	25.7107	25.9165	26.1395	26.209	26.3131	26.2135	26.4209	26.2253	By MS/MS	By MS/MS	By MS/MS	By MS/MS	By MS/MS	By MS/MS	By MS/MS	By MS/MS	22	24	23	22	22	25	25	24	-0.299217	1.29341	-0.184368	No
abcf-3	Q20306	25.3343	25.7274	25.6745	25.7415	25.9834	25.8532	25.9611	25.8667	By MS/MS	By MS/MS	By MS/MS	By MS/MS	By MS/MS	By MS/MS	By MS/MS	By MS/MS	19	20	21	23	20	19	21	19	-0.296698	1.57504	-0.185253	No
cps-6	Q95NM6	23.2282	22.9565	23.1721	22.9073	23.301	23.2044	23.5069	23.4455	By MS/MS	By MS/MS	By MS/MS	By MS/MS	By MS/MS	By MS/MS	By MS/MS	By MS/MS	3	3	3	3	1	3	3	3	-0.298467	1.53731	-0.18601	No
zipt-7.2	Q9XTQ7	23.0914	23.4838	23.9447	19.7095	25.2563	19.6868	23.9843	23.5642	By matching	By matching	By MS/MS		By MS/MS		By MS/MS	By matching	1	1	1	0	1	0	1	1	-0.565583	0.139007	-0.186023	No
F29B9.8	Q9GYI7	23.0105	23.7515	23.6063	23.6532	24.3991	23.8543	23.8832	23.2221	By MS/MS	By MS/MS	By MS/MS	By MS/MS	By matching	By MS/MS	By MS/MS	By MS/MS	3	3	2	3	2	3	3	3	-0.334262	0.525434	-0.186369	No
lact-4	Q21523	21.6874	22.7786	22.4416	22.6787	22.487	22.8181	22.9116	22.6878	By matching	By MS/MS	By MS/MS	By matching	By MS/MS	By MS/MS	By MS/MS	By MS/MS	3	5	4	5	4	5	5	5	-0.329527	0.589516	-0.186881	No
clu-1	P34466	24.7399	25.2581	25.1849	25.2629	25.4597	25.2946	25.6331	25.2991	By MS/MS	By MS/MS	By MS/MS	By MS/MS	By MS/MS	By MS/MS	By MS/MS	By MS/MS	46	48	45	42	44	49	49	49	-0.310189	1.08619	-0.188145	No
gly-10;gly-10;gly-10	O45947-2;O45947;S6FN25	27.1296	27.3989	27.723	27.6713	28.235	28.1265	27.5935	27.2945	By MS/MS	By MS/MS	By MS/MS	By MS/MS	By MS/MS	By MS/MS	By MS/MS	By MS/MS	2	2	2	2	2	2	2	2	-0.331679	0.600159	-0.18833	No
F44E2.10	Q95QG1	21.0717	21.6352	21.1704	21.5178	21.8038	21.4276	21.4629	21.9804	By MS/MS	By MS/MS	By matching	By matching	By matching	By matching	By matching	By MS/MS	2	2	1	2	1	1	2	1	-0.319898	0.841837	-0.189244	No
ZK1010.2	G5EEZ0	23.0093	23.4303	22.9703	23.3752	23.6234	23.2561	23.8285	23.3476	By MS/MS	By MS/MS	By matching	By MS/MS	By MS/MS	By MS/MS	By MS/MS	By MS/MS	4	4	4	3	3	4	4	3	-0.317633	0.90784	-0.189355	No
mrp-5	G5EE72	23.2369	23.7208	23.5209	23.8017	24.1316	23.7795	23.9939	23.6468	By MS/MS	By MS/MS	By MS/MS	By MS/MS	By MS/MS	By MS/MS	By MS/MS	By MS/MS	8	9	7	9	8	10	10	8	-0.317878	0.983624	-0.190814	No
lrp-1	Q04833	21.8878	21.9263	21.652	21.2651	22.4328	21.9237	22.0376	21.6531	By MS/MS	By matching	By MS/MS	By matching	By matching	By matching	By MS/MS	By matching	3	3	2	1	1	2	2	3	-0.328985	0.724059	-0.191055	No
sec-6	Q19262	21.0188	21.7265	21.8528	19.8188	22.4778	20.7569	21.8419	20.963	By MS/MS	By matching	By MS/MS		By matching	By matching	By MS/MS	By matching	2	1	1	0	1	1	1	1	-0.405673	0.273134	-0.191921	No
K08F4.3	Q21352	21.4825	22.1043	22.039	22.1512	22.0007	22.2521	22.6077	22.2252	By MS/MS	By MS/MS	By MS/MS	By MS/MS	By matching	By MS/MS	By MS/MS	By MS/MS	3	3	2	3	2	3	3	3	-0.327175	0.815883	-0.192468	No
aat-9;aat-9	Q56VY0;Q9NA91	22.0318	21.844	22.3377	22.4075	22.6424	22.3364	22.5261	22.3864	By matching	By MS/MS	By MS/MS	By MS/MS	By MS/MS	By matching	By MS/MS	By MS/MS	2	2	2	2	2	2	1	2	-0.31757	1.11248	-0.192574	No
acdh-8	Q21243	22.6417	22.8207	23.1382	22.8537	23.4374	22.9667	23.3174	23.0085	By matching	By MS/MS	By MS/MS	By MS/MS	By matching	By matching	By MS/MS	By MS/MS	3	2	2	3	3	3	3	3	-0.318889	1.07236	-0.192736	No
ifg-1;ifg-1;ifg-1;ifg-1;ifg-1	B5BM23;Q7JMF0;Q21531;B5BM24;A0A486WX07	22.998	23.6623	23.6882	23.9524	23.8907	23.9005	24.3952	23.4937	By MS/MS	By MS/MS	By MS/MS	By MS/MS	By MS/MS	By MS/MS	By MS/MS	By MS/MS	15	14	14	17	16	18	20	15	-0.344793	0.591982	-0.194298	No
kdin-1;kdin-1;kdin-1;kdin-1;kdin-1;kdin-1;kdin-1;kdin-1	Q27GQ4;A0A061AL87;Q20109;A0A061AJK4;A0A061AD39;A0A061AEC1;Q067Y1;A0A061AD72	19.2918	19.885	20.9535	19.4948	19.862	20.1184	20.4971	20.6335			By matching			By MS/MS	By MS/MS	By matching	0	0	1	0	0	1	1	1	-0.371481	0.398153	-0.194495	No
rsks-1	Q9NAH6	23.9995	24.3901	24.2825	24.2704	24.922	24.2279	24.6838	24.4151	By MS/MS	By MS/MS	By MS/MS	By MS/MS	By MS/MS	By MS/MS	By MS/MS	By MS/MS	5	7	4	5	5	6	7	6	-0.3266	0.964252	-0.195175	No
aqp-11	O46024	21.0834	21.1476	22.2342	21.315	22.4878	21.4485	21.683	21.621	By MS/MS	By MS/MS	By MS/MS	By MS/MS	By MS/MS	By MS/MS	By MS/MS	By matching	1	1	1	1	1	1	1	1	-0.364995	0.466175	-0.196905	No
T20D3.6;T20D3.6	O01257;S6F503	23.4723	24.0333	23.9466	23.8922	24.2512	23.9758	24.2827	24.129	By MS/MS	By MS/MS	By MS/MS	By MS/MS	By MS/MS	By MS/MS	By MS/MS	By MS/MS	3	3	3	3	3	3	3	3	-0.32356	1.19323	-0.196952	No
ads-1	O45218	24.3071	24.5982	24.7878	24.6432	24.9621	24.7671	24.9422	24.9526	By MS/MS	By MS/MS	By MS/MS	By MS/MS	By MS/MS	By MS/MS	By MS/MS	By MS/MS	15	17	15	15	15	17	17	17	-0.321925	1.56358	-0.199831	No
F38B2.4	Q20140	21.1063	20.8868	21.4079	21.5455	21.5473	21.6361	21.9074	21.219	By matching	By MS/MS	By matching	By MS/MS	By matching	By matching	By matching	By matching	1	1	1	1	1	1	1	1	-0.340818	0.829795	-0.199857	No
tmem-208	Q21737	20.6067	20.9423	20.9817	19.9185	22.5986	20.116	20.9053	20.5098	By MS/MS	By MS/MS	By MS/MS		By matching	By matching	By matching	By MS/MS	1	1	2	0	1	1	1	1	-0.42014	0.29288	-0.200142	No
R166.2	Q22003	23.1429	23.6117	23.6328	23.5004	24.093	23.5853	23.9273	23.622	By MS/MS	By MS/MS	By MS/MS	By MS/MS	By MS/MS	By MS/MS	By MS/MS	By MS/MS	9	9	8	9	8	11	10	10	-0.334974	1.03865	-0.20096	No
gpdh-2;gpdh-2;gpdh-2;gpdh-2	P34517;A7LPE6;Q7JMU1;A7LPE5	24.0483	24.9395	24.7466	25.0215	25.0438	24.7306	25.2493	25.1373	By MS/MS	By MS/MS	By MS/MS	By MS/MS	By MS/MS	By MS/MS	By MS/MS	By MS/MS	15	17	17	18	15	16	19	17	-0.351267	0.686364	-0.200992	No
mrps-10	Q9XWV5	23.1363	23.0654	23.0504	22.9999	23.9812	23.1305	23.8389	22.7454	By matching	By matching	By matching	By matching	By matching	By matching	By MS/MS	By matching	1	1	1	1	1	1	1	1	-0.361035	0.575535	-0.201221	No
K09G1.1;K09G1.1;K09G1.1	A9UJP1;D9N146;D9N147	20.9836	18.8694	21.2046	21.2942	22.1882	21.6142	21.3773	19.1013	By MS/MS	By matching	By matching	By matching	By MS/MS	By MS/MS	By matching	By matching	1	0	1	1	1	1	1	0	-0.482323	0.216526	-0.201806	No
acox-1.5	P34355	22.8806	23.3884	22.9674	23.2372	23.5811	23.2192	23.7911	23.2404	By MS/MS	By MS/MS	By MS/MS	By MS/MS	By MS/MS	By MS/MS	By MS/MS	By MS/MS	5	4	4	5	5	6	5	5	-0.339546	0.954241	-0.201889	No
gstk-1	Q09652	23.2104	23.578	23.7851	23.753	24.163	23.7287	24.1522	23.6522	By MS/MS	By MS/MS	By MS/MS	By MS/MS	By MS/MS	By MS/MS	By MS/MS	By MS/MS	4	5	3	5	4	5	5	5	-0.342392	0.919288	-0.202688	No
M05D6.5;M05D6.5	B7WN91;Q21524	23.2352	23.6023	23.4306	23.4499	23.8165	23.6081	23.9057	23.6935	By MS/MS	By MS/MS	By MS/MS	By MS/MS	By MS/MS	By MS/MS	By MS/MS	By MS/MS	3	3	4	4	4	3	4	3	-0.326423	1.76653	-0.204022	No
pdhk-2	Q02332	21.2486	21.5264	21.443	19.5494	21.8631	21.025	21.3552	21.1613	By matching	By matching	By matching	By MS/MS	By matching	By MS/MS	By matching	By matching	1	1	1	1	1	1	1	1	-0.409285	0.35018	-0.204384	No
nars-1	Q19722	23.5299	23.2522	23.6468	23.7758	24.0164	23.8948	24.3022	23.3996	By matching	By MS/MS	By MS/MS	By MS/MS	By MS/MS	By MS/MS	By MS/MS	By MS/MS	4	4	3	4	3	3	4	2	-0.352057	0.798719	-0.20481	No
srpa-72	P91240	24.1105	24.752	24.538	24.8205	25.0017	24.8158	24.9145	24.854	By MS/MS	By MS/MS	By MS/MS	By MS/MS	By MS/MS	By MS/MS	By MS/MS	By MS/MS	16	16	15	16	16	17	16	17	-0.341249	1.07485	-0.204949	No
alh-9	P46562	22.2717	22.3678	22.7524	23.2382	23.2105	23.2072	23.2916	22.428	By MS/MS	By MS/MS	By MS/MS	By MS/MS	By MS/MS	By MS/MS	By MS/MS	By MS/MS	3	3	4	3	3	5	4	4	-0.376777	0.594128	-0.209421	No
npp-16	Q7K6X4	22.329	22.2437	22.288	21.8701	22.7746	22.0621	22.6307	22.6932	By MS/MS	By MS/MS	By MS/MS	By MS/MS	By MS/MS	By MS/MS	By MS/MS	By MS/MS	3	3	3	2	3	3	3	4	-0.35745	0.942595	-0.211079	No
mrpl-4	O17005	21.4036	22.1931	22.1489	22.3312	23.0631	21.942	22.4232	22.1841	By MS/MS	By MS/MS	By MS/MS	By MS/MS	By matching	By MS/MS	By matching	By MS/MS	2	2	2	2	1	1	1	2	-0.383939	0.562482	-0.211091	No
C14H10.3;C14H10.3	B1Q254;B1Q255	22.6208	23.0783	23.1504	23.2642	23.3937	23.37	23.4718	23.2759	By MS/MS	By matching	By MS/MS	By MS/MS	By MS/MS	By MS/MS	By MS/MS	By MS/MS	6	5	6	6	5	7	6	6	-0.349429	1.26144	-0.212184	No
F09E5.11	Q19259	21.8723	22.1121	21.8663	22.0991	22.2106	22.4622	22.4134	22.2174	By MS/MS	By matching	By matching	By MS/MS	By matching	By MS/MS	By MS/MS	By MS/MS	2	2	2	1	2	2	2	2	-0.338465	1.93395	-0.212265	No
tag-123	O17388	22.0321	22.7217	22.7153	22.3967	23.3322	22.6536	22.6929	22.6638	By MS/MS	By MS/MS	By matching	By MS/MS	By MS/MS	By MS/MS	By MS/MS	By matching	1	3	2	3	2	4	3	3	-0.369172	0.785585	-0.213053	No
ivd-1	G5EEH6	25.6349	25.9566	25.8968	25.9746	26.2843	26.0515	26.3522	26.1459	By MS/MS	By MS/MS	By MS/MS	By MS/MS	By MS/MS	By MS/MS	By MS/MS	By MS/MS	12	12	12	11	11	11	12	11	-0.342761	1.78601	-0.213717	No
K12H4.3	P34524	19.9317	20.0426	19.7948	20.4337	19.9229	20.405	21.0778	20.3218	By MS/MS	By MS/MS	By MS/MS	By MS/MS		By MS/MS	By MS/MS	By MS/MS	1	1	2	1	0	1	1	1	-0.381152	0.663901	-0.214587	No
cyp-35a5	O44649	21.3199	21.6884	19.8005	21.5591	22.3428	18.7262	22.6487	22.8672	By matching	By matching	By matching	By matching	By MS/MS	By MS/MS	By MS/MS	By MS/MS	1	1	0	1	1	1	1	1	-0.554268	0.204982	-0.215466	No
let-502	P92199	26.9319	26.7787	27.4017	27.4691	29.3599	27.845	26.46	26.7947	By MS/MS	By MS/MS	By MS/MS	By MS/MS	By MS/MS	By MS/MS	By MS/MS	By MS/MS	2	3	3	3	2	3	3	3	-0.469539	0.290531	-0.215957	No
ubxn-4	P34631	22.3866	22.8302	23.0715	22.9581	23.4832	22.9764	23.2244	23.0281	By MS/MS	By MS/MS	By MS/MS	By MS/MS	By MS/MS	By MS/MS	By MS/MS	By MS/MS	2	4	1	4	4	2	4	4	-0.366396	0.997642	-0.216939	No
smc-5	Q18237	20.8073	21.2241	20.9677	21.7798	21.4835	21.5997	22.023	21.224	By MS/MS	By MS/MS	By matching	By MS/MS	By MS/MS	By MS/MS	By MS/MS	By MS/MS	3	2	2	2	1	1	3	3	-0.387812	0.695689	-0.219052	No
atgp-1;atgp-1	Q9XVU3;A5Z2U2	24.5503	24.6924	24.8733	25.1276	25.6967	25.0723	25.0905	24.8897	By MS/MS	By MS/MS	By MS/MS	By MS/MS	By MS/MS	By MS/MS	By MS/MS	By MS/MS	9	8	8	9	8	9	9	9	-0.376357	0.882112	-0.219399	No
col-159;col-160	Q20922;Q20921	20.2395	19.0307	19.6918	21.2072	18.7479	22.2904	19.8172	21.4388				By matching	By MS/MS	By MS/MS		By matching	0	0	0	1	1	1	0	1	-0.531288	0.23331	-0.219595	No
gss-1	Q21549	21.5023	22.0274	21.7413	21.763	22.1148	21.8642	22.2747	22.223	By MS/MS	By MS/MS	By MS/MS	By MS/MS	By matching	By MS/MS	By MS/MS	By MS/MS	3	4	3	2	3	4	3	4	-0.360706	1.3674	-0.219821	No
rme-2;rme-2	V6CIR8;O44191	23.1566	23.8123	23.8198	23.4381	24.0822	23.6458	24.0195	23.965	By MS/MS	By MS/MS	By MS/MS	By MS/MS	By MS/MS	By MS/MS	By MS/MS	By MS/MS	3	5	4	4	3	6	4	5	-0.371432	1.02282	-0.220109	No
dnj-25;dnj-25;dnj-25;dnj-25	D7SFQ6;D7SFQ5;G5EDJ6;A0A486WXP9	20.8688	20.9715	21.0094	21.0868	21.7642	21.1479	21.5979	20.9272	By MS/MS	By MS/MS	By matching	By MS/MS	By matching	By MS/MS	By MS/MS	By matching	2	2	1	2	2	2	3	2	-0.375156	0.96298	-0.220762	No
adss-1;adss-1	P91134-2;P91134	21.3171	21.7053	21.7733	21.9831	22.1323	22.0851	21.77	22.271	By MS/MS	By MS/MS	By matching	By matching	By MS/MS	By MS/MS	By matching	By MS/MS	1	2	1	1	1	1	1	1	-0.369868	1.10429	-0.22085	No
tomm-20	Q19766	25.0551	25.4181	25.3351	25.2156	26.024	25.2714	25.6803	25.5289	By MS/MS	By MS/MS	By MS/MS	By MS/MS	By MS/MS	By MS/MS	By MS/MS	By MS/MS	6	6	6	6	6	6	6	6	-0.370159	1.09736	-0.220879	No
rla-2	Q9U1X9	24.3605	24.552	25.14	24.9136	25.6957	25.1265	25.2809	24.4665	By MS/MS	By MS/MS	By MS/MS	By MS/MS	By MS/MS	By MS/MS	By MS/MS	By MS/MS	2	3	3	3	2	2	3	3	-0.400881	0.613914	-0.221503	No
atp-6	P24888	24.6618	24.7578	24.5054	24.4064	25.6241	24.7122	24.87	24.6689	By MS/MS	By MS/MS	By MS/MS	By MS/MS	By MS/MS	By MS/MS	By MS/MS	By MS/MS	4	4	4	3	5	5	5	5	-0.385926	0.814577	-0.222295	No
ZK688.11	Q27GV3	18.1706	18.7153	20.3038	18.3388	20.6482	19.3644	18.5862	18.8578	By MS/MS	By MS/MS		By matching	By MS/MS	By MS/MS	By MS/MS	By MS/MS	1	1	0	1	2	1	1	1	-0.482028	0.302841	-0.222299	No
pah-1;pah-1	P90925-2;P90925	21.479	21.5956	21.8944	21.591	22.3034	22.0079	22.1664	21.5865	By MS/MS	By MS/MS	By MS/MS	By matching	By MS/MS	By matching	By MS/MS	By MS/MS	1	3	3	1	2	3	3	3	-0.376046	1.09443	-0.223963	No
xrn-1	Q9BHK7	21.8669	21.9503	22.2105	22.392	21.8503	22.6668	23.0102	22.4805	By MS/MS	By matching	By MS/MS	By matching	By matching	By MS/MS	By MS/MS	By MS/MS	2	1	2	2	1	1	1	2	-0.397031	0.712165	-0.224116	No
C34B2.8	O44955	24.0429	24.45	24.2522	24.5987	25.0089	24.6191	24.7558	24.4611	By MS/MS	By MS/MS	By MS/MS	By MS/MS	By MS/MS	By MS/MS	By MS/MS	By MS/MS	4	5	6	7	4	5	7	7	-0.375275	1.17857	-0.225055	No
hut-1;hut-1	Q9BHL2;V6CLL6	22.561	22.7071	22.6131	23.0223	24.0039	22.667	22.8731	23.0066	By MS/MS	By MS/MS	By MS/MS	By MS/MS	By MS/MS	By MS/MS	By MS/MS	By MS/MS	5	4	5	4	4	4	4	5	-0.411783	0.622751	-0.226936	No
F37F2.2	O61749	22.3297	22.6543	22.5511	22.2485	22.8031	22.4799	23.0617	22.9497	By MS/MS	By MS/MS	By MS/MS	By MS/MS	By MS/MS	By MS/MS	By MS/MS	By MS/MS	3	4	4	4	3	4	5	4	-0.377704	1.271	-0.227857	No
lmd-3;lmd-3;lmd-3;lmd-3;lmd-3;lmd-3	H2L005;A0A486WTT8;A0A486WX74;Q3Y409;A0A486WXA9;H2L003	21.2601	21.9953	21.7666	22.0407	22.1243	22.0866	22.2951	22.0938	By matching	By MS/MS	By MS/MS	By MS/MS	By MS/MS	By MS/MS	By MS/MS	By MS/MS	1	1	1	2	1	1	1	1	-0.384283	1.07733	-0.227994	No
sco-1	Q17557	24.5259	24.3987	24.425	24.2549	24.9257	24.6808	24.7538	24.6916	By MS/MS	By MS/MS	By MS/MS	By MS/MS	By MS/MS	By MS/MS	By MS/MS	By MS/MS	7	8	5	7	7	8	8	8	-0.361818	2.4087	-0.229062	No
npp-11	O01576	22.887	22.7877	22.4722	23.0443	23.5337	23.1443	23.2854	22.7899	By MS/MS	By MS/MS	By MS/MS	By MS/MS	By matching	By MS/MS	By MS/MS	By MS/MS	4	4	4	5	3	5	3	4	-0.390519	1.02555	-0.230168	No
atp-4	O16517	24.6028	25.1083	24.8969	25.0715	25.5345	25.2539	25.1799	25.2267	By MS/MS	By MS/MS	By MS/MS	By MS/MS	By MS/MS	By MS/MS	By MS/MS	By MS/MS	7	6	7	7	6	7	7	7	-0.378848	1.44812	-0.230951	No
csn-6;csn-6	Q95PZ0;C5VUK2	21.4553	21.6192	21.7018	21.389	21.582	21.5059	22.1293	22.5774	By matching	By matching	By matching	By matching	By matching	By MS/MS	By MS/MS	By MS/MS	1	2	1	3	3	3	2	3	-0.407323	0.768561	-0.231231	No
mff-2	P91344	22.0632	22.7199	22.2115	22.7598	22.7592	22.8147	22.8858	22.8488	By MS/MS	By matching	By matching	By matching	By MS/MS	By MS/MS	By MS/MS	By MS/MS	1	1	1	1	1	1	1	1	-0.388529	1.13841	-0.231438	No
R151.6	Q21997	22.8031	23.2895	23.405	23.0732	24.1526	23.224	23.3439	23.4672	By matching	By MS/MS	By MS/MS	By matching	By matching	By MS/MS	By MS/MS	By MS/MS	1	1	1	1	1	1	1	1	-0.404219	0.817723	-0.231445	No
kcc-2;kcc-2;kcc-2;kcc-2;kcc-2	V6CJH3;C0KDV0;G5EEC9;H2KZC2;H2KZC3	22.177	22.5797	22.537	22.4251	22.4887	22.9823	23.1225	22.6715	By MS/MS	By MS/MS	By MS/MS	By MS/MS	By MS/MS	By MS/MS	By MS/MS	By MS/MS	2	3	1	1	2	2	3	3	-0.386555	1.19704	-0.231447	No
nduo-4	P24892	23.8944	24.5189	24.4174	23.8607	25.1815	24.5842	24.587	24.0026	By MS/MS	By MS/MS	By MS/MS	By MS/MS	By MS/MS	By MS/MS	By MS/MS	By MS/MS	2	2	2	1	2	2	2	2	-0.415983	0.679488	-0.23165	No
ubql-1;ubql-1;ubql-1	G5EFF7-3;G5EFF7-2;G5EFF7	23.8708	24.0834	24.0814	23.8592	24.7664	24.1611	24.0717	24.4464	By MS/MS	By MS/MS	By MS/MS	By MS/MS	By MS/MS	By MS/MS	By MS/MS	By MS/MS	5	5	4	4	5	5	5	6	-0.387731	1.21072	-0.232317	No
eif-3.I;eif-3.i	Q965S8;A0A061ADR6	24.6543	25.0133	25.0215	25.06	25.4979	25.1709	25.4485	25.157	By MS/MS	By MS/MS	By MS/MS	By MS/MS	By MS/MS	By MS/MS	By MS/MS	By MS/MS	9	6	9	9	10	10	10	10	-0.381338	1.57345	-0.233851	No
vha-7	B2MZD0-2	21.4672	21.7706	21.9839	21.8842	22.3806	21.7569	22.8908	21.7605	By matching	By matching	By matching	By matching	By matching	By matching	By MS/MS	By matching	1	1	1	1	1	1	1	1	-0.420766	0.688923	-0.234311	No
ufbp-1	P34623-2	21.5612	22.0074	21.9599	21.9604	22.2922	22.3229	22.0158	22.3954	By matching	By MS/MS	By MS/MS	By MS/MS	By matching	By MS/MS	By MS/MS	By MS/MS	1	1	1	1	1	1	1	1	-0.384351	1.55314	-0.235313	No
Y38E10A.24	Q9NAI7	22.541	22.8221	22.6086	22.3279	23.3531	22.7321	23.3058	22.5406	By MS/MS	By MS/MS	By MS/MS	By matching	By matching	By MS/MS	By MS/MS	By MS/MS	2	2	1	2	2	2	2	2	-0.407999	0.907143	-0.236101	No
Y54H5A.2	Q9BL64	22.6454	22.8562	22.5113	22.8049	23.4972	22.7163	23.351	22.8674	By MS/MS	By MS/MS	By MS/MS	By MS/MS	By MS/MS	By MS/MS	By MS/MS	By MS/MS	4	3	4	4	2	3	4	4	-0.403532	1.02536	-0.236917	No
gop-2	P46577	23.1287	23.7374	23.6887	23.7019	24.0744	23.7933	24.0832	23.8818	By MS/MS	By MS/MS	By MS/MS	By MS/MS	By MS/MS	By MS/MS	By MS/MS	By MS/MS	7	8	7	7	6	8	7	7	-0.394021	1.28939	-0.237028	No
ykt-6	Q9TXZ9	22.1544	22.4621	22.3113	22.5736	22.3197	22.4477	23.6468	22.8056	By MS/MS	By MS/MS	By MS/MS	By MS/MS	By MS/MS	By MS/MS	By MS/MS	By MS/MS	4	5	3	5	5	6	7	5	-0.429621	0.660979	-0.237037	No
pgl-1;pgl-1	Q9TZQ3;Q304E5	25.4492	25.8804	25.8229	25.891	26.0981	25.9932	26.3324	26.1627	By MS/MS	By MS/MS	By MS/MS	By MS/MS	By MS/MS	By MS/MS	By MS/MS	By MS/MS	24	26	25	22	27	26	27	27	-0.385747	1.64354	-0.237123	No
rars-1;rars-1;rars-1;argS	Q19825;Q65ZK0;A5HU89;Q8XCH2	25.3536	25.9383	25.8124	25.9581	26.2425	25.976	26.3816	26.0619	By MS/MS	By MS/MS	By MS/MS	By MS/MS	By MS/MS	By MS/MS	By MS/MS	By MS/MS	36	37	31	35	32	35	38	38	-0.399913	1.26294	-0.239777	No
glp-4	Q9U1Q4	26.116	26.5379	26.4868	26.5827	26.9256	26.6985	26.9956	26.674	By MS/MS	By MS/MS	By MS/MS	By MS/MS	By MS/MS	By MS/MS	By MS/MS	By MS/MS	39	42	42	39	41	43	42	44	-0.392562	1.58258	-0.240277	No
asna-1	P30632	24.806	25.1233	24.9678	25.1337	25.4345	25.2516	25.5715	25.3159	By MS/MS	By MS/MS	By MS/MS	By MS/MS	By MS/MS	By MS/MS	By MS/MS	By MS/MS	7	7	8	7	9	9	9	8	-0.385698	1.99159	-0.240386	No
pfs-2;pfs-2	U4PCM1-2;U4PCM1	20.6323	21.4785	20.97	19.1134	20.5121	20.6097	21.6343	21.4536	By MS/MS	By matching	By MS/MS			By MS/MS	By matching	By matching	1	1	1	0	0	1	1	1	-0.503888	0.375107	-0.241756	No
idhg-1	Q20049	24.3913	24.8466	24.6894	24.8227	25.1329	24.9778	25.4506	24.8101	By MS/MS	By MS/MS	By MS/MS	By MS/MS	By MS/MS	By MS/MS	By MS/MS	By MS/MS	11	12	11	13	12	13	13	12	-0.405363	1.2495	-0.242474	No
T08G2.2	Q22346	21.7978	22.1973	22.131	21.9278	22.671	22.0039	23.1608	21.9716	By MS/MS	By matching	By MS/MS	By matching	By MS/MS	By MS/MS	By MS/MS	By MS/MS	1	1	1	1	2	2	2	2	-0.438338	0.710253	-0.24346	No
obr-4;obr-4	Q8I7N6;O01686	23.3688	23.2344	19.9942	23.5706	23.8168	22.8691	22.8862	22.9283	By MS/MS	By MS/MS	By MS/MS	By MS/MS	By matching	By matching	By matching	By MS/MS	1	2	1	1	1	1	1	1	-0.583068	0.272887	-0.244698	No
ctc-2	P24894	25.9532	26.1323	26.0971	26.3299	26.7816	26.3982	26.703	26.2442	By MS/MS	By MS/MS	By MS/MS	By MS/MS	By MS/MS	By MS/MS	By MS/MS	By MS/MS	3	2	3	3	3	2	3	2	-0.40362	1.45956	-0.244845	No
T10E9.4	O01600	20.5348	20.7855	20.5039	20.6933	21.4395	19.8297	21.8518	21.3043	By MS/MS	By matching	By matching	By matching	By MS/MS	By matching	By MS/MS	By MS/MS	1	1	1	1	1	1	1	1	-0.477001	0.48658	-0.245095	No
mrps-2	O17004	21.776	20.0322	19.5433	19.7688	22.3428	21.7708	19.6934	19.6389	By matching				By matching	By MS/MS			1	0	0	0	1	1	0	0	-0.581384	0.278486	-0.245803	No
cpna-1;cpna-1;cpna-1	H2KYS8-2;H2KYS8;H2KYS8-3	25.7564	25.8176	26.0238	25.9573	26.2659	25.8502	26.1061	27.0826	By MS/MS	By MS/MS	By MS/MS	By MS/MS	By MS/MS	By MS/MS	By MS/MS	By MS/MS	28	24	23	23	26	28	23	32	-0.43743	0.794219	-0.246674	No
sfxn-5;sfxn-5	Q5FC79;A0A131MBC0	21.4077	21.6878	21.6689	21.2397	22.1	21.9875	21.98	21.576	By matching	By matching	By matching	By MS/MS	By MS/MS	By MS/MS	By MS/MS	By matching	1	1	1	1	2	2	2	1	-0.409826	1.38966	-0.247219	No
puf-11	Q8IU00	22.4181	23.0151	23.0936	23.016	23.3353	23.1467	23.479	23.2356	By MS/MS	By MS/MS	By MS/MS	By MS/MS	By MS/MS	By MS/MS	By MS/MS	By MS/MS	5	3	5	4	6	6	6	6	-0.413449	1.27255	-0.247224	No
Y58A7A.1;Y58A7A.1	Q966A8;D6RYD3	23.1647	23.5501	23.2353	23.2395	23.7798	23.2363	24.1052	23.75	By matching	By MS/MS	By MS/MS	By MS/MS	By MS/MS	By MS/MS	By MS/MS	By MS/MS	1	1	1	1	1	1	1	1	-0.420438	1.10164	-0.247454	No
lec-12;lec-12;lec-12;lec-12;lec-12;lec-12;lec-12	Q5ZR27;H2KZJ9;A0A0K3AVE8;A0A0K3AUS0;A0A0K3ARW6;A0A0K3AXP2;A0A0K3ASC7	23.1568	23.1156	23.1277	23.2649	23.9343	23.4958	23.3134	23.5416	By MS/MS	By MS/MS	By MS/MS	By MS/MS	By matching	By MS/MS	By matching	By matching	3	4	3	2	2	1	1	3	-0.405	1.61927	-0.247702	No
pod-2;pod-2;pod-2;T28F3.5;T28F3.5	Q9GZI3;H2L0M0;Q7KQ29;C1P655;Q9XUC3	24.0786	24.6771	24.4932	24.541	24.9888	24.788	24.9919	24.6601	By MS/MS	By MS/MS	By MS/MS	By MS/MS	By MS/MS	By MS/MS	By MS/MS	By MS/MS	40	43	42	39	41	43	42	45	-0.409693	1.44206	-0.247938	No
F29B9.11	Q9GYI1	24.2819	24.6549	24.4764	24.7202	24.9887	24.9496	25.1643	24.6643	By MS/MS	By MS/MS	By MS/MS	By MS/MS	By MS/MS	By MS/MS	By MS/MS	By MS/MS	2	2	2	2	2	2	2	2	-0.408356	1.53969	-0.248564	No
F20G2.2	Q93545	21.325	21.3238	21.472	21.2687	21.9999	21.5707	22.3857	21.1909	By matching	By matching	By matching	By matching	By matching	By matching	By MS/MS	By MS/MS	1	1	1	1	1	1	1	1	-0.439418	0.837061	-0.249275	No
K08D8.6;K08D8.6	M1Z859;G5ECH9	22.3113	22.326	22.7558	22.4297	23.2003	23.076	22.9465	22.3257	By MS/MS	By MS/MS	By MS/MS	By MS/MS	By MS/MS	By MS/MS	By MS/MS	By MS/MS	3	2	2	2	4	2	2	1	-0.431423	1.01071	-0.250826	No
ptc-1;ptc-1	Q09614;A0A3P6N6C5	20.6766	21.2822	20.6696	20.7614	21.559	21.179	21.1997	21.1355	By matching	By matching	By matching	By matching	By MS/MS	By matching	By matching	By MS/MS	1	1	1	1	2	1	1	1	-0.420856	1.26752	-0.251096	No
dhcr-7	G5ED82	23.2422	23.286	23.4757	23.0866	24.4706	23.126	23.7236	23.5715	By matching	By matching	By matching	By matching	By MS/MS	By MS/MS	By MS/MS	By MS/MS	1	1	1	1	1	1	1	1	-0.450298	0.763066	-0.251442	No
pbs-3	Q23237	22.0077	22.0716	19.9243	22.2751	22.2232	21.9199	22.4924	21.7374	By MS/MS	By MS/MS		By MS/MS	By matching	By MS/MS	By MS/MS	By matching	2	1	0	2	1	2	2	1	-0.523549	0.399649	-0.25219	No
B0454.5	O17168	21.7298	22.0627	21.8919	21.9622	22.8386	22.1277	22.5091	21.9067	By matching	By matching	By matching	By matching	By MS/MS	By MS/MS	By MS/MS	By MS/MS	1	1	1	1	1	1	1	1	-0.433848	1.02993	-0.252575	No
fmo-5;fmo-5	G5ED43;A0A0K3AS63	20.2239	20.7496	19.8602	21.796	19.3535	21.6572	22.1233	21.7958	By MS/MS	By matching	By MS/MS	By MS/MS		By matching	By MS/MS	By MS/MS	1	1	2	1	0	1	2	2	-0.575032	0.320115	-0.254321	No
glh-2	Q966L9	22.55	23.2278	23.0273	23.4233	23.5675	23.5721	23.9117	22.98	By MS/MS	By matching	By matching	By MS/MS	By MS/MS	By MS/MS	By MS/MS	By MS/MS	2	2	1	2	3	2	3	2	-0.450721	0.837793	-0.254738	No
letm-1;letm-1	Q9XVM0;Q9XVL7	22.78	22.9747	23.3224	23.4502	23.7022	23.395	23.791	23.3645	By MS/MS	By MS/MS	By MS/MS	By MS/MS	By MS/MS	By MS/MS	By MS/MS	By MS/MS	7	5	8	7	8	8	7	9	-0.431397	1.20918	-0.255534	No
glh-1	P34689	25.5591	25.8903	25.9132	25.8941	26.2967	26.1083	26.588	25.9626	By MS/MS	By MS/MS	By MS/MS	By MS/MS	By MS/MS	By MS/MS	By MS/MS	By MS/MS	26	26	25	27	29	29	29	28	-0.424713	1.42624	-0.255911	No
npp-24	Q09372	21.6665	19.4682	22.2819	21.9616	22.1835	21.8869	22.1992	21.3315	By MS/MS	By MS/MS	By matching	By MS/MS	By matching	By MS/MS	By MS/MS	By MS/MS	1	2	1	1	1	1	1	1	-0.555724	0.358324	-0.256167	No
eif-3.K	Q9XUP3	23.2664	23.1982	23.5774	22.9037	24.1155	23.5157	23.9944	23.1304	By matching	By MS/MS	By matching	By matching	By MS/MS	By MS/MS	By MS/MS	By matching	3	3	3	2	2	1	3	3	-0.452583	0.856179	-0.256335	No
ugt-47	Q21706	22.2537	22.9992	23.1936	22.7845	23.5549	22.8791	23.5712	23.0489	By matching	By MS/MS	By MS/MS	By matching	By MS/MS	By MS/MS	By MS/MS	By MS/MS	2	4	4	2	4	4	4	3	-0.45577	0.851446	-0.257685	No
[truncated: 222 more rows]

## Sheet: PASH-1-GFP vs wild type
Table S2B. Mass spectrometry of PASH-1::GFP interactors.
[truncated: 3,295 more rows]

## Sheet: PASH-1-G-mut-GFP vs wild type
Table S2C. Mass spectrometry of PASH-1(G-mut)::GFP interactors.
[truncated: 3,298 more rows]
