# Supplementary material for: Interdependence of Pasha and Drosha for localization and function of the Microprocessor in C. elegans
Source: Nat Commun. 2025 Jul 1;16:5595. doi: 10.1038/s41467-025-60721-5 (PMC12219410; doi:10.1038/s41467-025-60721-5)
Supplement: Supplementary file 4 — Supplementary Data 3 [file 41467_2025_60721_MOESM4_ESM.xlsx]

## Sheet: Data 3
Supplemental Data 3. Strains developed in this study.
Strain name	Parental strain(s)	Genotype	Short name	Method
TAM109	EG6699	ram3[(pCMP1)ubl-1::mCherry::pri-mir-58::ubl-1 + Cbr-unc-119(+)] II	pri-mir-58-sensor	MosSCI
TAM110	EG6699	ram35[(pCMP1)ubl-1::mCherry::pri-mir-58bm18mut::ubl-1 + Cbr-unc-119(+)] II	pri-mir-58-sensor-mut	MosSCI
TAM120	TAM109	pash-1(ram33[G179R]) I; ram3[(pCMP1)ubl-1::mCherry::pri-mir-58::ubl-1 + Cbr-unc-119(+)] II	EMS line 38a	EMS
TAM93	TAM120 and N2	pash-1(ram33[G179R]) I	pash-1(ram33[G179R])	Outcrossing
PHX6091	N2	pash-1(syb6091[pash-1::GFP]) I	pash-1::GFP before outcrossing	CRISPR-Cas9
PHX6628	N2	drsh-1(syb6628[mCherry::drsh-1]) I	mCherry::drsh-1 before outcrossing	CRISPR-Cas9
SYB4327	N2	pash-1(syb4327[W180A]) I	pash-1(syb4327[W180A]) before outcrossing	CRISPR-Cas9
PHX6655	N2	pash-1(syb6655[pash-1[W180A]::GFP]) I	pash-1[W180A]::GFP before outcrossing	CRISPR-Cas9
TAM94	SYB4327 and N2	pash-1(syb4327[W180A]) I	pash-1(syb4327[W180A])	Outcrossing
TAM129	PHX6091 and N2	pash-1(syb6091[pash-1::GFP]) I	pash-1::GFP	Outcrossing
PHX6157	TAM93	pash-1(syb6157[pash-1[G179R]::GFP]) I	pash-1[G179R]::GFP	CRISPR-Cas9
TAM143	PHX6655 and N2	pash-1(syb6655[pash-1[W180A]::GFP]) I	pash-1[W180A]::GFP	Outcrossing
TAM140	PHX6628 and N2	drsh-1(syb6628[mCherry::drsh-1]) I	mCherry::drsh-1	Outcrossing
TAM95	PHX6628 and PHX6091	drsh-1(syb6628[mCherry::drsh-1]) pash-1(syb6091[pash-1::GFP]) I	mCherry::drsh-1 pash-1::GFP	Outcrossing
PHX7689	N2	pash-1(syb7689[pash-1[△12-148]::GFP]) I	pash-1[△12-148]::GFP	CRISPR-Cas9
TAM150	PHX7689 and TAM140	drsh-1(syb6628[mCherry::drsh-1]) pash-1(syb7689[pash-1[△12-148]::GFP]) I	drsh-1::mCherry pash-1[D12-148]::GFP	Outcrossing
PHX8549	N2	pash-1(syb8549[pash-1[GW-mut]::GFP]) I	pash-1[GW-mut]::GFP before outcrossing	CRISPR-Cas9
TAM144	PHX8549 and N2	pash-1(syb8549[pash-1[GW-mut]::GFP]) I	pash-1[GW-mut]::GFP	Outcrossing
PHX8348	N2	pash-1(syb8348[pash-1::GFP::NES]) I/hT2[bli-4(e937) let-?(q782) qIs48] (I;III)	pash-1::GFP::NES/+	CRISPR-Cas9
TAM166	TAM95 and PHX8348	drsh-1(syb6628[mCherry::drsh-1]) pash-1(syb8348[pash-1::GFP::NES])/+ I	mCherry::drsh-1 pash-1::GFP::NES/+	Outcrossing
TAM96	PHX6628 and PHX6157	drsh-1(syb6628[mCherry::drsh-1]) pash-1(syb6157[pash-1[G179R]::GFP]) I	mCherry::drsh-1 pash-1[G179R]::GFP	Outcrossing
TAM97	PHX6628 and PHX6655	drsh-1(syb6628[mCherry::drsh-1]) pash-1(syb6655[pash-1[W180A]::GFP]) I	mCherry::drsh-1 pash-1[W180A]::GFP	Outcrossing
TAM164	PHX6628 and PHX7689	drsh-1(syb6628[mCherry::drsh-1]) pash-1(syb7689[pash-1[△12-148]::GFP]) I	mCherry::drsh-1 pash-1[△12-148]::GFP	Outcrossing
PHX6604	N2	pash-1(syb6604[pash-1[miR-71mut]::GFP]) I	pash-1[miR-71mut]::GFP	CRISPR-Cas9
TAM160	EG6699	ramSi39[(pCMP1)ubl-1::3XFLAG::pash-1[149-266]::ubl-1 + Cbr-unc-119(+)] II	FLAG::pash-1[149-266]	MosSCI
TAM158	TAM95 and TAM160	drsh-1(syb6628[mCherry::drsh-1]) pash-1(syb6091[pash-1::GFP]) I; ramSi39[(pCMP1)ubl-1::3XFLAG::pash-1[149-266]::ubl-1 + Cbr-unc-119(+)] II	mCherry::drsh-1 pash-1::GFP; FLAG::pash-1[149-266]	Outcrossing
TAM167	TAM96 and TAM160	drsh-1(syb6628[mCherry::drsh-1]) pash-1(syb6157[pash-1[G179R]::GFP]) I; ramSi39[(pCMP1)ubl-1::3XFLAG::pash-1[149-266]::ubl-1 + Cbr-unc-119(+)] II	mCherry::drsh-1 pash-1[G179R]::GFP; FLAG::pash-1[149-266]	Outcrossing
TAM171	TAM97 and TAM160	drsh-1(syb6628[mCherry::drsh-1]); pash-1(syb6655[pash-1[W180A]::GFP]) I; ramSi39[(pCMP1)ubl-1::3XFLAG::pash-1[149-266]::ubl-1 + Cbr-unc-119(+)] II	mCherry::drsh-1 pash-1[W180A]::GFP; FLAG::pash-1[149-266]	Outcrossing
TAM176	TAM95	drsh-1(ram48[SV40-NLS::mCherry::egl-13-NLS::drsh-1]) pash-1(syb6091[pash-1::GFP]) I	NLS::mCherry::NLS::drsh-1 pash-1::GFP	CRISPR-Cas9
TAM177	TAM96	drsh-1(ram49[SV40-NLS::mCherry::egl-13-NLS::drsh-1]) pash-1(syb6157[pash-1[G179R]::GFP]) I	NLS::mCherry::NLS::drsh-1 pash-1[G179R]::GFP	CRISPR-Cas9
TAM182	TAM97	drsh-1(ram54[SV40-NLS::mCherry::egl-13-NLS::drsh-1]) pash-1(syb6655[pash-1[W180A]::GFP]) I	NLS::mCherry::NLS::drsh-1 pash-1[W180A]::GFP	CRISPR-Cas9
TAM180	TAM95	drsh-1(syb6628[mCherry::drsh-1]) pash-1(ram51[pash-1::egl-13-NLS::GFP::SV40-NLS]) I	mCherry::drsh-1 pash-1::NLS::GFP::NLS	CRISPR-Cas9
TAM179	TAM96	drsh-1(syb6628[mCherry::drsh-1]) pash-1(ram50[pash-1[G179R]::egl-13-NLS::GFP::SV40-NLS]) I	mCherry::drsh-1 pash-1[G179R]::NLS::GFP::NLS	CRISPR-Cas9
TAM181	TAM97	drsh-1(syb6628[mCherry::drsh-1]) pash-1(pash-1(ram53[W180A]::egl-13-NLS::GFP::SV40-NLS]) I	mCherry::drsh-1 pash-1[W180A]::NLS::GFP::NLS	CRISPR-Cas9
TAM183	TAM150	drsh-1(syb6628[mCherry::drsh-1]) pash-1(ram52[pash-1[△12-148]::egl-13-NLS::GFP]) I	mCherry::drsh-1 pash-1[D12-148]::NLS::GFP	CRISPR-Cas9
