# Supplementary material for: Interdependence of Pasha and Drosha for localization and function of the Microprocessor in C. elegans
Source: Nat Commun. 2025 Jul 1;16:5595. doi: 10.1038/s41467-025-60721-5 (PMC12219410; doi:10.1038/s41467-025-60721-5)
Supplement: Supplementary file 5 — Supplementary Data 4 [file 41467_2025_60721_MOESM5_ESM.xlsx]

## Sheet: Data 4
Supplemental Data 4. Selection rules for small RNA identification with tinyRNA.
Select for...	with value...	Classify as...	Source Filter	Type Filter	Hierarchy	Overlap	Mismatches	Strand	5' End Nucleotide	Length
Class	miRNA	miRNA			1	5'Anchored, 0, 4	0	sense	all	all
Class	miRNA	iso-miR			1	5'Anchored, -1, 4	0	sense	all	all
Class	miRNA	iso-miR			1	5'Anchored, -2, 4	0	sense	all	all
Class	miRNA	iso-miR			1	5'Anchored, -3, 4	0	sense	all	all
Class	miRNA	iso-miR			1	5'Anchored, 1, 4	0	sense	all	all
Class	miRNA	iso-miR			1	5'Anchored, 2, 4	0	sense	all	all
Class	miRNA	iso-miR			1	5'Anchored, 3, 4	0	sense	all	all
biotype	pre-miRNA	pre-miRNA			2	Partial	0	sense	all	all
Class	piRNA	piRNA			3	5'Anchored	0	sense	all	18-21
Class	CSR	CSR Class 22G			3	Partial	0	antisense	G	21-23
Class	WAGO	WAGO Class 22G			3	Partial	0	antisense	G	21-23
Class	ALG	ALG Class 26G			3	Partial	0	antisense	G	26
Class	ERGO	ERGO Class 26G			3	Partial	0	antisense	G	26
