# Supplementary material for: Interdependence of Pasha and Drosha for localization and function of the Microprocessor in C. elegans
Source: Nat Commun. 2025 Jul 1;16:5595. doi: 10.1038/s41467-025-60721-5 (PMC12219410; doi:10.1038/s41467-025-60721-5)
Supplement: Supplementary file 7 — Source Data [file 41467_2025_60721_MOESM7_ESM.xlsx]

## Sheet: Fig. 1
Fig . 1c
miR-58 qRT-PCR (let-7 was used for normalization).
Strain-Replicate	miR-58 tech 1 Ct	miR-58 tech 2 Ct	miR-58 tech 3 Ct	miR-58 avg	let-7 tech 1 Ct	let-7 tech 2 Ct	let-7 tech 3 Ct	let-7 avg	dct	2^-dct	2^-ddct	stdev	mean 2^ddct	ddct stdev	ttest	corrected p
N2-1	20.9801	20.9341	20.9245	20.9462	25.6429	25.8019	25.5675	25.6708	-4.72456	26.4384	0.954182	7.81429	1	0.282024
N2-2	20.8547	20.6401	21.0042	20.833	25.0015	25.3687	25.2238	25.198	-4.365	20.6061	0.74369
N2-3	20.3907	20.7173	20.3944	20.5008	25.513	25.7523	25.7564	25.6739	-5.1731	36.0792	1.30213
pri-miR-58 sensor-1	20.733	20.5408	20.6506	20.6415	25.4678	25.9545	25.843	25.7551	-5.11363	34.6224	1.24955	5.42947	1.06132	0.195954	0.723572	1
pri-miR-58 sensor-2	20.6052	20.3439	20.6635	20.5375	25.3255	25.5097	25.471	25.4354	-4.89784	29.8125	1.07596
pri-miR-58 sensor-3	20.6113	20.4984	20.5289	20.5462	24.89	25.3787	25.0862	25.1183	-4.57205	23.7862	0.858464
miR58-/- -1	38.1031	No signal	No signal	38.1031	24.9828	25.2015	25.0924	25.0922	13.0108	0.000121156	4.37262e-06	NA	0	0
miR58-/- -2	No signal	No signal	No signal	NA	24.5546	25.3778	24.8993	24.9439	#DIV/0!	#DIV/0!	#DIV/0!
miR58-/- -3	No signal	No signal	No signal	NA	24.9744	25.0715	24.9167	24.9875	#DIV/0!	#DIV/0!	#DIV/0!
miR58-/- ; pri-miR-58 sensor-1	23.3451	23.5661	23.2711	23.3941	24.9976	25.0485	25.0849	25.0437	-1.64959	3.13745	0.113233	0.406187	0.112219	0.0146596	0.000268019	0.000536038
miR58-/- ; pri-miR-58 sensor-2	23.9754	23.4736	23.8292	23.7594	25.031	25.0572	25.4726	25.1869	-1.42752	2.68984	0.0970787
miR58-/- ; pri-miR-58 sensor-3	23.6903	23.3216	23.2861	23.4327	25.1793	25.351	25.1908	25.2403	-1.80767	3.50076	0.126345

## Sheet: Fig. 2
Fig. 2b
Western blot of pri-miR-58 sensor (tubulin was used for normalization).
			Western blot quantification (arbitrary units)
			Sample	mCherry AU	tubulin AU	mCherry/tubulin	mean	stdev	relative to control mean	strain mean	ttest p value
			control-1	40908	104625	0.390996	0.497991	0.196506	0.785148	1	0.0372212
			control-2	61172	161745	0.3782			0.759452
			control-3	62588	86355	0.724776			1.4554
			38a-1	256773	110020	2.33388	2.63506	1.1888	4.68658	5.29139
			38a-2	290969	178967	1.62582			3.26477
			38a-3	247153	62642	3.94548			7.92281
Fig. 2f
qRT-PCR of pri-miR-58 (act-1 was used for normalization).
Strain-Replicate	pri-miR-58 tech 1 Ct	pri-miR-58 tech 2 Ct	pri-miR-58 tech 3 Ct	pri-miR-58 stdev	pri-miR-58 mean Ct	act-1 tech 1 Ct	act-1 tech 2 Ct	act-1 tech 3 Ct	act-1 stdev	act-1 mean	dCT	2^-ddct	mean 2^-ddct	stdev	ttest p value
N2 20C-1	31.2857	31.1346	31.2549	0.07985	31.2251	22.1784	22.0889	22.2372	0.0747125	22.1682	9.05691	0.992034	1.00092	0.0499145
N2 20C-2	31.1444	31.1217	31.1104	0.0173181	31.1255	21.9377	21.9584	22.1202	0.0999247	22.0054	9.12007	0.949541
N2 20C-3	31.1862	30.9809	31.0891	0.102678	31.0854	22.143	22.1146	22.1529	0.0198793	22.1368	8.94858	1.06939
N2 20C-4	31.1148	30.9828	31.0185	0.0682646	31.0387	21.8443	22.0666	22.0374	0.120822	21.9828	9.05592	0.992713
pash-1(ram33) 20C-1	30.0149	30.0842	30.0585	0.0350183	30.0526	22.0562	22.1379	22.2528	0.0987936	22.1489	7.9036	2.20651	2.20337	0.190542	4.19357e-06
pash-1(ram33) 20C-2	29.9403	29.8801	30.0748	0.0996808	29.9651	21.895	22.0276	22.2669	0.188523	22.0632	7.90191	2.2091
pash-1(ram33) 20C-3	29.7936	29.725	29.8789	0.0770993	29.7992	22.0364	21.9799	22.0918	0.0559521	22.0361	7.7631	2.43221
pash-1(ram33) 20C-4	29.8495	29.87	29.9056	0.0284098	29.8751	21.7387	21.9524	21.723	0.128153	21.8047	8.07036	1.96565
N2 25C-1	30.0853	30.0885	30.0064	0.0465112	30.0601	22.2254	22.3012	22.306	0.0452154	22.2776	7.78253	1.08036	1.00109	0.0546182
N2 25C-2	29.9183	30.1239	29.8704	0.134669	29.9709	21.9333	22.0468	22.0731	0.074296	22.0177	7.95314	0.959864
N2 25C-3	29.9758	30.0912	30.037	0.0577245	30.0347	22.1275	22.0425	22.1248	0.0483321	22.0982	7.93641	0.971059
N2 25C-4	30.1626	30.088	30.0243	0.0692421	30.0916	22.1725	22.1957	22.1945	0.0130592	22.1876	7.90408	0.993061
pash-1(ram33) 25C-1	27.644	27.5529	27.6676	0.0605779	27.6215	22.2229	22.0337	22.2709	0.125417	22.1758	5.44565	5.45806	5.23321	0.292896	1.17443e-08
pash-1(ram33) 25C-2	27.5951	27.6252	27.6127	0.0151343	27.611	22.0419	22.0916	22.1859	0.0731033	22.1065	5.50452	5.23982
pash-1(ram33) 25C-3	27.4146	27.5173	27.5252	0.061698	27.4857	21.7541	21.7888	22.037	0.154301	21.8599	5.62575	4.8175
pash-1(ram33) 25C-4	27.6747	27.6724	27.9429	0.155516	27.7633	22.209	22.2609	22.4508	0.127319	22.3069	5.45642	5.41747
Fig. 2g
qRT-PCR of pri-miR-58 - unnormalized.
no normalization
Strain-Replicate	pri-miR-58 tech 1 Ct	pri-miR-58 tech 2 Ct	pri-miR-58 tech 3 Ct	pri-miR-58 stdev	pri-miR-58 mean Ct	2^-ddct	mean 2^-ddct	stdev	ttest p value	corrected p
N2 20C-1	31.2857	31.1346	31.2549	0.07985	31.2251	0.928904	1.00112	0.0543614
N2 20C-2	31.1444	31.1217	31.1104	0.0173181	31.1255	0.995272
N2 20C-3	31.1862	30.9809	31.0891	0.102678	31.0854	1.02332
N2 20C-4	31.1148	30.9828	31.0185	0.0682646	31.0387	1.05701
pash-1(ram33) 20C-1	30.0149	30.0842	30.0585	0.0350183	30.0526	2.09379	2.29554	0.17422	2.12157e-06	6.36472e-06
pash-1(ram33) 20C-2	29.9403	29.8801	30.0748	0.0996808	29.9651	2.22469
pash-1(ram33) 20C-3	29.7936	29.725	29.8789	0.0770993	29.7992	2.49578
pash-1(ram33) 20C-4	29.8495	29.87	29.9056	0.0284098	29.8751	2.36791
N2 25C-1	30.0853	30.0885	30.0064	0.0465112	30.0601	2.08289	2.1141	0.0756316	4.58743e-07	1.37623e-06
N2 25C-2	29.9183	30.1239	29.8704	0.134669	29.9709	2.21575
N2 25C-3	29.9758	30.0912	30.037	0.0577245	30.0347	2.11993
N2 25C-4	30.1626	30.088	30.0243	0.0692421	30.0916	2.03782
pash-1(ram33) 25C-1	27.644	27.5529	27.6676	0.0605779	27.6215	11.2916	11.3265	0.88732	1.94561e-08	5.83683e-08
pash-1(ram33) 25C-2	27.5951	27.6252	27.6127	0.0151343	27.611	11.3741
pash-1(ram33) 25C-3	27.4146	27.5173	27.5252	0.061698	27.4857	12.406
pash-1(ram33) 25C-4	27.6747	27.6724	27.9429	0.155516	27.7633	10.2342
Fig. 2h
qRT-PCR of mature miR-58 (21UR-1 was used for normalization).
Strain-Replicate	miR-58 tech 1 Ct	miR-58 tech 2 Ct	miR-58 tech 3 Ct	miR-58 stdev	miR-58 mean Ct	21UR-1 tech 1 Ct	21UR-1 tech 2 Ct	21UR-1 tech 3 Ct	21UR-1 stdev	21UR-1 mean	dCT	2^-ddct	mean 2^-ddct	stdev	ttest p value
N2 20C-1	22.9239	23.0294	22.8762	0.0784158	22.9432	30.7256	30.9657	30.7467	0.132976	30.8127	-7.86948	0.987705	1.00868	0.155837
N2 20C-2	22.8872	22.5888	22.6024	0.168492	22.6928	30.3858	30.7782	30.4666	0.20723	30.5435	-7.85077	0.974977
N2 20C-3	22.982	22.8485	22.856	0.0750293	22.8955	30.4343	30.7095	30.4973	0.14419	30.547	-7.65153	0.849218
N2 20C-4	22.5059	22.4974	22.5366	0.020608	22.5133	30.7262	30.7182	30.628	0.0545459	30.6908	-8.17753	1.22281
pash-1(ram33) 20C-1	22.7063	22.7609	22.7242	0.0278418	22.7305	30.8065	30.7049	30.8125	0.0604509	30.7746	-8.04417	1.11484	1.11019	0.0564915	0.240477
pash-1(ram33) 20C-2	22.2539	22.2665	22.4243	0.0949699	22.3149	30.3822	30.4393	30.4842	0.0511179	30.4352	-8.12033	1.17528
pash-1(ram33) 20C-3	22.3551	22.333	22.3985	0.0333057	22.3622	30.4996	30.3392	30.3744	0.0842906	30.4044	-8.04218	1.11331
pash-1(ram33) 20C-4	22.7031	22.8598	22.7971	0.0788943	22.7867	30.7691	30.7789	30.6327	0.0817217	30.7269	-7.94023	1.03735
N2 25C-1	22.3923	22.8005	22.5808	0.204317	22.5912	31.6857	31.7479	31.8118	0.0630525	31.7485	-9.15728	1.17002	1.01037	0.161557
N2 25C-2	22.374	22.4783	22.4896	0.0637808	22.4473	31.4065	31.3686	31.3909	0.0190374	31.3887	-8.94136	1.00738
N2 25C-3	22.6647	22.7607	22.6174	0.0730309	22.6809	31.6655	31.7793	31.7009	0.058242	31.7152	-9.03428	1.0744
N2 25C-4	23.0689	23.0666	23.0932	0.0147513	23.0763	31.6524	31.6971	31.6495	0.0266708	31.6663	-8.59008	0.789676
pash-1(ram33) 25C-1	23.3507	23.3882	23.3532	0.0209652	23.364	31.8954	31.571	31.7411	0.162261	31.7359	-8.37183	0.678812	0.752958	0.0983021	0.0339447
pash-1(ram33) 25C-2	23.1599	23.0862	23.1092	0.0376764	23.1184	31.4034	31.4804	31.5409	0.0689327	31.4749	-8.35648	0.671629
pash-1(ram33) 25C-3	22.8524	22.9051	22.8298	0.0386541	22.8624	31.3758	31.5827	31.3553	0.125806	31.4379	-8.57552	0.781748
pash-1(ram33) 25C-4	23.0165	23.0118	23.1569	0.0824235	23.0617	31.8801	31.8336	31.7087	0.0886475	31.8075	-8.74574	0.879642
Fig. 2i
qRT-PCR of mature miR-58 - unnormalized.
Strain-Replicate	miR-58 tech 1 Ct	miR-58 tech 2 Ct	miR-58 tech 3 Ct	miR-58 stdev	miR-58 mean Ct	2^-ddct	mean 2^-ddct	stdev	ttest p value	corrected p
N2 20C-1	22.9239	23.0294	22.8762	0.0784158	22.9432	0.881483	1.00716	0.140532
N2 20C-2	22.8872	22.5888	22.6024	0.168492	22.6928	1.04856
N2 20C-3	22.982	22.8485	22.856	0.0750293	22.8955	0.911104
N2 20C-4	22.5059	22.4974	22.5366	0.020608	22.5133	1.18747
pash-1(ram33) 20C-1	22.7063	22.7609	22.7242	0.0278418	22.7305	1.02152	1.17128	0.19693	0.224852	0.674556
pash-1(ram33) 20C-2	22.2539	22.2665	22.4243	0.0949699	22.3149	1.36254
pash-1(ram33) 20C-3	22.3551	22.333	22.3985	0.0333057	22.3622	1.31856
pash-1(ram33) 20C-4	22.7031	22.8598	22.7971	0.0788943	22.7867	0.982483
N2 25C-1	22.3923	22.8005	22.5808	0.204317	22.5912	1.07752	1.01262	0.177763	0.722224	1
N2 25C-2	22.374	22.4783	22.4896	0.0637808	22.4473	1.19054
N2 25C-3	22.6647	22.7607	22.6174	0.0730309	22.6809	1.01255
N2 25C-4	23.0689	23.0666	23.0932	0.0147513	23.0763	0.769865
pash-1(ram33) 25C-1	23.3507	23.3882	23.3532	0.0209652	23.364	0.630645	0.762212	0.107748	0.0552793	0.165838
pash-1(ram33) 25C-2	23.1599	23.0862	23.1092	0.0376764	23.1184	0.747689
pash-1(ram33) 25C-3	22.8524	22.9051	22.8298	0.0386541	22.8624	0.892864
pash-1(ram33) 25C-4	23.0165	23.0118	23.1569	0.0824235	23.0617	0.77765
Fig. 2j
Brood size assays. Numbers of progeny per animal.
Animal	wild-type	pash-1(ram33[G179R])	pash-1(syb4327[W180A])
n1	238	308	35		Mann Whitney test	wild-type vs. pash-1(ram33[G179R])	wild-type vs. pash-1(syb4327[W180A])	pash-1(ram33[G179R]) vs. pash-1(syb4327[W180A])
n2	191	297	0		P value	0.223024	5.67e-06	0.00048197
n3	253	231	8		Exact or approximate P value?	Exact	Exact	Exact
n4	207	232	0		One- or two-tailed P value?	Two-tailed	Two-tailed	Two-tailed
n5	247	62	0		Sum of ranks in column A,B	128 , 103	165 , 66	176 , 77
n6	278	157	0		Mann-Whitney U	37	0	11
n7	315	200	11		Bonferroni corrected P value	0.669071	1.701e-05	0.00144591
n8	299	267	5
n9	296	0	0
n10	189	8	0
n11		270	8
Fig. 2k
Phenotype analysis of pash-1(ram33).
Phenotype	wild-type-1	wild-type-2	pash-1(ram33)-1	pash-1(ram33)-2
gravid, healthy	100	100	0	0
gravid, mildly dumpy	0	0	78	82
protruding vulva	0	0	4	4
bursting	0	0	18	14
Fig. 2l
Phenotype	het F1	pash-1(syb4327) F2	pash-1(syb4327) F3
gravid, healthy	100	100	0
mildly sick, mildly dumpy	0	0	7
sick, mildly dumpy	0	0	6
sick, protruding vulva, mildly dumpy	0	0	22
very sick, dumpy	0	0	26
very sick, strongly dumpy	0	0	27
bursting	0	0	12

## Sheet: Fig. 3
Fig. 3a
miRNA counts	20C
downregulated	121
upregulated	23
p > 0.05	93
Fig. 3b
miRNA counts	25C
downregulated	164
upregulated	40
p > 0.05	30
Fig. 3c
upregulated miRNAs	20C	25C
mirtrons	7	13
miR-1829 cluster	8	8
Ahmed miRNAs	2	4
other	6	15
Fig. 3e
iso-miR and pre-miRNA sRNA-seq reads
20C	wild-type-1	wild-type-2	wild-type-3	pash-1(ram33)-1	pash-1(ram33)-2	pash-1(ram33)-3	wild-type mean	wild-type stdev	pash-1(ram33) mean	pash-1(ram33) stdev	ttest p value	corrected p
iso-miRs	4582.36	4466.91	4463.41	4096.84	4045.74	4107.78	4504.23	67.6905	4083.46	33.1137	0.000639531	0.00127906
pre-miRNA	357.377	317.551	336.708	374.357	363.358	387.949	337.212	19.9178	375.221	12.3182	0.0482615	0.096523
25C	wild-type-1	wild-type-2	wild-type-3	wild-type-4	pash-1(ram33)-1	pash-1(ram33)-2	pash-1(ram33)-3	pash-1(ram33)-4	wild-type mean	wild-type stdev	pash-1(ram33) mean	pash-1(ram33) stdev	ttest p value	corrected p
iso-miRs	4761.29	4815.76	4699.34	4728.12	4130.99	4005.26	4132.34	4380.05	4751.13	49.975	4162.16	157.01	0.000377703	0.000755406
pre-miRNA	482.839	446.254	455.106	453.419	476.329	474.088	453.96	445.521	459.404	16.0873	462.474	15.1298	0.790323	1

## Sheet: Fig. 4
Fig. 4e
Quantification of nuclear and cytoplasmic mCherry::DRSH-1 signal (arbitrary units, AU).
pash-1::GFP - background	area	mean AU	min	max	mean AU across replicates
1	3.81	18.066	14	28	17.1427
2	7.235	16.782	13	169
3	4.97	16.58	12	169
drsh-1::mCherry pash-1::GFP oocytes	area	mean AU	min	max	background	corrected	mean AU across replicates	stdev	relative to mean of cytoplasm	relative mean	relative stdev
nucleus-1	1.168	80.474	69	118	17.1427	63.3313	56.8533	9.16128	2.56196	2.29991	0.370604
nucleus-2	0.8	67.518	59	75	17.1427	50.3753			2.03785
cytoplasm-1	11.887	39.496	23	169	17.1427	22.3533	24.7198	3.34674	0.904267	1	0.135387
cytoplasm-2	6.715	44.229	30	135	17.1427	27.0863			1.09573
drsh-1::mCherry pash-1::GFP 2 cell stage	area	mean AU	min	max	background	corrected	mean AU across replicates	stdev	relative to mean of cytoplasm	relative mean	relative stdev
nucleus-1	0.382	76.687	67	86	17.1427	59.5443	65.1053	7.86444	3.52316	3.8522	0.465329
nucleus-2	0.469	87.809	76	96	17.1427	70.6663			4.18123
cytoplasm-1	5.097	32.166	22	121	17.1427	15.0233	16.9008	2.65519	0.888911	1	0.157104
cytoplasm-2	10.34	35.921	27	54	17.1427	18.7783			1.11109
drsh-1::mCherry pash-1::GFP 4 cell stage	area	mean AU	min	max	background	corrected	mean AU across replicates	stdev	relative to mean of cytoplasm	relative mean	relative stdev
nucleus-1	0.449	77.615	63	86	17.1427	60.4723	55.7848	5.63069	2.30015	2.12186	0.402188
nucleus-2	0.435	85.578	76	94	17.1427	68.4353			2.60304
nucleus-3	0.207	65.504	60	69	17.1427	48.3613			1.83949
nucleus-4	0.32	63.013	57	69	17.1427	45.8703			1.74474
cytoplasm-1	3.884	45.593	33	71	17.1427	28.4503	26.2906	2.80436	1.08215	1	0.106668
cytoplasm-2	4.586	42.152	31	138	17.1427	25.0093			0.951266
cytoplasm-3	2.851	45.901	36	60	17.1427	28.7583			1.09386
cytoplasm-4	3.121	40.087	30	87	17.1427	22.9443			0.872721
drsh-1::mCherry pash-1::GFP 16 cell stage	area	mean AU	min	max	background	corrected	mean AU across replicates	stdev	relative to mean of cytoplasm	relative mean	relative stdev
nucleus-1	0.128	126.282	111	139	17.1427	109.139	104.943	5.93404	3.10409	2.98475	0.168773
nucleus-2	0.251	117.89	101	129	17.1427	100.747			2.86541
cytoplasm-1	1.046	52.8	45	85	17.1427	35.6573	35.1598	0.703571	1.01415	1	0.0200107
cytoplasm-2	0.975	51.805	44	63	17.1427	34.6623			0.98585

## Sheet: Fig. 5
Fig. 5c
qRT-PCR of pash-1 and drsh-1 (rpl-32 was used for normalization).
Sample	pash-1 tech 1 Ct	pash-1 tech 2 Ct	pash-1 tech 3 Ct	pash-1 mean	rpl-32 tech 1 Ct	rpl-32 tech 2 Ct	rpl-32 tech 3 Ct	rpl-32 mean	dCT	2^-ddct	mean 2^-ddct	stdev	ttest p value	corrected p
control-1	22.24	22.26	22.36	22.2867	16.16	15.56	16.05	15.9233	6.36333	1.01318	1.00119	0.0594797
control-2	22.23	22.11	22.03	22.1233	15.87	15.95	15.63	15.8167	6.30667	1.05377
control-3	22.96	23.05	22.34	22.7833	16.3	16.24	16.38	16.3067	6.47667	0.936633
drsh-1 RNAi-1	22.01	22.13	21.89	22.01	15.82	16.06	15.84	15.9067	6.10333	1.21326	1.25433	0.0910618	0.0157189	0.0314379
drsh-1 RNAi-2	22.45	21.94	22.1	22.1633	16.08	16.1	15.92	16.0333	6.13	1.19104
drsh-1 RNAi-3	22.1	22.06	21.94	22.0333	16.26	16.12	15.9	16.0933	5.94	1.3587
pash-1 RNAi-1	24.76	24.51	24.43	24.5667	16.04	15.89	16.18	16.0367	8.53	0.22566	0.238706	0.0285743	3.67813e-05	7.35627e-05
pash-1 RNAi-2	24.63	24.25	24.12	24.3333	16.35	15.76	16.1	16.07	8.26333	0.271475
pash-1 RNAi-3	24.72	24.58	24.57	24.6233	16.02	16.04	16.09	16.05	8.57333	0.218983
Sample	drsh-1 tech 1 Ct	drsh-1 tech 2 Ct	drsh-1 tech 3 Ct	drsh-1 mean	rpl-32 tech 1 Ct	rpl-32 tech 2 Ct	rpl-32 tech 3 Ct	rpl-32 mean	dCT	2^-ddct	mean 2^-ddct	stdev	ttest p value	corrected p
control-1	22.05	22.51	22.43	22.33	16.16	15.56	16.05	15.9233	6.40667	0.938077	1.00403	0.112355
control-2	22.13	22.24	22.29	22.22	15.87	15.95	15.63	15.8167	6.40333	0.940247
control-3	22.33	22.55	22.44	22.44	16.3	16.24	16.38	16.3067	6.13333	1.13376
drsh-1 RNAi-1	23.48	23.95	23.59	23.6733	15.82	16.06	15.84	15.9067	7.76667	0.365458	0.350225	0.0143085	0.000562396	0.00112479
drsh-1 RNAi-2	23.6	24.08	24.07	23.9167	16.08	16.1	15.92	16.0333	7.88333	0.337068
drsh-1 RNAi-3	23.36	24.35	24.08	23.93	16.26	16.12	15.9	16.0933	7.83667	0.348149
pash-1 RNAi-1	22.1	22.6	22.4	22.3667	16.04	15.89	16.18	16.0367	6.33	0.989276	0.931799	0.051082	0.368095	0.73619
pash-1 RNAi-2	22.35	22.69	22.61	22.55	16.35	15.76	16.1	16.07	6.48	0.891585
pash-1 RNAi-3	22.31	22.61	22.56	22.4933	16.02	16.04	16.09	16.05	6.44333	0.914536
Fig. 5d
Western blot of mCherry::DRSH-1 and PASH-1::GFP.
					Western blot quantification (arbitrary units), relative to average L4440 signal
						L4440-1	L4440-2	L4440-3	pash-1-1	pash-1-2	pash-1-3	drsh-1-1	drsh-1-2	drsh-1-3	pash-1 ttest p value	pash-1 corrected p	drsh-1 ttest p value	drsh-1 corrected p
					GFP	343039	369397	418361	60454	81365	169483	264241	270729	433476	0.013636	0.0272721	0.477783	0.955566
					⍺-actin	776334	935874	788657	497565	874967	613539	585982	735674	991903
					ratio GFP/⍺-actin	0.44187	0.394708	0.530473	0.1215	0.092992	0.276238	0.450937	0.368001	0.437015
					relative ratio GFP/⍺-actin	0.969686	0.866189	1.16413	0.266632	0.204071	0.606206	0.989583	0.80758	0.95903
					relative mean	1			0.35897			0.918731
						L4440-1	L4440-2	L4440-3	pash-1-1	pash-1-2	pash-1-3	drsh-1-1	drsh-1-2	drsh-1-3	pash-1 ttest p value	pash-1 corrected p	drsh-1 ttest p value	drsh-1 corrected p
					mCherry	571967	525504	567574	408668	526663	515085	63881	83278	105459	0.943566	1	0.000318989	0.000637978
					⍺-actin	3254758	3723497	3235003	2474155	3684887	2851652	2840512	3374892	3237069
					ratio mCherry/⍺-actin	0.175733	0.141132	0.175448	0.165175	0.142925	0.180627	0.0224893	0.0246758	0.0325785
					relative ratio mCherry/⍺-actin	1.07086	0.860014	1.06913	1.00652	0.870942	1.10069	0.137043	0.150366	0.198524
					relative mean	1			0.992717			0.161978

## Sheet: Fig. 6
Fig. 6a
Western blots for size exclusion chromatography.
Fig. 6b (also in Supplementary Fig. S6a, b)
Western blots of mCherry::DRSH-1-PASH-1[G179R]::GFP co-IPs.
						Western quantification
						Signal intensity (background corrected)	mCherry::drsh-1 pash-1::GFP-1	mCherry::drsh-1 pash-1::GFP-2	mCherry::drsh-1 pash-1::GFP-3	mCherry::drsh-1 pash-1::GFP-1 mean	mCherry::drsh-1 pash-1::GFP-1 stdev	mCherry::drsh-1 pash-1[G179R]::GFP-1	mCherry::drsh-1 pash-1[G179R]::GFP-2	mCherry::drsh-1 pash-1[G179R]::GFP-3	mCherry::drsh-1 pash-1[G179R]::GFP mean	mCherry::drsh-1 pash-1[G179R]::GFP stdev	ttest
						anti-mCherry Input	10286	16925	12177	13129.3	3420.42	15933	12584	13246	13921	1773.6
						anti-mCherry IP	48846	56333	56943	54040.7	4509.04	68033	49925	46286	54748	11648.1
						anti-GFP Input	9186	12129	9864	10393	1541.17	3865	4134	4852	4283.67	510.238
						anti-GFP IP	39985	50538	47955	46159.3	5500.89	4505	5405	5781	5230.33	655.687
						(anti-GFP(IP/Input)/anti-mCherry IP	8.91131e-05	7.39657e-05	8.53769e-05	8.28186e-05	7.89115e-06	1.71327e-05	2.61883e-05	2.57414e-05	2.30208e-05	5.10414e-06	0.000385338
						relative to mCherry::drsh-1 pash-1::GFP mean	1.076	0.893105	1.03089	1	0.0952824	0.20687	0.316213	0.310817	0.277967	0.0616304
Fig. 6c (also in Supplementary Fig. S6c, d)
Western blots of mCherry::DRSH-1-PASH-1[W180A]::GFP co-IPs.
						Western quantification
						Signal intensity (background corrected)	mCherry::drsh-1 pash-1::GFP-1	mCherry::drsh-1 pash-1::GFP-2	mCherry::drsh-1 pash-1::GFP-3	mCherry::drsh-1 pash-1::GFP-1 mean	mCherry::drsh-1 pash-1::GFP-1 stdev	mCherry::drsh-1 pash-1[G179R]::GFP-1	mCherry::drsh-1 pash-1[G179R]::GFP-2	mCherry::drsh-1 pash-1[G179R]::GFP-3	mCherry::drsh-1 pash-1[G179R]::GFP mean	mCherry::drsh-1 pash-1[G179R]::GFP stdev	ttest
						anti-mCherry Input	7526	9028	10855	9136.33	1667.14	8540	10995	8345	9293.33	1476.91
						anti-mCherry IP	59814	79357	71646	70272.3	9843.65	67025	84218	65538	72260.3	10382.3
						anti-GFP Input	2348	15566	3853	7255.67	7236.19	4696	2527	1381	2868	1683.6
						anti-GFP IP	20856	34081	21528	25488.3	7449.05	4433	4620	4123	4392	251.024
						(anti-GFP(IP/Input)/anti-mCherry IP	0.000148501	2.75899e-05	7.79853e-05	8.46921e-05	6.0734e-05	1.40842e-05	2.17086e-05	4.5554e-05	2.71156e-05	1.64169e-05	0.18812
						relative to mCherry::drsh-1 pash-1::GFP mean	1.75342	0.325767	0.920809	1	0.717115	0.166299	0.256324	0.537877	0.320167	0.193842
Fig. 6d (also in Supplementary Fig. S6e)
Western blot analysis of FLAG::PASH-1[149-266]::PASH-1::GFP co-IPs.

## Sheet: Fig. 7
Fig. 7d
Brood size assays. Numbers of progeny per animal.
Animal	pash-1(syb6091[pash-1::GFP])	pash-1(syb7689[pash-1[△12-148]::GFP]) I	pash-1(syb8348[pash-1::GFP::NES])
n1	181	92	9		Mann Whitney test	pash-1(syb6091[pash-1::GFP]) vs. pash-1(syb7689[pash-1[△12-148]::GFP])	pash-1(syb6091[pash-1::GFP]) vs. pash-1(syb8348[pash-1::GFP::NES])
n2	263	135	2		P value	1e-07	1.02e-06
n3	208	125	8		Exact or approximate P value?	Exact	Exact
n4	250	138	1		One- or two-tailed P value?	Two-tailed	Two-tailed
n5	267	100	6		Sum of ranks in column A,B	245 , 190	195 , 105
n6	219	95	3		Mann-Whitney U	0	0
n7	221	43	1		Bonferroni corrected P value	2e-07	2.04e-06
n8	171	95	8
n9	189	74	5
n10	229	82	4
n11		46	3
n12		33	5
n13		111	3
n14		106	5
n15		67
n16		124
n17		138
n18		114
n19		67

## Sheet: Fig. S2
Supplementary Fig. S2a, b
qRT-PCR of pri-miRNAs (rpl-32 was used for normalization).
Sample	pri-miR-35 tech 1 Ct	pri-miR-35 tech 2 Ct	pri-miR-35 tech 3 Ct	pri-miR-35 stdev	pri-miR-35 mean	rpl-32 tech 1 Ct	rpl-32 tech 2 Ct	rpl-32 tech 3 Ct	rpl-32 stdev	rpl-32 mean	dCT	2^-ddct	mean 2^-ddct	stdev	ttest p value	corrected p
N2 20C-1	32.5744	34.201	33.625	0.824751	33.4668	17.3685	17.3418	17.2933	0.0381035	17.3345	16.1323	0.961789	1.00131	0.0601279
N2 20C-2	33.1066	34.0589	33.1575	0.535743	33.441	17.2946	17.3162	17.4351	0.0756306	17.3486	16.0924	0.988732
N2 20C-3	32.2287	34.1994	33.676	1.02081	33.368	17.4096	17.4276	17.4104	0.0101645	17.4159	15.9521	1.08968
N2 20C-4	32.4851	33.8669	34.2041	0.91089	33.5187	17.2577	17.5008	17.4154	0.123342	17.3913	16.1274	0.965032
pash-1(ram33) 20C-1	30.2843	31.2583	31.7414	0.742213	31.0946	17.6373	17.6898	17.4316	0.136476	17.5862	13.5084	5.9284	4.8168	0.797067	1.62427e-06	1.29942e-05
pash-1(ram33) 20C-2	31.0705	31.5427	31.4083	0.243306	31.3405	17.2635	17.447	17.2795	0.101621	17.33	14.0105	4.18586
pash-1(ram33) 20C-3	30.7876	31.4217	31.3492	0.347053	31.1862	17.4296	17.2528	17.4876	0.12232	17.39	13.7962	4.85639
pash-1(ram33) 20C-4	31.0998	31.5534	31.3694	0.22814	31.3409	17.248	17.3478	17.5082	0.131267	17.368	13.9729	4.29657
N2 25C-1	33.5883	33.9981	33.8378	0.20651	33.8081	17.7491	17.5472	17.8203	0.141655	17.7056	16.1025	1.00577	1.00029	0.0277495
N2 25C-2	33.6795	33.8227	33.4578	0.183822	33.6533	17.6276	17.5959	17.5512	0.03837	17.5915	16.0618	1.03458
N2 25C-3	33.4744	33.8602	34.1039	0.317415	33.8128	17.6961	17.6272	17.7519	0.0625002	17.6917	16.1211	0.992905
N2 25C-4	33.9814	33.8138	33.6665	0.157547	33.8206	17.6609	17.6552	17.6718	0.00845758	17.6627	16.1579	0.967895
pash-1(ram33) 25C-1	31.3145	30.7185	30.6784	0.356251	30.9038	17.7734	17.9948	17.9456	0.116251	17.9046	12.9992	8.64364	7.14454	1.09207	2.15721e-07	1.72577e-06
pash-1(ram33) 25C-2	31.4162	30.7477	30.7931	0.373557	30.9857	17.5517	17.4415	17.461	0.058772	17.4847	13.5009	6.10453
pash-1(ram33) 25C-3	31.0612	30.7442	30.613	0.230419	30.8061	17.46	17.6919	17.4677	0.131723	17.5399	13.2663	7.18291
pash-1(ram33) 25C-4	31.4443	30.698	31.0131	0.374638	31.0518	17.6398	17.7918	17.5895	0.105355	17.6737	13.3781	6.64709
Sample	pri-miR-51 tech 1 Ct	pri-miR-51 tech 2 Ct	pri-miR-51 tech 3 Ct	pri-miR-51 stdev	pri-miR-51 mean	rpl-32 tech 1 Ct	rpl-32 tech 2 Ct	rpl-32 tech 3 Ct	rpl-32 stdev	rpl-32 mean	dCT	2^-ddct	mean 2^-ddct	stdev	ttest p value	corrected p
N2 20C-1	27.341	27.3052	27.3337	0.0189267	27.3266	17.3685	17.3418	17.2933	0.0381035	17.3345	9.99208	0.825141	1.01569	0.214961
N2 20C-2	27.0491	27.1799	27.1126	0.0653689	27.1139	17.2946	17.3162	17.4351	0.0756306	17.3486	9.76525	0.965628
N2 20C-3	26.7877	27.4524	27.3842	0.365689	27.2081	17.4096	17.4276	17.4104	0.0101645	17.4159	9.79219	0.947762
N2 20C-4	26.5548	26.9434	26.6047	0.21143	26.701	17.2577	17.5008	17.4154	0.123342	17.3913	9.30964	1.32423
pash-1(ram33) 20C-1	22.9334	23.5457	23.2627	0.30642	23.2473	17.6373	17.6898	17.4316	0.136476	17.5862	5.66102	16.6075	14.8673	1.17323	2.56664e-07	2.05331e-06
pash-1(ram33) 20C-2	22.9298	23.2253	23.5037	0.287005	23.2196	17.2635	17.447	17.2795	0.101621	17.33	5.8896	14.1741
pash-1(ram33) 20C-3	22.9294	23.4621	23.4537	0.305145	23.2817	17.4296	17.2528	17.4876	0.12232	17.39	5.89172	14.1533
pash-1(ram33) 20C-4	23.0976	23.3233	23.2433	0.114408	23.2214	17.248	17.3478	17.5082	0.131267	17.368	5.85339	14.5343
N2 25C-1	25.2709	25.6748	25.6787	0.234322	25.5415	17.7491	17.5472	17.8203	0.141655	17.7056	7.83592	1.11131	1.00331	0.0942941
N2 25C-2	25.4007	25.5913	25.535	0.0979048	25.509	17.6276	17.5959	17.5512	0.03837	17.5915	7.91748	1.05023
N2 25C-3	25.4637	25.9001	26.1045	0.327315	25.8227	17.6961	17.6272	17.7519	0.0625002	17.6917	8.131	0.905752
N2 25C-4	25.5188	25.776	25.8982	0.19366	25.731	17.6609	17.6552	17.6718	0.00845758	17.6627	8.06835	0.945952
pash-1(ram33) 25C-1	23.1706	23.2498	23.4084	0.121053	23.2763	17.7734	17.9948	17.9456	0.116251	17.9046	5.37166	6.13272	4.75394	2.02756	0.00292588	0.0234071
pash-1(ram33) 25C-2	22.7439	22.9562	23.0762	0.168255	22.9254	17.5517	17.4415	17.461	0.058772	17.4847	5.44069	5.8462
pash-1(ram33) 25C-3	23.0742	23.2854	23.0254	0.138184	23.1283	17.46	17.6919	17.4677	0.131723	17.5399	5.58844	5.27712
pash-1(ram33) 25C-4	23.0563	23.236	28.2473	2.94647	24.8465	17.6398	17.7918	17.5895	0.105355	17.6737	7.17283	1.75974
Sample	pri-miR-80 tech 1 Ct	pri-miR-80 tech 2 Ct	pri-miR-80 tech 3 Ct	pri-miR-80 stdev	pri-miR-80 mean	rpl-32 tech 1 Ct	rpl-32 tech 2 Ct	rpl-32 tech 3 Ct	rpl-32 stdev	rpl-32 mean	dCT	2^-ddct	mean 2^-ddct	stdev	ttest p value	corrected p
N2 20C-1	34.3424	33.9793	33.8738	0.245848	34.0652	17.3685	17.3418	17.2933	0.0381035	17.3345	16.7306	0.821658	1.00636	0.125339
N2 20C-2	33.2751	33.6406	34.1403	0.434331	33.6853	17.2946	17.3162	17.4351	0.0756306	17.3486	16.3367	1.07964
N2 20C-3	33.6593	34.0441	33.7359	0.203696	33.8131	17.4096	17.4276	17.4104	0.0101645	17.4159	16.3972	1.03526
N2 20C-4	33.3169	33.9413	33.8889	0.346381	33.7157	17.2577	17.5008	17.4154	0.123342	17.3913	16.3244	1.08888
pash-1(ram33) 20C-1	29.0572	30.1488	30.1772	0.638582	29.7944	17.6373	17.6898	17.4316	0.136476	17.5862	12.2081	18.8842	15.7379	2.63283	2.29581e-07	4.59162e-07
pash-1(ram33) 20C-2	29.8835	30.2222	30.1591	0.180134	30.0883	17.2635	17.447	17.2795	0.101621	17.33	12.7583	12.8968
pash-1(ram33) 20C-3	29.6649	30.1067	30.1941	0.283703	29.9886	17.4296	17.2528	17.4876	0.12232	17.39	12.5986	14.4067
pash-1(ram33) 20C-4	29.655	29.885	29.7039	0.121149	29.748	17.248	17.3478	17.5082	0.131267	17.368	12.38	16.7639
N2 25C-1	33.285	33.8487	33.5487	0.282037	33.5608	17.7491	17.5472	17.8203	0.141655	17.7056	15.8552	1.04303	1.00385	0.0989437
N2 25C-2	33.5571	33.8407	33.7611	0.146249	33.7196	17.6276	17.5959	17.5512	0.03837	17.5915	16.1281	0.863279
N2 25C-3	33.3823	33.6557	33.401	0.152749	33.4797	17.6961	17.6272	17.7519	0.0625002	17.6917	15.7879	1.09285
N2 25C-4	33.3111	33.8234	33.5318	0.256962	33.5554	17.6609	17.6552	17.6718	0.00845758	17.6627	15.8928	1.01623
pash-1(ram33) 25C-1	26.7383	26.8737	26.6222	0.125896	26.7447	17.7734	17.9948	17.9456	0.116251	17.9046	8.8401	134.915	120.71	13.6684	1.22258e-09	9.78061e-09
pash-1(ram33) 25C-2	26.745	26.8771	26.5427	0.168387	26.7216	17.5517	17.4415	17.461	0.058772	17.4847	9.23687	102.476
pash-1(ram33) 25C-3	26.6079	26.6156	26.4336	0.102918	26.5524	17.46	17.6919	17.4677	0.131723	17.5399	9.01253	119.717
pash-1(ram33) 25C-4	26.4587	26.9833	26.4045	0.319693	26.6155	17.6398	17.7918	17.5895	0.105355	17.6737	8.9418	125.732
Sample	pri-miR-238 tech 1 Ct	pri-miR-238 tech 2 Ct	pri-miR-238 tech 3 Ct	pri-miR-238 stdev	pri-miR-238 mean	rpl-32 tech 1	rpl-32 tech 2	rpl-32 tech 3	rpl-32 stdev	rpl-32 mean	dCT	2^-ddct	mean 2^-ddct	stdev	ttest p value	corrected p
N2 20C-1	32.4288	31.9139	32.1334	0.25841	32.1587	17.3685	17.3418	17.2933	0.0381035	17.3345	14.8242	1.06087	1.00322	0.0920925
N2 20C-2	31.9717	32.2918	32.1181	0.160263	32.1272	17.2946	17.3162	17.4351	0.0756306	17.3486	14.7786	1.09495
N2 20C-3	32.2594	32.8176	32.3895	0.292088	32.4888	17.4096	17.4276	17.4104	0.0101645	17.4159	15.0729	0.892844
N2 20C-4	32.4488	32.5825	32.0287	0.288971	32.3533	17.2577	17.5008	17.4154	0.123342	17.3913	14.962	0.964201
pash-1(ram33) 20C-1	28.1255	28.4339	27.5743	0.435468	28.0446	17.6373	17.6898	17.4316	0.136476	17.5862	10.4584	21.8729	19.9317	1.83837	7.96207e-09	6.36966e-08
pash-1(ram33) 20C-2	27.7321	28.1274	27.8239	0.206878	27.8944	17.2635	17.447	17.2795	0.101621	17.33	10.5645	20.322
pash-1(ram33) 20C-3	28.1229	28.3502	28.0515	0.155993	28.1749	17.4296	17.2528	17.4876	0.12232	17.39	10.7848	17.443
pash-1(ram33) 20C-4	28.1325	27.9552	27.7596	0.186524	27.9491	17.248	17.3478	17.5082	0.131267	17.368	10.5811	20.089
N2 25C-1	31.2898	30.6159	31.0425	0.34091	30.9828	17.7491	17.5472	17.8203	0.141655	17.7056	13.2772	0.964852	1.00186	0.0715731
N2 25C-2	31.2237	30.576	30.9144	0.323973	30.9047	17.6276	17.5959	17.5512	0.03837	17.5915	13.3131	0.941114
N2 25C-3	31.2349	30.9434	30.5816	0.327291	30.92	17.6961	17.6272	17.7519	0.0625002	17.6917	13.2283	0.998148
N2 25C-4	30.9535	30.3607	30.9249	0.334286	30.7464	17.6609	17.6552	17.6718	0.00845758	17.6627	13.0837	1.10332
pash-1(ram33) 25C-1	25.2005	25.4134	25.1951	0.124488	25.2697	17.7734	17.9948	17.9456	0.116251	17.9046	7.36504	58.1027	43.1421	10.5173	7.13507e-08	5.70806e-07
pash-1(ram33) 25C-2	25.3745	25.567	25.5	0.0977351	25.4805	17.5517	17.4415	17.461	0.058772	17.4847	7.99578	37.5255
pash-1(ram33) 25C-3	25.748	25.8902	25.3427	0.284115	25.6603	17.46	17.6919	17.4677	0.131723	17.5399	8.12043	34.4193
pash-1(ram33) 25C-4	25.3982	25.8738	25.1956	0.348132	25.4892	17.6398	17.7918	17.5895	0.105355	17.6737	7.81548	42.5209
Supplementary Fig. S2c
Brood size assays. Numbers of progeny per animal.
Animal	wild-type (N2)	pash-1(ram33)	pash-1(syb4327)				Mann Whitney test	pash-1(ram33) vs wild-type	pash-1(syb4327) vs wild-type
n1	310	0	0				P value	0.0007326	0.0007326
n2	338	90	0				Exact or approximate P value?	Exact	Exact
n3	286	0	0				One- or two-tailed P value?	Two-tailed	Two-tailed
n4	268	164	0				Sum of ranks in column A,B	54 , 66	54 , 66
n5		113	0				Mann-Whitney U	0	0
n6		0	0				Bonferroni corrected P value	0.0014652	0.0014652
n7		0	0
n8		0	0
n9		0	0
n10		0	0
n11		62	0
Supplementary Fig. S2e
Brood size assays. Numbers of progeny per animal.
Animal	pash-1(syb6091[pash-1::GFP])	pash-1(syb6157[pash-1[G179R]::GFP])	pash-1(syb6655[pash-1[W180A]::GFP])	pash-1(syb8549[pash-1[GW-mut]::GFP])
n1	181	183	56	3			Mann Whitney test	pash-1(syb6091[pash-1::GFP]) vs. pash-1(syb6157[pash-1(G179R)::GFP])	pash-1(syb6091[pash-1::GFP]) vs. pash-1(syb6655[pash-1[W180A]::GFP])	pash-1(syb6157[pash-1(G179R)::GFP]) vs pash-1(syb8549[pash-1[GW-mut]::GFP])	pash-1(syb6655[pash-1[W180A]::GFP]) vs. pash-1(syb8549[pash-1[GW-mut]::GFP])
n2	263	195	45	28			P value	0.0659897	3.1e-07	1.75e-06	9.9e-07
n3	208	211	46	20			Exact or approximate P value?	Exact	Exact	Exact	Exact
n4	250	215	72	7			One- or two-tailed P value?	Two-tailed	Two-tailed	Two-tailed	Two-tailed
n5	267	87	54	17			Sum of ranks in column A,B	129,50000 , 80,500000	205 , 120	185 , 91	96 , 310
n6	219	223	60	19			Mann-Whitney U	25.5	0	0	5
n7	221	207	47	43			Bonferroni adjusted P value	0.263959	1.24e-06	7e-06	3.96e-06
n8	171	208	47	10
n9	189	135	64	14
n10	229	156	56	22
n11			37	11
n12			40	11
n13			41	17
n14			56
n15			25
Supplementary Fig. S2f
qRT-PCR of mature miRNAs (rRNA-22G-RNA was used for normalization).
	miR-1 tech 1 Ct	miR-1 tech 2 Ct	miR-1 tech 3 Ct	miR-1 mean	miR-1 stdev	22G-rRNA tech 1 Ct	22G-rRNA tech 2 Ct	22G-rRNA tech 3 Ct	22G-rRNA mean	22G-rRNA stdev	dCT	2^-ddct	mean 2^-ddct	stdev	ttest p value	corrected p
N2-1	26.0457	26.0165	25.9025	25.9882	0.0756375	29.9359	30.0677	30.0628	30.0221	0.0747149	-4.0339	1.06334	1.00183	0.0734184
N2-2	25.9822	26.0148	25.9747	25.9906	0.0213441	29.9922	30.0199	29.888	29.9667	0.0695416	-3.97613	1.0216
N2-3	25.9793	25.9998	25.9282	25.9691	0.0368473	29.8526	29.7586	29.7738	29.795	0.0504514	-3.82587	0.92055
pash-1(syb4327)-1	27.4518	27.4959	27.4941	27.4806	0.0249484	29.6848	29.7135	29.6626	29.687	0.0255467	-2.20638	0.299593	0.288472	0.0437722	0.000238585	0.000715755
pash-1(syb4327)-2	27.4555	27.5955	27.4691	27.5067	0.0772253	29.7692	29.8466	29.8839	29.8332	0.0585097	-2.32652	0.325611
pash-1(syb4327)-3	27.3602	27.8293	27.4714	27.5536	0.245118	29.3828	29.3053	29.6358	29.4413	0.172813	-1.88768	0.240212
	miR-35 tech 1 Ct	miR-35 tech 2 Ct	miR-35 tech 3 Ct	miR-35 mean	miR-35 stdev	22G-rRNA tech 1 Ct	22G-rRNA tech 2 Ct	22G-rRNA tech 3 Ct	22G-rRNA mean	22G-rRNA stdev	dCT	2^-ddct	mean 2^-ddct	stdev	ttest p value	corrected p
N2-1	25.9011	25.8263	25.743	25.8235	0.0790687	29.9359	30.0677	30.0628	30.0221	0.0747149	-4.19865	1.09167	1.00349	0.101252
N2-2	25.7658	25.9115	25.8958	25.8577	0.079986	29.9922	30.0199	29.888	29.9667	0.0695416	-4.10899	1.02589
N2-3	25.8912	25.9718	25.7958	25.8863	0.0881174	29.8526	29.7586	29.7738	29.795	0.0504514	-3.90871	0.892914
pash-1(syb4327)-1	25.9085	26.0806	26.0303	26.0065	0.0884891	29.6848	29.7135	29.6626	29.687	0.0255467	-3.68049	0.762268	0.751942	0.146785	0.0833461	0.250038
pash-1(syb4327)-2	25.8425	26.0621	25.8671	25.9239	0.120315	29.7692	29.8466	29.8839	29.8332	0.0585097	-3.90932	0.893292
pash-1(syb4327)-3	25.9883	26.3065	26.0218	26.1055	0.17483	29.3828	29.3053	29.6358	29.4413	0.172813	-3.3358	0.600267
	miR-58 tech 1 Ct	miR-58 tech 2 Ct	miR-58 tech 3 Ct	miR-58 mean	miR-35 stdev	22G-rRNA tech 1 Ct	22G-rRNA tech 2 Ct	22G-rRNA tech 3 Ct	22G-rRNA mean	22G-rRNA stdev	dCT	2^-ddct	mean 2^-ddct	stdev	ttest p value	corrected p
N2-1	22.4291	22.4533	22.443	22.4418	0.0121299	29.9359	30.0677	30.0628	30.0221	0.0747149	-7.58035	1.08861	1.00377	0.104895
N2-2	22.4009	22.4779	22.4936	22.4575	0.049625	29.9922	30.0199	29.888	29.9667	0.0695416	-7.50921	1.03623
N2-3	22.4825	22.4912	22.5592	22.511	0.0419949	29.8526	29.7586	29.7738	29.795	0.0504514	-7.28404	0.886488
pash-1(syb4327)-1	22.7907	22.8723	23.0193	22.8941	0.115864	29.6848	29.7135	29.6626	29.687	0.0255467	-6.79286	0.630688	0.626029	0.0796216	0.00804444	0.0241333
pash-1(syb4327)-2	22.8629	22.8524	22.9347	22.8833	0.0448084	29.7692	29.8466	29.8839	29.8332	0.0585097	-6.94991	0.703219
pash-1(syb4327)-3	22.7409	22.9101	22.9329	22.8613	0.104918	29.3828	29.3053	29.6358	29.4413	0.172813	-6.58002	0.544181

## Sheet: Fig. S3
Supplementary Fig. S3a
qRT-PCR of mature miRNAs (21UR-1 was used for normalization).
	miR-35 tech 1 Ct	miR-35 tech 2 Ct	miR-35 tech 3 Ct	miR-35 mean	miR-35 stdev	21UR-1 tech 1 Ct	21UR-1 tech 2 Ct	21UR-1 tech 3 Ct	21UR-1 mean	21UR-1 stdev	dCT	2^-ddct	mean 2^-ddct	stdev	ttest p value	corrected p
N2-1	25.4378	25.3935	25.3187	25.3834	0.0601868	30.331	30.3445	30.4427	30.3727	0.11168	-4.98938	0.978982	1.0005	0.0391004
N2-2	25.3423	25.3082	25.36	25.3369	0.0263179	30.3199	30.2326	30.417	30.3232	0.184452	-4.9863	0.976889
N2-3	25.2986	25.2981	25.2141	25.2703	0.0486234	30.4303	30.2853	30.3484	30.3547	0.144968	-5.08441	1.04563
pash-1::GFP-1	25.4455	25.4161	25.3095	25.3904	0.0715583	30.2923	30.7086	30.5793	30.5267	0.416292	-5.13635	1.08397	1.06713	0.0583356	0.176047	0.704189
pash-1::GFP-2	25.564	25.6246	25.5393	25.576	0.0438938	30.6299	30.5765	30.5913	30.5992	0.0534239	-5.02323	1.00222
pash-1::GFP-3	25.2985	25.3001	25.2909	25.2965	0.00492178	30.4733	30.4214	30.5268	30.4738	0.105417	-5.17732	1.11519
mCherry::drsh-1	25.341	25.3775	25.249	25.3225	0.0662191	30.6818	30.4959	30.5332	30.5703	0.185942	-5.24778	1.17101	1.17936	0.0494888	0.00747691	0.0299077
mCherry::drsh-2	25.2963	25.2392	25.1817	25.2391	0.0573109	30.3846	30.5146	30.4246	30.4413	0.129932	-5.20219	1.13458
mCherry::drsh-3	25.1192	25.143	25.1376	25.1333	0.0124641	30.4183	30.4263	30.52	30.4549	0.101784	-5.32161	1.2325
	miR-58 tech 1 Ct	miR-58 tech 2 Ct	miR-58 tech 3 Ct	miR-58 mean	miR-58 stdev	21UR-1 tech 1 Ct	21UR-1 tech 2 Ct	21UR-1 tech 3 Ct	21UR-1 mean	21UR-1 stdev	dCT	2^-ddct	mean 2^-ddct	stdev	ttest p value	corrected p
N2-1	22.2397	22.2034	22.2621	22.2351	0.0587387	30.331	30.3445	30.4427	30.3727	0.11168	-8.13766	0.965057	1.00032	0.0306594
N2-2	22.162	22.0727	22.1026	22.1124	0.089346	30.3199	30.2326	30.417	30.3232	0.184452	-8.21073	1.0152
N2-3	22.1734	22.0786	22.1565	22.1362	0.0947802	30.4303	30.2853	30.3484	30.3547	0.144968	-8.21852	1.02069
pash-1::GFP-1	22.0312	22.0401	22.0115	22.0276	0.0285744	30.2923	30.7086	30.5793	30.5267	0.416292	-8.49912	1.23984	1.19765	0.051419	0.00426387	0.0170555
pash-1::GFP-2	22.1539	22.2936	22.2148	22.2208	0.139754	30.6299	30.5765	30.5913	30.5992	0.0534239	-8.37848	1.14038
pash-1::GFP-3	22.0014	22.0008	22.0175	22.0066	0.0167522	30.4733	30.4214	30.5268	30.4738	0.105417	-8.46725	1.21275
mCherry::drsh-1	22.3586	22.3611	22.36	22.3599	0.00254812	30.6818	30.4959	30.5332	30.5703	0.185942	-8.21038	1.01495	1.05068	0.0347538	0.133997	0.535987
mCherry::drsh-2	22.1362	22.1561	22.114	22.1354	0.0421282	30.3846	30.5146	30.4246	30.4413	0.129932	-8.30582	1.08437
mCherry::drsh-3	22.2433	22.1941	22.1378	22.1918	0.105477	30.4183	30.4263	30.52	30.4549	0.101784	-8.26312	1.05274

## Sheet: Fig. S4
Supplementary Fig. S4d
Western blot analysis of PolII-PASH-1::GFP co-IPs.

[truncated: 3 more sheets: Fig. S5, Fig. S6, Fig. S7]
